# Supplementary material for: Extensive chloroplast genome rearrangement amongst three closely related Halamphora spp. (Bacillariophyceae), and evidence for rapid evolution as compared to land plants
Source: PLoS One. 2019 Jul 3;14(7):e0217824. doi: 10.1371/journal.pone.0217824 (PMC6608930; doi:10.1371/journal.pone.0217824)
Supplement: S1 File — The fasta alignment of twenty molecular markers (psaA, psbC, petD, petG, atpA, atpG, rbcL, rbcS, rpoA, rpoB, rps14, rpl33, rnl, rns, ycf89, sufB, sufC, dnaK, dnaB, clpC) from 26 species used to generate the phylogeny presented in this study. (FASTA) [file pone.0217824.s008.fasta]

>Thalapseu
ATGATAAATATTCGTCCAGACGAAATTAGCAGTATTATTCGTGAGCAAATTGAACAATACGATCAAGATGTTAAAATTGATAATATTGGTACTGTTTTACAAGTTGGTGATGGTATCGCTCGTGTTTACGGGCTTGACCAAGTAATGAGTGGAGAACTTTTAGAGTTTGAAGATAAAACAATCGGTATTGCTCTTAACTTAGAAAACGATAACGTTGGTGTCGTTTTAATGGGTAATGGTCGTCAAATTTTAGAAGGTGGTAGTGTTAAATCTACTGGTCAAATTGCTCAAATTCCTGTAGGGGAAGCGTTCTTAGGTCGCGTAGTAAATCCATTAGGTGCACCAATTGATGGTAAAGGTGATATCGCTTCAACAGAAACTCGCTTAGTTGAATCAATGGCACCAGGTATTATCAGTCGTAAATCTGTATGTGAGCCATTACAAACTGGAATTACTTCAATTGATGCAATGATCCCAATTGGACGAGGTCAACGTGAATTAATTATTGGTGATCGTCAAACTGGAAAAACGTCAATTGCAGTTGATACAATCATTAACCAAAAAACTGAAGATGTTGTTTGTGTTTATGTTGGTATCGGTCAAAAAGCATCTACAATTGCTCAAGTAGTAAACGTACTTGATGAGAAAGAAGCAATGGCATACACAATTATTGTAAGTGCTAGTGCAAATGATCCAGCAACTTTACAATATATTGCGCCATATTCAGGTGCAGCTCTTGCTGAATACTTTATGTATAATGGAAAAGCAACGTTAATCGTTTATGATGATTTAACAAAACAAGCTATGGCATACCGTCAAATGTCATTATTACTTCGCCGTCCTCCTGGGCGTGAAGCATATCCTGGTGATGTATTCTATTTACACTCACGTTTATTAGAACGTGCTGCAAAACTTAGTGATGCGTTAGGTGGTGGTAGTATGACAGCATTACCAATTATTGAAACACAAGCAAGTGATGTATCAGCATACATCCCAACTAATGTAATTTCAATTACAGATGGACAAATCTTCTTATCGAATGATTTATTCAACTCTGGTATTCGTCCAGCAATTAATGTTGGTATTTCTGTATCACGAGTAGGTTCAGCTGCACAAACAAAAGCAATGAAACAAGTTGCTGGTAAATTAAAATTAGAATTAGCTCAATTTGCTGAGTTAGAGGCATTCTCTCAATTCGCTTCTGATTTAGATGAAGCAACTCAAAAACAATTAGCTCGTGGTACACGTTTACGTGAGATTTTAAAACAACCACAAAATTCTCCATTATCAGTAGCACAACAAGTTGCTTTAATTTATGCTGGTATTAATGGTTTCTTAGATAATTTAGCAGTTTCAGATGTTAAGAAATTTTCTGCAAGTTTAATTCAAACTTTAGCA---TCACAAAAATCTTATATTGATGTTGTTGGTAAAACAAACCAATTTACTGAAGAAGCAGAAACCTTATTAAAAGAAGCAATTGCTTCTACAAAAACAGGATTTGCAACTTTA------TAAATGATTAATCTTTCAATATTAATTTCAAGTTCAGAAGTCAGTGGTCCAGGTGGGCTATTTGATATTAATGCAACTTTACCACTAGTAGCTATCCAATTTATCTTACTAATGGTTACACTTAATATTATCTTATATAGTCCTTTACTAACAATTATTGAAGAACGTAAAGAATATGTATTAAGTCATCTTGCACAAGCTTCTGAAAAATTAGCGCAAGCAAAAGAATTAACTACTCAATACGAACAAGATTTAGAAACTGCACGTAAAGAGGCACAGTTAGAAATTGCAAATTCACAAAATATCCATAAAGAAATTTTAGACATTGAATTGGATATTTCTCAAAAATATATTGATAATTTATTAGAAACTATTTCAAGCGATCTTCTTAATAAGAAGAAAACAGCTCTTGATAGTTTAGATACAATTGTTACATCATTATGTACTGAAGTTGAAACTAAATTATCAATTTAAATGTTTGAGAAATTTACTGAAGGTGCTATTAAAGTAATTATGCTAGCACAAGAAGAATCTAGGCGTATGGGTCATAATTTCGTAGGAACTGAACAAGTATTACTTGGTATATTAGGACAGAGACATGGAATAGCTGGTCGTGCGTTAGCTCAATTAAATGTTACATTAAAAAAAACACGTAAAGAAGTTGAAAAATATATAGGTCGTGGTACAGGATTTGTAGCGTCTGAAATTCCATTTACACCACGGGCAAAACGTGTTTTAGAAATGTCAATTCATGAAGCACAAGATCTTGGTGTAAATTATGTGGGTACAGAACACATTTTATTATCATTATTAAATGAAGCTGATGGTATCGCTTTACGAACACTTGATAGATTAAGAGTAAATATACCTAAATTACGTCATTTAATATTTACTTATATTGAAGAACAACAAGAAGATATTTTA---AAACCACCTTTAAGTGATCAAGAAAAA------------------------------TGGTTACTTTCACGTGAGAAAGGTAAT------------AAATGGACAACTTCTACATTAGAAAACTACAGTGAAAATATTACTCAAGAAGCTCTTGATAAACGTTTGGACCCAGTTATTGGTAGAAATGAAGAGATTAATGCTTTAGTTAAAGTCCTAGGCCGTCGTCGAAAAAATAATCCTGTTTTAGTAGGTGAAGCCGGAGTAGGTAAAACTGCTTGTGCTGAAGGTCTTGCCTTATTAATGGTAA---GTGGAGAATGTCCGGAATTTTTAGACAACCATGCTGTACTATGTCTTGATCTTGGTTCAGTATTAGCCGGAACAAAATACCGAGGTGAATTCGAAGAACGTATGAAAACTATTATTGAAGACGTTCAAAAGAATGGAAAAATTATTTTAGTAATTGATGAAATTCATACTATCGTAGGTGCGGGAGCTGCTGAAGGTGCTGTTGATGCAGCAAACCTTTTAAAACCTGCCTTAGCCCGTGGTACCTTAAGACTAATTGGAGCAACTACTTTAGATGAATACCGTAAATATATTGAAAAAGATCCTGCATTGGAACGAAGATTCCATTCAATTGTTGTTGAAGAACCAACAGTTGAGGTAACAATTGATATTTTAAATGGTTTAAGACCTGAATTTCAACGTCACCATGCTTTAACTTATAGTTCTGATTCTCTTACAGCTGCAGCACAGCTTGCTAGTCGATTTATTACAGATCGTAATTTACCGGATAAAGCTATTGATGTTATTGATGAAGCGGGTTCTCGTGTTCGTTTACGAAACCGATTATTACCGATTGGTATCCAAAAATTACTTATTGAATTACATGATACTTTAAAAGATATTGATGAAGCAGTAAGAACACATGATTTTAATACTGCAAAATTATTACTTGATCATGAAGTAGAAGTGCGGACACATTTACGAATCATGAAATAT---GCATTAGCTAGTAAAGATGAATATCGCAAGAAAAT--------------GGTTACTTTTGACCGAGTTCTTGAACAAGATGTTACTGAAGTTGTTTCAGCTTGGACTGGTGTTCCTGTAACAAAAATCAATGAGTCAGAAAATGAAAGATTAAAGAAAATGGAAGATATCCTTCATGAACGACTGATTGGTCAACACCATGCAATTGTGGCAGTTTCAAAAGCAGTACGTCGTGCACGAGTTGGTATTCAAGATCCTAAACGTCCAATTGCAAGTTTTATCTTTGCTGGTCCTACAGGTGTAGGGAAAACTGAATTAACAAAAGCTCTAGCTGAATATATTTTTGATACTGAAAAAAATATGATTCGGTTTGATATGTCTGAATTTATGGAAAGACATACAGTTGCAAAATTAATCGGTTCGCCCCCTGGTTATGTCGGTCATGAAGATGGAGGTCAATTAACAGATGCTGTAAGACGAAAACCTTATTCAATTGTTTTATTTGATGAAGTTGAAAAAGCACATCCAGATGTTTTTAATTTATTTTTACAAATATTAGATGATGGTCACTTAAGTGATTCTAAAGGACGACTTATTAGTTTTAAAAATTGCATTATTGTAATGACAACTAATTTAGGTGCGCGCGTGATTGAACGTGAATCTCCTATCCTTCCTAAATCAAAAA------------TGGGCTTTAATCGTAGATACGAAGAAACTAAAGAA---CAG---AGAGAAAGTCGAAAAATTGAAGTAATGGTAAATACAGATGGTACTTTTTTATTAAAACCACCTGTTAAAAAAGAAGTAAATGCAGAT---------GATGAGAAAAAATTTGCGACTATATCAGCTTTAGTTCAAGAAGAATTAAAAAAATTCTTCCGTCCAGAATTTTTAAATCGAATTGATGATATTATTGTTTTTAACCATTTATCAAAACATGATATTTGGGAAATTTGTGGTATTCTTTTAAAAGGGTTAGGAAAACGTTTAGGAGAACAAGGGGCTACATTATCTGTAGATAATGCTGTACAATATTACCTTACAGAAGAAGGTTATGATCCAGTGTATGGAGCTCGTCCACTACGTAGGGCAATTACAAAATTATTAGAAGATAGGTTAGCTATGGCATGTTTAGATAATCCTATACAACCA---------------GGTACGCATATAAACATTACACAACAAATAA------------AACCATATACA------------ACAACTTA-------------------TTCAACTGTATTTTTATATACTACAGAAATTCTAATTGAATTTGA------------------TAATAGTAATGTAAAACGCCC---TGAAGATGAAACTTAAATATGAAAAATTTTGATACGAAAGCACAATTTTCAATTT---------------------CCGATACTCCTTTACCATATAATTTTGTAGCTGAAAAAATTGTATTAAGTTGTTTATTAATCAATTATGAAGCTATCGAAA-TTACAATAAAAACTGTTAGAGTTGAAACTTTTTATTTTATAAATCACCAAGAAATTTATAAAGCGATTCTAGAAATGTATCGAAAAAAAATCCCCATAAACGTTCTTTCAGTAAATGATTTTTTAAAAGAAACAGGGTGTTTATATAAAATTGGTGGTACAAAAGTTCTATTAGAACTTCTTAATCAAATTCCGAATTTAGTATATCTCGAAGAATATATTCAATTAATTCAAGATAAATTTTTACGACGTTCGTTAATTAATTTAGGATATCAAGCAATTAATTCCGCTTATATTACAAACATTCCATTGGAAAAAATTTTGAATGATTTTGAAAAAAAATCTTTTAAATTAACAACTGAATTAATAGACGACAAAAGGTTAACAACTGCAGAATTATTTTCAACTGTGTTTTTAGAATTAAAGCAAAAAGCGTTAAAACCTGAATTACCAGGCTTAGCTTCAGGATTTTATGATTTAGACTCCCTAACACAAGGATTCCAAAAAGCAGATTTAATAATTTTAGCAGGACGACCATCGATGGGTAAAACAGCTTTTGTTTTAAATATAACAGAAAATATCCTTAAAAATTATAAATTACCTGTAATATTTTTTAGTCTAGAAATGTCAAAGGAACAATTAATATACCGTTTATTATCAAATGAAACAGGAATAAGCCAAACCCGTTTAAAACTTGGAAATTTGTATAAAGAAGACTGGCATAAATTAAAAAATAGTATTCAAGATTATTCTAGATTACCATTTTTTATTGACGATCAAGCAGAAATAACAACTCAAGATATCCGAGCAAAAATAAAAAAAATTCTATTTGAACAAAATAAAATCGGTTTAATTGTTATTGATTATTTACAATTACTTTTAACTTC------AAAAATAAAATCTGAAAACCGAGTTCAAGAACTTTCACAAATTACCCGCTCACTAAAAAGTATTGCTAAAGAGTTTCAAACTCCAATTATAGCGTTATCCCAATTAAGTAGAAATGTTGAAAACCGAATTAATAAGCGGCCTGTTTTATCAGATTTACGAGAAAGTGGTTCAATTGAACAAGATGCTGATTTAGTATTAATGTTATACCGAGAAAATTATTACAATTTAACA-----------------------------ATAGAAAAAAATGAAAAAATAACATCTGCAGAACTAATAATAGCTAAACATCGGAATGGGCCATTAGGTACAGCACAACTGTCCTTCCAAGTAGACCCAACTAAATTTTTTAATACTTTCCCTAGTTCA--------------GAATAAGA--GGTTATATGAACAAAGTAGTAGGGATTGATTTAGGGACGACAAATTCAGTAGTTGCGGCAATTGAAGGTGGGCAACCTACTGTAATTACAAATGCAGAAGGTTTTCGCACAACACCATCAATTGTAGCTTACACAAAAAAACAAGAATTATTAGTTGGACAACTTGCTAAACGGCAGTCAGTTGTAAATGCAGAGAATACATTTTTCTCTGTTAAAAGATTTATTGGTTGTAAAGCAGATGAAATTTCTGAAGAATCAAAAGAATTACCATATAAAGTAATTAAAGATAGTAATGGTAATATTAAGATTAAATGTTCATCTTTAAATAAAGATTTTAGTCCTGAAGAAATTTCGGCACAAGTTATCAGAAAATTAATTGCTGATGCAAAAGAATATTTAGGGCAAGATGTTACAAAAGCTGTAATTACAGTACCCGCGTATTTTAATGATTCACAACGGCAAGCAACAGTTGATGCGGGTAAAATTGCTGGTATTGAAGTTTTACGTATTATTAATGAACCTACGGCTGCGTCTTTAGCCTATGGTTTAGATAAAAAACAAAATGAAACTATTTTAGTTTTTGATTTAGGTGGCGGTACATTCGATGTTTCCATTTTAGAAGTTGGAGATGGAATATTCGAAGTATTATCTACAGCTGGAGATACAAATTTAGGTGGTGATGATTTTGATAAAGCATTAGTACGTTGGTTAGTTGAAGACTTTGAAGCAAAAGAAGGTACTAATTTAACTAAAGATATTCAAGCTTTACAGCGTTTAACAGAAGCAGCTGAAAAAGCAAAAATGGAATTATCAAATGTTGAAAAGACAACAATTAATTTACCTTTTATCACAGCAGATAAAAATGGACCTAAACATATTCAACAAGAATTAACACGAGAAAAATTTGAAAGTTTATGCCAAGATCTAATTAATCGTTGTCGTATTCCAGTTGAAAAAGCATTAAAAGATGCAAAATTAGACCAATCAGGAATTAATGAAGTTGTATTAGTAGGTGGATCAACAAGAATTCCTGCGATTCAACAATTAGTAGAATCCTTAACTGGTAAAAAACCAAATAAATCAGTTAATCCGGATGAAGTAGTTGCGATTGGTGCAGCAATTCAAGCTGGTATTTTAGCAGGTGAAATAACAGACATTTTATTATTAGATGTTACACCATTATCACTTGGTGTTGAAACTGTTGGTGGAATTATGACCAAACTTATTTCTCGTAATACTACTATTCCTGTTAAAAAATCTGAATTATTTTCAACTGCAGCCGATAACCAAACAAATGTTGAAATTCACGTTTTACAAGGTGAGCGCGAAGTAGTTAGTGGTAATAAAAGTTTAGGAAACTTTAAATTAGAAGGTATTCCTCAAGCTCCAAAAGGAAAACCGCAAATTGAAGTAACATTTGATATTAATGTTGATGGTATTTTATCTGTAACAGCTAAAGAAAATGAGTCAGGTAAAGAACAAAATGTAACAATTCAAGGCGCTTCAAATTTATCAGAATCTGAAGTTAACGATATGTTAGAAGAAGCAGAAAAATATGCTGTGATTGATAAAGAGCAAAAAGAAAAAAGTGAGATGGTAGTTTCTGCTACAGCTTATTGTGATGAGGTTGAAAAGAAATTAA---------ATAGTGGTGAGATGGGTGAATGTACAACTGAAGAAGAAGA----------AGAAATTAAAAATGTAATAAAAACTCTTCGTGA--AGCATTATCTTCAGCAAATTACGCTTCAATTAAAGAGTCTTTTGAACAATTACGAACA--TTAACAGAAG---------------ATGTCAATAATTAAGAAACCAGATTTAACAGATCCAAAATTAAGAGCAAAACTTGCTAAAGGTATGGGTCATAATTATTATGGTGAACCGGCTTGGCCTAATGATTTATTATACCTTTTCCCTGTTTGTATTTTAGGGACATTTGCTTGTTGTATTGGTTTAGCAGTAATGGCGCCTACACAAATGGGTGAACCAGCTGATCCATTTAATACACCATTAGAGATTTTACCTGAATGGTATTTCTTCCCAACTTTCAATTTATTACGTGTATTACCTAATAAATTATTAGGAGTTTTAGCTATGGCTGCAGTTCCTGCAGGATTAATTACAGTACCATTTATTGAGAATGTAAATAAATTCCAAAATCCATTCCGTCGTCCAATTGCAAGTTTAGTTTTTATTACAGGCTTTATTTTTGCTGTTTGGTTCGGTATTGGAGCATGTTTACCTATTGATAAAGCTGTTTCATTAGGTTACTGGTAAATGGTTGAACCTTTATTATCTGGAATCGTATTAGGAATGATTACTGTAAGTGCATTTGGTCTTTTTGTAGCTGCATTTTTACAATACCGTCGTGGAAATCAATTTGAAATTTAAATGGCAATAAGCTCAACAGAGCGTCGTTCAAAAAATGTACAAGTTTTTGTAGAAAAAGACGCTGTCGAAACTAGTTTCGCAAAATGGGCCCAACCAGGACATTTTTCAAGAACTTTAGCTAAAGGTCCAAAAACAACTACATGGATTTGGAACTTACATGCAGATGCGCATGATTTTGATAGTCAAACAAGCTCATTAGAAGAAGTTTCTCGTAAAATTTTCAGTGCACATTTTGGTCAATTAGCAATTATTTTTTTATGGATTAGTGGTATGCACTTCCATGGTGCATATTTCTCTAACTATTCTGCTTGGTTAACAGATCCAATTAGCATTAAACAAAGCTCACAAGTTGTTTGGCCAATCGTTGGCCAAGAAATTTTAAATGCTGATGTTGGTGGTAATTTCCAAGGGATTCAAACAACATCAGGTTGGTTCCAAATGTGGAGAGCAGAAGGAATTACTAGTGAAGTAGAATTATACTGGACAGCAATTGGTGGTCTAGCTATGTCAGCAATTATGTTATTTGCTGGTTGGTTCCATTACCATAAAGCAGCACCAAAACTAGAATGGTTCCAAAATGCAGAATCAATGATGAACCACCACTTAGCAGGTTTATTAGGTTTAGGTTGTTTATCATGGTCTGGTCATCAGATTCATATCGCTTTACCAATCAATAAATTATTAGATGCAGGTGTTTCACCACAAGAAATTCCTTTACCACATGAATTCTTAATTAATCGTGACTTAATGGCACAATTATACCCAAGTTTCAGTAAAGGTTTAGCACCATTTTTTGGTGGTAACTGGGGTGAATACTCTGATTTCTTAACATTTAAAGGTGGTTTAAACCCTGTAACAGGTGGGTTATGGTTAAGTGATATTGCACATCACCATTTAGCATTATCAGTTTTATTTATTATTGCTGGTCATATGTACCGTACAAATTGGGGTATTGGCCACAACATGAAAGAAATATTAGAAGCTCATAAAGGTCCATTTACTGGTGAAGGCCATAAAGGATTATATGAAATTTTAACAACATCATGGCATGCACAATTAGCTATTAACTTAGCAATGATGGGGTCTTTAAGTATTATTGTAGCACACCATATGTATGCAATGCCTCCGTACCCATATCTTGCAACAGATTACGCAACACAATTATCTTTATTTACACATCATATGTGGATTGGTGGTTTTTGTGTCGTTGGTGGTGCAGCTCATGGTGCTATTTTTATGGTTCGTGACTACACACCAGCAAACAATTACAACAATTTATTAGATCGTGTTTTACGACACAGAGATGCAATCATTTCTCATTTAAATTGGGTTTGTATTTTCTTAGGTTGTCATGCATTTGGATTCTATATCCATAATGATACAATGCGAGCATTAGGCCGACCTCAAGATATGTTCTCAGATAAAGCAATTCAATTACAACCAATTTTTGCTCAATGGATTCAAAATATCCATTTATTAGCTCCAGGAACAACAGCACCTAATGCTTTAGCAACAACAAGTTATGCTTTTGGTGGAGATGTTATTGAAGTTGGTGGTAAAATTGCAATGATGCCTATTAAATTAGGTACAGCTGATTTCATGGTACACCATATCCACGCTTTTACAATTCATGTAACTGTATTAATTTTATTAAAAGGTGTATTATACGCACGTAGTTCAAAATTAATTCCGGATAAGGCTAATTTAGGCTTCCGTTTCCCTTGTGATGGTCCAGGTCGTGGTGGTACATGTCAAAGTTCAAGCTGGGATCATGTATTCTTAGGATTATTCTGGATGTACAACTCAATCTCAGTTGTAATTTTCCACTTCAGTTGGAAAATGCAATCAGATGTTTGGGGAACAATTACACCAGATGGTGCCATTTCACATATTACGGGTGGTAACTTTGCACAAAGTTCGATTACGATTAACGGATGGTTACGTGATTTCTTATGGTCACAAGCTTCTCAAGTAATTCAATCGTACGGTTCTGCATCTTCAGCATACGGCTTAATCTTCTTAGGCGCACATTTCATTTGGGCATTTAGTTTAATGTTCTTATTCAGTGGACGTGGTTACTGGCAAGAATTAATTGAGTCAATTGTTTGGGCACATAATAAATTAAACTTTGCTCCTACAATTCAACCTAGAGCATTAAGTATTACTCAAGGTCGTGCCGTTGGTTTAGCACACTACTTATTAGGTGGTATTGGAACAACTTGGGCATTCTTCTTAGCTCGTGCTATTTCAATTACTTAAATGAAAACTTTGTATTCCCTGAGGAGGTATTACCACGTGGAAACGCCCTTTAATAGTAGTATAGCAGGTCGAGATATTGAATCTACAGGCTTTGCTTGGTGGAGTGGAAACGCTCGTTTAATTAATGTCTCTGGTAAATTATTAGGTGCTCACGTAGCACATGCTGGTTTAATGGTATTTTGGGCTGGTGCAATGATCTTATTTGAAGTATCACACTTTGTTCCAGAAAAACCTTTATATGAGCAAGGTTTTATTTGTATGCAACATTTAGCAACATTAGGCTATGGTATTGGCCCAGGTGGTGAAATTACATCAACTGTTCCATACTTTGCTGTTGGTGTTATTCACTTAATTTCTTCTGCTGTATTAGGTTTTGGTGGTATTTACCACTCATTATTAGGTCCAGATACTTTAGAAGAATCATTCCCGTTCTTCGGTTATGACTGGCGTGATAAAAATAAGATGACTACTATTTTAGGTATTCACTTATGTTTATTAGGTTTAGGTGCATTATTATTAGTTGCAAAAGCTATGTACTTAGGTGGTGTTTACGATACATGGGCACCGGGTGGTGGTGATGTTCGTTATATTACAACTCCAACATTAAATCCAATCGTAATTTTCGGTTACGTTTTCCGTTCACCTTTTGGTGGCGACGGCTGGGTAGTTTCTGTAAATAATATGGAAGATCTTGTTGGTGGTCATATTTGGGTAGGAATCTTATGTATTGTTGGTGGTGTATGGCATATCTTTACAAAACCATTCTCTTGGGCTCGTCGAGCTTTTGTATGGTCTGGTGAAGCATATTTATCATACAGTTTAGCTGCAATTTCATTAATGGGATTCACTGCATCTTTATATGCTTGGTATAACAATACTGCTTATCCTAGTGAATTATATGGTCCAACAGGTCCTGAAGCATCACAATCTCAAGCGTTTACATTCTTAGTACGTGATCAACGTTTAGGTGCTAATGTATCATCTGCACAAGGTCCAACTGGTTTAGGTAAATACTTAATGCGTTCACCAAGTGGAGAAATTATCTTTGGTGGTGAAACTATGCGTTTCTGGGATTTACGTGCACCTTGGGTTGAACCATTACGTGGTCCAAATGGATTAGATATTAATAAAATTAAAAATGACATTCAACCTTGGCAAGAACGTCGTGCTGCTGAATATATGACGCATGCACCATTAGGTTCATTAAACTCGGTTGGTGGTGTAGCAACAGAAATTAACTCGGTGAACTATGTATCACCACGTTCATGGTTATGTTGTTCTCATTTCTTCTTAGGCTTCTTCTTTTTAATTGGTCATTGGTGGCATTCTGGTCGTGCTCGTGCAGCAGCGGCTGGTTTCGAAAAAGGTATTAATCGTGCAAACGAACCTGTATTATCAATGCGTCCAATTGATTAAATGTCTCAA---TCTGTATCAGAACGGACTCGAATTAAAAGTGACCGTTACGAATCTGGTGTAATTCCATACGCTAAAATGGGTTACTGGGATGCTGCATACACAGTAAAAGATACTGATGTATTAGCTTTATTCCGTATCACACCACAACCAGGTGTAGATCCAGTAGAAGCTGCTGCAGCTGTAGCAGGTGAATCTTCTACTGCAACTTGGACTGTTGTATGGACAGATTTATTAACAGCTTGTGAGCGCTACCGTGCTAAAGCTTACCGTGTAGATCCAGTGCCAAGTGCAACAGATCAATACTTTGCATTTATCGCATACGAATGTGATTTATTTGAAGAAGCTTCTTTATCTAACTTAACAGCTTCTATCATCGGTAACGTTTTTGGATTCAAAGCAATTTCTGCTTTACGTTTAGAAGATATGCGTATTCCTCACTCATATTTAAAAACATTCCAAGGTCCTGCTACAGGTATCGTTGTAGAACGTGAACGTTTAAACAAATATGGTACTCCATTATTAGGTGCTACTGTAAAACCTAAATTAGGTCTTTCTGGTAAAAACTATGGTCGTGTAGTTTATGAAGGTTTAAAAGGTGGTTTAGACTTCTTAAAAGATGATGAAAACATTAACTCTCAACCATTCATGCGTTGGAGAGAGCGTTTCTTAAACTGTTTAGAAGGTATTAACCGTGCATCTGCTGCAACTGGTGAAGTTAAAGGTTCTTACTTAAACATTACAGCTGCAACGATGGAAGAAGTATACAAACGTGCTGAGTATGCTAAAATGATCGGTTCTGTAATTGTGATGATCGATTTAGTAATGGGTTACACTGCAATTCAATCAATTGCTTACTGGGCTCGTGAAAACGATATGTTATTACATTTACACCGTGCTGGTAACTCTACTTACGCTCGTCAAAAAAATCATGGTATTAACTTCCGTGTAATTTGTAAATGGATGCGTATGTCTGGTGTAGATCATATCCACGCTGGTACAGTTGTTGGTAAATTAGAAGGTGATCCTTTAATGATTAAAGGTTTCTACGACATTTTACGTTTAACTGAATTAGAAGTTAACTTACCTTTCGGTATCTTCTTCGAAATGGATTGGGCTAGTTTACGTCGTTGTATGCCAGTAGCTTCTGGTGGTATTCACTGTGGTCAAATGCACCAATTAATTCACTATTTAGGTGATGATGTTGTATTACAATTCGGTGGTGGTACTATTGGTCACCCTGATGGTATTCAAGCTGGTGCTACAGCAAACCGTGTTGCTTTAGAAGCAATGGTATTAGCACGTAATGAAGGTTTAGATTACTTTAACCAACAAGTAGGTCCTCAAATCTTACGTGATGCTGCTAAAACATGTGGTCCTTTACAAACAGCTTTAGATCTATGGAAAGATATTAGTTTCAACTATACTTCTACAGATACAGCTGATTTTGCTGAAACAGCTACTGCAAACAGATAAAAGGAGTATTTGAATAGTGAGACTTACACAAGGTTGCTTCTCTTTCTTACCTGATTTAACTGACGCACAAATTGAAAAACAAGTTAGCTACGCTATGTCTAAAGGCTGGGCTATGAACGTAGAATGGACAGATGATCCACATCCACGTAACAATTACTGGGAATTATGGGGTTTACCATTATTCGATATTAAAGATCCTGCAACAGTAATGTTCGAATTAAACGAAGCACGTAAATCATGCGCTGCTGGTTACATCCGTATTAACGCATTTGATGCTTCTTACGGTGTTGAAAGTTGTGTAATGTCTTTCATTACAAACCGTCCAGCTAATGAGCCAGGTTTCTACTTAGATCGTACAGAAGGCGCAGGTCGTCAAGTTATCTACAGTATTAAGAGCTACAGTGTTCAATCTAACCCTGAAGGTAGCCGTTACTAAAAATTCAAGGAACTAAGAGTTTATGGGGGATACCTTGGCATTCAGAAGCGATGAAGGACGTGGTTACCGACGATACGCTTCGGGGAGCTGGAAACAAGCTATGATCCGGAGGTCTCCGAATGAGGCAAC---TTTT-T-ATTTACTACTTATTGAATTCATAGATAAGAAAGAGCGAACCTAGAGAATTGAAACATCTTAGTACCTAGAGGAAAAGAAAGTAA-AAACGATTCCCTGAGTAGCGGCGAGCGAAACGGGACTAGCCTAAAC---------TTAATTAT-AAATTAAGGGTAGCGGGACAATAATAAAAAATTTAATGGAACGATTAGAGGAATAAGTTTGGAATACTTAACCATAGAGAGTGATAGTCTCGTACTCGAAAATTGAACCAATT-TAATTGTATCCCAAGTAGCATGGAGCACGTGGAATTCCGTGTGAATCTGCGAGGACCACCTCGTAAGGCTAAATATTCCTGAATGACCGATAGTGAAACAGTACCGTGAGGGAAAGGTGAAAAGAACCCCGGGAGGGGAGTGAAA-AGAACATGAAACCATAAACTTACAAGCAGTAGGAGGACGACTAAAACGTCTGACTGCGTGCCTGTTGAAGAATGAGCCGGCGACTTATAGCTAGTGGCAGGTTAAGGTAGTGAATACTGGAGCCACAGTGAAAGCGAGCCTGAATAGGGCGTTTGTCACTAGTTATAGACCCGAACCCGGATGATCTAACCATGGCCAGGTTGAAGCTTAGGTAATACTAAGTGGAGGACCGAACCGACTGATGTTGAAAAATCAGCGGATGAGTTGTGGTTAGGGGTGAAATGCCAATCGAATTCGGAGCTAGCTGGTTCTCCCCGAAATGCGTTTAGGCGCAGCGGTGAATGTTATAATTTAGGGGTAAAGCACTGTTACGTATGCGGGCTGGTAATTCGGTACCAAATCGTTGCAAACTAAGAATACTAAATGTATAGTTCACCAGTAAGACTGTGGGGGATAAGCTCCATTGTCAAGAGGGAAACAGCCCAGAGCACCAGTTAAGGCCCTTAAATGATTACTAAGTGGTAAAGGAGGTGGGAGTGCATAAACAATCAGGAGGTTTGCTTAGAAGCAGCAATCCTTTAAAGAGTGCGTAATAGCTCACTGATCGAGTAAACCTGCGCCGAAAATGTATGGGACT-AAGTAATTTGCCGAAACTGTGCGATATAT---------------------------ATTGATATATCGGTAGGGGAGCGTTCTGTTGTAGGTCGAAGTATTAGCGTAAGCGGATATGGACGAAGCAGAAGTGAGAATGTCGGCTTGAGTAACGAAAATATAGGTGGGAATCCTATACCCCGAAAACCCAAGGTTTCCTCCGGAAGGCTCGTCCGCGGAGGGTAAGTCAGGACCTAAGGCGAGGCTGAAAAGCGTAGTCGATGGACAACGGGTTAATATTCCCGTACCGTTTTTTAT-TGAT-------ATCGAGGGACGGAGAAGGCTAAGCTAGCCGGATATTGGTTTTACCGGTTTAAGC-GTTCGAGATGTTGAGAAGCGGTGAAAACG---CTTTGAGTTGAGG-CGCGAGTACGAGACGCTAAGGCGTCGAAGTAGTGTATGTCAGACTTCCAAGAAAAGCTCGCAATGTCAT--ATGATAAA-AAATGCCTGTACCATAACCGACACAGGTGGGTAGGTAGAGTATACTAAGGGGCGCGAGATAACTCTCTCTAAGGAACTCGGCAAAATAACTCCGTAACTTCGGGAGAAGGAGTGCCTTATTC-TATAAGGTTGCAATAACAAGATCCAAGCAACTGTTTATCAAAAACACAGGTCTCCGCTAAGTCGTAAGACGATGTATGGGGGCTGACGCCTGCCCAGTGCCAGAAGGTTAAAGAAGTCGGTTAGCATTAGCGAAGCTGGTAACTGAAGCCCTGGTGAACGGCGGCCGTAACTATAACGGTCCTAAGGTAGCGAAATTCCTTGTCGGGTAAGTTCCGACCCGCACGAAAGGCGTAATGATTTGGATACTGTCTCGGAGAGGGGCTCGGTGAAATAGACTTGTCTGTGAAGATGCGGACTACCTGCACCAGGACAGAAAGACCCTATGAAGCTTTACTGTAACTTGAAATTGAAATTGGACTTTATTCGCGCAGTATAGGTGGGAGGCGTTGATTATAATCTTGCGGGATTATTGGAGCCATCAGTGAGATACCACTCTTGTAATGTTAGATTTCTAACTTTGAATCATTATCTGGTCAAAGGACAGTTTCAGGCGGGCAGTTTGACTGGGGCGGTCGCCTCCTAAACGGTAACGGAGGCGTACAAAGGTTTCCTCTGAACGGGTAGAAATCGTATCTAGAGTGTAAAGGCATAAGGAAGCTTGACTGTGAGACCTACAAGTCGAGCAGGGACGAAAGTCGGTCTTAGTGATCTGACGGTACTGAGTGGAAAGGCCGTCACTCAACGGATAAAAGTTACTCTAGGGATAACAGGCTGATCTCCCCCAAGAGTTCACATCGACGGGGAGGTTTGGCACCTCGATGTCGGCTCATCGCATCCTGGGGCGGTAGTACGTCCCAAGGGTTGGGCTGTTCGCCCATGAAAGCGGTACGCGAGCTGGGTTCAGAACGTCGTGAGACAGTTCGGTCCATATCCGGTGTAGGCGTTAGAATATTGAGAGGAGCCTTCTTTAGTACGAGAGGACCGAGAAGGACATACCTCTGGTGTACCAGTTATCGTGCCAACGGTAAACGCTGGGTAGCTATGTATGGAGTGGATAACCGCTGAAAGCATCTAAGTGGGAAGCCCACCTCAAGATAAGTATTCTCATCACG-TAA--GTGAGTAAGGTCACGGTAAGACTAACCGTTTGATAGGCATTAAGTGTAAGTACAGTAATGTATGT-GCTGAGATGTCCTAATAGACCGAGGACTTGAATTTTATTTTAAGAGAGTTTGATCCTGGCTCAGGATGAACGCTGGCGGTATGCCTAACACATGCAAGTCGTACGAGA-------------GTTTTTAACTCTAGTGGCGGACGGGTGAGTAACACGTGAG-AATTTGCCTTTAGGAGGGGGATAACAATTGGAAACGAATGCTAATACCCCATATGCTT-TTGAGTGAAACGGA--TTTATCCGCCTAGAGAGAAGCTCGCGGCTGATTAGCTTGTTGGTAAGGTAAGAGCTTACCAAGGCGACGATCAGTATCTGGTTTGAGAGGACGATCAGACACACTGGAACTGAGACACGGTCCAGACTCCTACGGGAGGCAGCAGTGGGGAATTTTCCGCAATGGGCGAAAGCCTGACGGAGCAATACCGCGTGAGGGAAGACTGCCTATGGGTTGTAAACCTCTTTTTTCAGGGAGGAAT-AAATGACGTGTACCTGAAGAATAAGCATCGGCTAACTCCGTGCCAGCAGCCGCGGTAAGACGGAGGATGCAAGTGTTATCCGGAATCACTGGGCGTAAAGCGTCTGTAGGTGGCCTAATAAGTCAACTGTTAAATCTTGA-GGCTCAACTTCAAAATCGCAGTCGAAACTATTAGACTAGAGTATAGTAGAGGTAAAGGGAATTTCCAGTGGAGCGGTGAAATGCGTAGATATTGGAAAGAACACCGATGGCGAAAGCACTTTACTGGGCTATTACTAACACTCAGAGACGAAAGCTAGGGTAGCAAATGGGATTAGATACCCCAGTAGTCCTAGCCGTAAACAATGGATACTAGATGTTGAACAGATCGACCTGTGCAGTATCAAAGCTAACGCGTTAAGTATCCCGCCTGGGAAGTATGCTCGCAAGAGTGAAACTCAAAGGAATTGACGGGGGCCCGCACAAGCGGTGGAGCATGTGGTTTAATTCGATGCAACGCGAAGAACCTTACCAGGGTTTGACATGATACGAATTTCTTTGAAAGAAGAAAGTGCCGTTTGGAACGTATACACAGGTGGTGCATGGCTGTCGTCAGCTCGTGTCGTGAGATGTTGGGTTAAGTCCCGCAACGAGCGCAACCCTTGTTTTTAGTTGCCTTTTATGGAACTCTAAAAAGACTGCTGGTTATAAACCGGAGGAAGGTGGGGATGACGTCAAGTCAGCATGCCCCTTACACCCTGGGCTACACACGTGCTACATTGGGCGAGACAATGAGATGCAAATCTGCAAAGACTAGCTAATCTATAAACTCGTTCTAAGTTCGGATTGTAGGCTGCAACTCGCCTACATGAAGGTGGAATCGCTAGTAATCGCTGGTCAGCTATACAGCGGTGAATTCGTTCCCGGGCCTTGTACACACCGCCCGTCACACCATGGAAGCTGGTTATGCCCGAAGTCATTACTCTAACCG-TTTGGGGGAGGGTGCCTAAGGTAGAATTAGTGACTGGGGTGAAGTCGTAACAAGGTAACCGTACTGGAAGGTGCGGTTGGATCACCTCCTTATGGCAAAAAATAAAGGTACTCGAATATTAATTACTTTAGAATGTACCGAATGTAGAACAAATATAAATAAACGTTCTGCTGGGGTTTCACGTTATTTAACTCAAAAAAATCGTAGAAATAATCCACAACGGATGGAACTTAAAAAATATTGTCCACATTGTAATAAACCTACTATTCATAAAGAAATAAAATAAATA------------------------------------------------------AATAGTTCTAATTTAT------------------------------TAATGGAATGTATAAAATCAGAAAAAATTGAATCTGGCCCAATGTATGGACAATTTTTAATTGATTCATTAAGTTCTGGTCAAGGAATAACAATTGGGAATTTATTACGACGAGTTTTATTAGGGGATTTACAAGGAACAGCTATTACTGGTGTCCGCATTGCTGGTGTAAAAGATGAGTTTTCTTTAATTCCAGGTGTCCGTGAAGATATACTGGAAATTTTACTAAATTTAAAGGGAATTGTTTTAAAAT---CGAAAACACCTAACAGACAATTCGGACGTTTACGATTGCAAGGACCTGCAGTTATTACAGCTAGCTCAATTCAGTTACCACCAGAAATTGAAATTATAAACCCTAACCATTATATTGCAACAATTTCAAGTTCGCATATTTTGGAAATAGAATTTAAAATTGAATCTGGTAGCAAATATCGATTAGCAAATGAACTTTTTTCTGATAAATTTGAAGATTTTATAGAAACAGATGCCATTTTTATGCCAGTACAAAAAGTGGATTTTAAAGTGGAAAATGTTTATGATAATTCAAATAATATCAAAGAACGTTTATTAATTGATATTTGGACAAATGGAAGTATATCCCCTGAACAAGCTATTTTTTCTGGATCTAATTTGATTATCAATTTATTCAAATCGATTGGTGAACAAAAAATTAATAA------AGAAAAAGAAAATATCAAAGAAAAAAATCATATAAAACCTATTGATCCTTATACCCATATTGCTATTGAAGAATTACAATTATCTGTACGCCCTTATAATTGTTTAAAAAGAGCTCAAATCAATACAATTGGGGACTTATTAGATTATTCTCCAGAAAAGCTTTTAGAATTAAAGAATTTTGGGCGCAAATCGGCAGATGAGGTTTTTGCTACTCTTAAAAATAAATTAGGAATAGTTTTAAAATAAATG------------------AATTACACAACTGCTCTACCTGATTTTATTGAAATGCAACGAGTAAGTTTTTGTTGGTTTATTGCTCAAGGATTAAATGAAGAATTAAATACTTTTTCAAGGATTTATGACTTTAGTCAAAATACTGAATATGTTTTATTTGGACAAGAATATAGTTTAGTAAAACCTATTTATAATATAGTTAGAGCTAAAAAATATACCGCAAATTATTCTGCTCAACTTGTTATACCATTAGAAGTTCGGAATAAAAAAACCAATATTATAAAATATCATAGTAAATTTCCAATCATTAATTTACCTTTAATGACAAGTTCAGCAACTTTTGTTATTAACGGATGTGAACGAGTAATTGTTAGTCAAATTATAAGAAGCCCAGGAGTTTACTTTGAAAAAAATAAACATCAAAAAAAGAATAAAAAAATTAGAAAATTAATATCTAGTGAAATTGGAAAATTAAAAAGTTTTACACCACCTAGTGAAATTTTACCTACCGAAAGTCGCTTATATTTTTTAAAGCCAACGATTAAAAAAAAATTA---------ATTA----GTGATAAA----------AAAAAGAAAATAAGATTTATTAAAAAAGAA-------GAATATTGGAATTGGAAAGGTGAATCCTTAAATATTTATTCTTTTAAACAAATAAAAGATTACGAGAT---TGATTTTAGTACT---TCATTTGTTGAGCATTTTAAAGTTTATAACGATTTATTTAAAA---TAAGACATTTATCTACAAAAATAAAACGAATTAAAATCTTTTTAAAATGGTTGGCGTGTACTCATTTAATTTA-------------CTATCAAGAACAATTGTTAA-----ATATAAAATTTTAAGTATATGATCAAGT-----------------ATTACAAGAATCAGAAACATTACT-----------CAGTTTAAATATAAATACACAAATCCTTTCTTTCATACTGCG-AGATTTAGAAAAATTTAATCAATTAAAT-------------AATTTTAATTTCTTAA-------AATTAAATATCACACCAA------------------AAATTAAAGTTATTATTGCTAATGATAAAATAAAGTCTAGTCTTTATTTT-----------ACTAATAG-----TTTTAAAGAACTTATTAAATTTAAAT--------ATAACTTTACTAAAAAAGAAAAAGACAAAATATTTAAAAACAAAATCGAAGATCATACAAT-----ATAAAGATGATCATTTAATACGAGATATTTATAAAAAGAAATACGAAGAAAAAGAATTATACACTGCGACATTAATTCCCGAATATGGGTCATGGATTCGATTTGGATTTCAAAAAAAT--------ACTAAAATTAATATCTCTAAATATCCTATAAAAAACCAA----GAAGATGAAATTATTATCCAATTGGATAAAGTAACACAAAAACCTATCATTCATTTATTAAAAGAAATGGGAGTTACTGATTTAGAAATTTGTCAAAATTTACAAAATTCTGAATTTTTCTATTTTAATAAGCCTATTTTAACTAACTCCATTCATCAACCAAATAAATTATTACGTTTTAACCTAAATAAAAATTATTATAAAAAT---ATTTCCGAATTTTCACGTATTTTTGATCCATCTTATTATCGTTTAGGAAAAATTGGCCGTTCAAAACTAAATAATCGATTAGATATAAACCTTTCAAAACGTATTACTACAATTACATATGAAGATATATTTGCAATAATTGATAAATTAATAACTTTATCAACTGCGAAACAAATCAGTGATGATATTGATCATTTAAAAAATAGAAGAGTTCGTTCAGTTGGTGAATTATTACAAAATTTATTCCGTATTGGATTCCAACGATTATTACGAAAATTACGAAGTCAAACAAATAAAACTTATTCA--------------------------AGTCAATTATCAAGTTTTAATATAGTTGGCGCAACTATTAAAGAATTTTTTGGAGCAAGTCAATTATCACAATATATGGATCAAACAAATCCATTATCTTCTTTAACACATAGACGAAGAATTAGTGGACTTGGGCCTGGAGGATTTGATAGAGACCGTATTAGTTTTGCAGTTCGAGATATTCATCCTAGTCATTATGGACGAATTTGCCCAATTGAGACACCTGAAGGACAAAATGTTGGTTTAATTGCTTCCTTAACAACATGTGCACGAGTAAATGAATCAGGTTTTTTAGAAACACCTTTTTGGCGAGTTATTAATGGGAAAGTAATTAAAAATAGAAATCCTATTTATTTAACTGCGGATATTGAAGATTTTTATAAAATTGCACCTGCTGATATCTCAACAAATCAGGAAAATTATTTAACAAAAAATTTAATTCCTGTACGTTATAAACAAGATTTTTTAACAGTCACACCTTCTGAAGTAGACTTTATTGCTGTGTCTCCTATTCAAGTCGTTTCAGTAGCCGCGTCTTTAATACCATTTTTTGAGCATGATGATGCTAATCGCGCCCTTATGGGTTCAAATATGCAAAGACAATCTGTTCCGTTATTATTACCGCAAAAACCAATTGTTGGAACAGGGTTGGAAAATCAAATTGCGTTAGATTCAGGGATGGTAATAAATGCTCAACGGGCAGGAATTGTTGAATCTGTAACGGCCAATAAAATTATTATTTTAGAAGATTCAGG---TCGTCACTATAAATATGATTTACAAAAATATCAACGCTCAAATCAAGAAACATGTATTAATCATCGTCCAATTGTTTGGGAAGGAGAAAAAGTTAAATCTGGTCAAATGTTAACAGATGGCCCTGGAATAATAAGTAGTGAACTTTCTTTAGGACAAAATGTTTTAGTCGCTTATATGCCTTGGCAAGGTTATAATTTTGAGGATGCAATTTTAATCAATGAACGATTAGTCTATGAAGATATATTTACTTCAATCCATATAGAAAGATATGAAATTGAAATTGATCGCACAGCTGAAATGTCTGAACAAACAACGAATAATATTCCTAATTTAAGTATTTCAGATGTTCAAAATTTAAATGAGGATGGAATAGTTACAATTGGCACATTTGTGAAACCTGGTGATATTTTAGTAGGTAAAATTATTCCTAAAGATGATTCGGAACAATTACCTGAATCTAAGTTGCTTAGAGCTATTTTTGGTGCAAAAGCAAAAGGAGTAAGAGATACTTCATTTAGAATGCCGGAAGGAGAATATGGCCGAGTTATTGAAACCCTAACATTTAACCGACGTACTAA------------ACTGGCTTATAAATTTGAAAAAATTCAAATTTTTATAGCACAAATAAGAAAAATTCAAGTGGGTGATAAAATAGCAGGTCGTCATGGGAATAAAGGGATAATCTCACGTATTTTACCACGCCAAGATATGCCATTTCTTCCGGATGGGACACCGGTTGATATTATTTTAAATCCATTAGGCGTTCCATCACGAATGAATGTAGGACAATTATACGAATGTTTATTAGGATTAGCAGGGCATAAATTAAACCGTCGGTTTAAAATTTTACCATTTGATGAAATGTATGGGCCCGAAGTTTCTCGAATTTTGATTAATAAAAAATTAAGACAAGCTTCAATTGAAAATGATGAAGCATGGTTATTTAATCCCTATTCTCCAGGAAAAATGGTTCTTCTTGACGGTCGAACAGGTAAAGAATTTGATAATCCAATCACAGTTGGTAATGCATATATGTTAAAATTAATCCATTTAGTGGATGATAAAATGCACTCTAGAGCAACTGGGCCGTATTCATTGGTAACCCAACAACCGTTAGGTGGAAAAGCTCAACATGGAGGTCAAAGATTTGGAGAAATGGAAGTATGGGCCCTAGAAGGATTTGGTGCATCTTTTACCTTAAAAGAACTGCTAACAATTAAATCTGATGATATGCAAGGAAGAAATGAAACATTAAATTCTATTATTAAAGGACAACCAATTCCAACATCAGGTGTACCAGAATCATTTAAAGTTTTAGTACAAGAATTACGTTCAATTGGTTTAGATTTAAGTACTTATAGAATTGATGAGTTTAGTTCAAATCAATCTTATGAAATTGAATTAAATTTAATTGAAAAATATAATCCACTATTAAAAACATTTTCCCATACATCAAATATAAATAATATTTCATTTTAAATGGCAAAAAGAAGTATGATTGAGAGAGAGAAAAAACGGATTAAATTACATCAAAAATATGAATCTAAACGTCAAGCACTATTAGAAGAATATAATAGCACTAGTGATTTTAATTTAAAATTAGAAATTCATTCTAAAATTCAACGTTTACCTAGAAATAGTTCTAAAATCCGTATTCGAAACCGTTGTTGGAAAACAGGTCGCCCAAGAGGTTATTACAGAGATTTCGGAGTATCACGTCATGTTTTACGTGAAATGGCTCATCAATGTTTATTACCAGGTGTTACTAAGTCAAGTTGGTAAATCATGAATCAATCAAATAAAACTCTGAACAATAATATAACCAAATTAGTAAATCAACCTTATAAATATGGTTTTTCAACAACAATTGAAAAAGACATTATTGAAAAAGGTTTAAATGAAAACGTTATACGTTTATTATCGAAAAAAAAAAATGAACCAAAATTCTTACTAGATTTTCGATTAAAAGCGTATAAAAAATGGAAAGAAATGAAATGTCCCGAATGGGCTCAGTTAAAATTTGCAGAAATTGATTATCAAGATATTGTTTATTATTCAGCACCAAAAGTTAAAAAAAGATTAAATAGTCTTGATGAAGTTGATCCCGAATTATTAGAAACATTTAATAAATTAGGAATTTCATTAAACGAACAAAAACGTTTATCTAATGTAGCCATTGATGCTGTTTTTGATAGTGTTTCAATTGCAACAACTTTTAAAGAAGAATTAGCTGAATATGGTGTAATTTTTTCTTCAATTTCTGAAGCTGTACATGACTATACCAAACTTATTGAGAAATATTTAGGAACAGTTGTTCCAATTGGAGATAATTATTTTTCAGCTTTAAATTCTGCTGTCTTTACGGATGGATCGTTTTGTTATATTCCAAAAGATGTTATTTGTCCTTTAGACTTATCAACTTATTTTAGAATAAATGATAAAAATTCTGGTCAATTTGAACGAACGTTAATTGTTGCAGAAGAAAATAGTCAAGTAAGTTATTTAGAAGGATGTACAGCCCCTCAATATGACAATAATCAATTACATGCTGCAATAGTAGAATTAATTGCTTTAGATAATGCAAATATAAAATATTCAACAGTTCAAAATTGGTACTCAGGTGATCAAAAGGGTCAAGGTGGTGTATTTAATTTTGTAACTAAACGAGGTTTATGTGCTGGGTCTTCATCTAAAATTTCATGGACTCAAGTTGAAACGGGGTCTTCAATAACTTGGAAATATCCGAGTTGCATTTTAGTAGGCGAAAATGCTCAAGGTGAATTTTATTCTGTTGCCCTAACAAATAATTATCAGCAAGCAGATACTGGAACAAAAATGATTCATGTAGGAAAAAATACTCGAAGTCGTATTGTTTCAAAAGGTATTTCTGCAGGAAACTCAAAAAATAGTTATCGTGGATTTGTTAGTGTTAATAAAAAAGCAATTGGAGCTCGTAATTATTCTCAATGTGATTCTTTATTAATCGGTAATTTGTCAAATGCCAATACATTTCCTTTTATATCAGTCCAAAATTGTACAACAAAAATTGAACATGAAGCTTCAACATCTAAAATTGGTGAAGAGCAAATATTTTATTTTTTACAACGTGGTATTTCAATAGAAAAAGGAATTGAACTTATGATTAGTGGTTTTTGCCGCGAAGTGTTTACAGAATTACCGTTAGAATTTGCTTCTGAAGCAGATCGTTTATTAAGTTTAAAATTAGAAGGGAGTGTAGGATAAATGAATTCAAATTCACCAATTTTAGAAATTAAAAATTTAAAAGCTTCAATTAATAATACTGAAATATTAAAGAATTTAAATTTAACAATAAATCGGGGAGAAATCCATGCAATAATGGGACCGAATGGTTCAGGTAAAAGTACTTTTTCCAAAATTATTGCTGGTCATCCTGCTTATGAAGTTTTAAGTGGAGATATTTTTTTTAAAGGGTCAAGTATTTTAGATTTAGATCCTGAAAAACGTTCACATTTAGGTATCTTTTTAGCATTTCAATATCCTATTGAAATTCCTGGTGTAAGTAACGAAGATTTTT-----TAAGGCTTGCTTATAATTCAAAACAA-AAATTTTACAATAAGCCAGAAGTTGATCCAATTGAATTTTTTAGCATAATCAATGAAAAATTAAACTTAGTTAATATGTCTTCTG------TATTTTTAAGTAGAAATGTTAATGAAGGGTTTTCAGGTGGTGAGAAAAAGCGCAATGAAATTTTACAGATGATTTTATTAGAGTCTGAACTATCAATTTTAGATGAAACAGATTCAGGTTTAGATATTGATGCTTTAAAAATTATTTCCAATGGTATTAATACTTTTATGGATTCAAATAAAGCAATTATTTTAATTACACATTATCAAAGGTTACTGGATTATATTAAGCCTGACTATGTTCATGTTATGCAAAATGGAAAAATTATTAAAACTGGCACAGCCGATTTAGCAAAAGAATTAGAAATTAAAGGTTATGAATGGTTAAAT---TAAATGGTTTTTAACAACCGGATAAAAGACGTACAAAAAATAGTTTATGATGGTTCGAAAGTATT---------TTTTGATTCCATCGCTGGATTTTTGGGTTATCCAGATGTTAGATTTATTACCCAAACATCTAACAGAAATACCTCCTAATCAAGCACAACGCCCTGAAAATTTAAGTGAG--GCTTTATTTGGGACTTTTCCCTATACTATGCCAATTGATAAACATTTTTATCAACATAAGGCAGAAGGGTATTATAATTTTTATGTCGA--------AAATTATAGAAATATGTATTTTTTACCTGATTGGTTA---------TCAGGGTATCTTCAAATTCAT-------------TTTAATATAACAGTTGACCATTCTAATTTAGAAC------------------------------------------TGTGTCGAGACGTATTTTTTTATGTTGTATTACTTTATGGGGCAATTGTTAGTATAAGAACAATGTTATTTTGGATGCTTGCGATTAACCCTTATACTTATCCTTGGGTATTCGCTGTAGATTTTGTTGATTGGATTTACGATGGTTTAGCTGGTATCT------------TACCTTGTGTTGTTGGAATTGATTTAGTTCCCACTTTTTTAGCAATGATAATTGGAAAAATTGCAGATTCTGTTAATCATTTAGTTTTTACTATGCCATTTTTACCAAG------------TGAGGGTAATAA--------------------------AGTTAAAATGTT-------------------------------------AATTGATGGTGAATTAAA--------------AGACGTAGTTCAATTTCACTAT-----------------TTACCATATTTATGGTATAAGTATCCTATTCCAATTAATCTTCGAGAGTTTTGGTA------------------------------------------------------------------TTCAGAACGTCCTGACATCTTAA----------------------------------------ATTT---TATGGAAAAAAATTATGCCCAATTTGGTATAAATTTCCGTC------------CGTTATTATCAGGTTCTGAAGCATTA
>Phaeo
ATGATAAATATTCGTCCAGACGAAATTAGTAGTATTATCCGTGAGCAGATTGAAAAATATGATCAAGATGTTAAGGTAGATAATATTGGTACTGTATTACAAGTTGGTGATGGTATTGCCCGTGTTTATGGTCTTGATCAGGTAATGAGTGGTGAATTATTAGAGTTTGAAGATAAAACTATCGGTATCGCCTTAAATTTAGAAAACGACAACGTTGGCGTTGTACTAATGGGTACGGGACGTCAAATTTTAGAGGGTAGTACAGTTAAAGCAACTGGTAGAATTGCTCAAATTCCTGTAGGAGATGAATTTTTAGGTCGTGTTGTTAGCCCTCTAGGTGTAGCAATTGATGGTAAAGGTGAAATCGTAACATCAGATTCTCGATTACTTGAAGCGATGGCACCTGGTATTATTAGTCGTAAATCAGTTTGTGAACCTTTACAAACGGGTATTACATCGATTGATGCAATGATTCCAATTGGGCGTGGTCAACGTGAGTTAATTATCGGTGACCGTCAAACTGGTAAAACATCGATTGCAGTTGATACGATTATTAACCAACAAACTGAAGATGTAATTTGTGTTTACGTAGGTGTTGGCCAAAAAGCTTCAACTATTGCTCAAGTTGTAAACGTGCTTGAAGAAAAAAATGCAATGTCATACACAATTGTTGTAGCATCTAGTGCCAATGATCCAGCAACATTACAATATATAGCACCATATGCCGGTGCAGCATTGGCAGAATATTTTATGTATAAAGGTAAAGCAACACTAATTGTTTATGATGATTTAACAAAACAAGCCGTTGCTTACCGTCAAATGTCATTATTGTTGCGTCGGCCACCAGGACGTGAGGCATATCCAGGTGACGTATTTTACTTACACTCACGTTTGCTAGAACGTGCTGCAAAACTTAGTGATAAACTAGGTGGTGGAAGTATGACAGCACTTCCGATTATTGAAACACAAGCTAGTGACGTATCAGCTTATATTCCAACGAATGTAATTTCAATTACCGATGGGCAAATTTTCTTATCAAATGATCTATTTAACTCAGGTATTCGCCCAGCGATTAATGTCGGTATCTCGGTATCACGTGTCGGATCTGCTGCACAAACTAAAGCAATGAAAAAAGTTGCAGGTAAATTGAAGTTAGAATTAGCTCAATTTGCAGAATTAGAGGCATTTTCGCAATTTGCTTCAGACTTAGACGAAGCAACACAAAAACAGTTAGCACGTGGAACACGCTTACGTGAGGTTTTAAAGCAACCACAAAACTCTCCGTTATCTGTTGCTCAACAAGTTGCTCTGATTTATACAGGAATTAATGGTTATTTAGATGATTTACCGGTTTCAAATGTTAAATCGTATTGTGCAAGTTTGATGACATATTTAACTACTTCAAAAAAACCATACACCGAAATTGTTCGTACAACAAACCAATTTACCGAAGAGGCTGAATCGTCTTTAAAAGAAGCAATTCTTGAATCAAAAGAAGCTTTTAGTAAAACTAAT---TAGATGATTAATATTTCAATGCTAATTTCAAATTCAGAAGTTAGTGGCCCTGGTGGATTATTTGATTTTAACGCAACTTTACCCTTAGTTGCTATTCAATTTATATTATTAATGGTTTTGTTAAACATTTTATTATATAACCCATTATTAACAATTATCGAAGAACGTAAAGAGTATATCTTGACGAATCTGGGTAAAGCTTCCGAATTGTTATCAGAAGCTAACAAACTAACTCAACAATATGAGCAAGAATTAGATAACGTTCGTAAAGAAGCACAATTAGAAATTACAAACTCACAAAAAATTCATAAAGAAATCTTAGAAGTTGAATTAAATATTTCTCAAAAATATATTGATAATTTATTAGATACTATTCAAAAAGATCTTCTTGCTAAAAAAAATATTGCACTTAATAGTTTAGATGAAATTGTTCAATCTTTATGTGTCGATATTGAAGCTAGATTATCAATTTAAATGTTTGAGAAATTTACCGAAGGCGCAATAAAAGTAATTATGTTGTCGCAAGAAGAAGCTCGACGTATGGGTCACAATTTTGTTGGAACCGAGCAACTTTTATTAGGTGTAATCGGACAAAGGCATGGAATTGGTGCAAAAGCATTAAAAAAATTAAAGGTAACGTTAAAAAAGGCGCGAAAAGAAATAGAGTTATACATTGGTCGTGGTACTGGATTTGTAGCATCAGAGATTCCTTTTACTCCTAGAGCAAAAAGAGTTTTAGAAATGGCTGTGCATGAAGGGAAAGATTTGGGTCAAAATTTTGTCGGTACAGAGCACATCTTATTAGCTCTTATTGCAGAATCTGATGGTGTAGCTATGCGAACTTTAGACAAATTAAATGTAGACATTCATAAATTACGAAATCTAATTTTAACGTATATAGAAGAAACTCAAGAAGAAATTTTA------CGTCCTTTAACTCAAGCTGAAAAA------------------------------TTTTTATTAGAACGTGAAAAAAAA---------------GGGAGTCCAACCCCAACTTTAGATGAGTATGCTGAAAATATTACAAAAGAAGCAATTGACGGAAATTTAGATCCGGTAATTGGTCGTGAAAAAGAAATTGATGATGTAATTGCCGTTTTGGCCAGACGTACAAAAAATAACCCCGTTTTAATTGGTGAACCGGGCGTTGGTAAAACAGCGGTTGCTGAAGGGTTAGCCCAACTAATTTTAA---CAGAAAAAGTGCCTGACTTTCTTGATGGGAGTTTAATTATGGCTCTAGATTTAGGGTCAATTTTAGCAGGTACGAAATATCGGGGTGAATTTGAGGAACGATTAAAACGAATTGTTGAAGAAGCACAGAACGATTCGGCAGTTATTATCGTAATCGATGAAATTCATACATTAGTTGGGGCTGGTGCAGCAGAAGGTGCTGTAGATGCAGCAAATATTTTAAAACCAGCTTTAGCGCGAGGTAAATTTAGATGTATTGGAGCAACCACTAATGATGAGTATCGAAAATACATTGAGCGCGATCCTGCATTAGAAAGACGTTTTCAGCCAGTACACGTCGAAGAACCTAGTGTTGGTACTACAATCGAAATTTTAAGAGGCCTACGATCAAAATTTGAACAACATCATACGTTAAGTTATCATGATAAAGCTTTAGAACAAGCCGCAATTCTTTCAGATAAATATGTAGCAGATCGCTACTTACCTGATAAAGCAATTGATGTCTTAGATGAAGCAGGTGCTAGGGTTCGTTTAGAGAATCGACGTTTGCCTTTAGGACTGAGAAGTTTAATGCATGAATTACAAGAAACTATTAAAGATAAAGAAGATTGTATAAAAGAACATGATTTTGAAGCAGCAAAGCAATTATTAGATCATGAAATGGAGGTACGGACTCATATTCGTATTATGAAACAGTCAGCTTTAACGAGTGAAGCTCGTGGGTTTA-----------------GCCGTCGTGACGTAGACATGGTCACAGAAACTGATGTTTCGGATGTGGTTTCTAATTGGACTGGTATTCCAGTAACAAAAATTACAGGTTCTGAATCCGCTCGTTTATTAAAAATGGAAGACACTATACATGAACGAATTATTGGTCAAAAGCATGCAGTTGTTGCTGTTTCACGGGCTATTCGGAGGGCACGAGTAGGATTACGAAATCCAAATAGACCAATTGCTAGTTTTATTTTTGCTGGGCCAACTGGGGTTGGTAAGACTGAGTTAACAAAGGCTTTATCAGATTATATGTTTGGTAGTGAAGAGAGTATGATTCGTCTAGATATGTCAGAATACATGGAAAAGCATACGGTGGCTAAATTAATTGGTTCACCACCAGGATATGTTGGATATAATGAGGGTGGTCAACTAACAGAAGCTGTGCGTTCAAAGCCTTATTCCGTTGTACTTTTAGATGAAGTTGAAAAAGGACACCCCGATGTTTTTAATTTATTATTACAAATTTTAGATGACGGTCGATTAACAGATTCAAAAGGGCGAGTTATTGATTTCACAAATACACTAATCATTATGACTACTAACTTAGGGTCAAAAATTATTGAGCGGGAA------------------------------------------------------------AGTGGTATTAAA---TCAAAAACGGAACAAGGGGAAGGTGGTTTCAAAATTACACCAGATGCTG------------------TAATTGGTTGGGAACCCGCGCCAGAGCCAATTAAAGATCCAGAAGTTTTTGAACGTGTAACAAAGTTAGTAAATGATGAATTAAAAAACTTTTTCCGTCCCGAATTTTTGAATCGTATTGATGAAATTATTGTTTTTAATCATTTAACTCGAATTGATATTTGGGAAATTTGTGAATTAATGATTAAATCAGTTCAAAATAGATTAAAAGATAAAGGTATTAACTTAATTGTTGAGTTATCTGTTCAAGCTTTTTTAACTGATGAAGGTTATGATCCGATTTATGGCGCTCGTCCATTACGTCGTGCGATTATGAAGTATTTAGAAGACACATTAGCTGAACAATGCTTATCAAAAACATTATATCCA---------------AATACAAAAATTCATGTTCGCCGGAAAAAAG--------------------------------------------------------------TCGAAGGAACTTTACTTATACAAATGAATTAGAAGTTGAAGTTGA------------------TTTTAGCGATGTTGATCCAAGTTTATTAGATGAAGAAATTAAATGCAACAAACTCCATTCAATGTTGATCAATTAATTA---------------------TCGATAAATATTTACCTCATAATTTCTTAGCGGAAAAAATGATTCTTAGTTGTCTACTCATTAATTCAGAAGCAATCGAAA-TAACATTACGTAAACTACCCTATGAAGCTTTTTATTTTAAAAATCATCAAGAAATTTATAAAGCCGTTATGATTTTATATAAGAATAAAAAGTGTATAGATATTCTAACCTTACTCACTTTTTTACAAGATAATGGGCTTTTACAAAAAATTGGTGGAGTTAAAGTTTTAATTGAATTAATGAGTCAAATCCCTAATTTGGTTTACCTTGAAGAGTATATTAGTTTGGTAAAAGATAAGTTTATTAGACGTTCTTTAATTAAACTTGGTTATGAAGTCATTAATTCAGGTTATATTACTAATCTTCCTCTTGAACAAATATTAGGCGATTTTGAAAATAAGCTATTCAATTTAACAAATGAAATTACCTCGCAAAAATTATTTAGTAGTGCAGAGTTACTTAATAATATTTTTTTCGAGTTAAAAGAAAAATCATTAAATCCTTCACTTTTCGGATTACCTTCCGGTTTCTATGACCTTGATTCTTTAACACAAGGTTTTCAGAAATCGGATTTGATTATTATCGCAGCTCGACCATCTATGGGAAAAACAGCGTTAGGATTAAATATTGCAATCAATACAATTAAAAATTCGAGACTACCGGTTTTATTTCTGAGCTTAGAAATGTCGAAAGAACAAATTATGTATCGTTTATTAGCAATGGAAACAAATATTAATCAAATGCGCCTCCGAAGCGGCAAGCTTTATCAAAATGATTGGATTAAATTAAATAAAATTATAAAAATCGTTTCTAAATTACCGTTTTTTATTGATGACACATCTAATTTATCAATTCAAGATATTCGATCGAAAATCAAAACAATTTTATTTGAACAAAACCGAATTGGTTTGATAATAATAGATTATCTTCAGTTATTACAAAATTC------AGATAATAAGAGTGAAAATCGTGTCCAAGAACTCTCAAATATAACTCGTTCCTTAAAAACGATTGCGCGGGAATTTAATGTTCCGATTATTGCTTTATCCCAATTAAGTCGAAATGTTGAAAATAGACTAGATAAAAAGCCAATTTTATCCGATTTACGAGAAAGTGGCTCTATTGAACAAGATGCTGATTTAGTATTAATGCTTTATCGAAATGAATACTATAATGAAAA-------CAAATCTTTAGATAAGACA----------------------AAACAATTGACTGAACTCATTATTGCAAAACAACGAAATGGTCCGGTCGGAACAGTAAAATTAAAATTTGATGAAAAAAGAACGAAATTTCTTAATGCAAACGACGCAGACG------------TAAATGTAGTTAGCTAAATGGGAAAAGTAGTAGGAATTGATTTAGGCACGACAAATTCAGTAGTTGCTGCAATTGAAGGTGGGCAACCAAGTGTTATCATAAATGCAGAAGGTTTACGAACAACACCATCTATTGTTGCTTATACAAAAAAAGAAGAATTATTAGTGGGTCAAATTGCAAAACGTCAAGCAGTTATTAATCCAGAGAACACTTTCTTTTCAGTTAAAAGATTTATTGGTTCAAAAGAAGGAGAAATTTCAAAAGAAGCAAAAAAATTACCTTATAAGGTAAGTAATGATCAAAATAATAATATTAAAATAAAGTGCCCCGCATTAAATAGGGATTTCAGTCCAGAAGAAATTTCAGCTCAAGTTTTAAGAAAATTAATTAATGATGCAACAGATTATCTAGGACAAGAGGTTACTCAAGCTGTTATTACGGTTCCAGCTTATTTCAACGATTCTCAACGACAAGCAACTATGGATGCTGGAAAAATTGCTGGCGTTGAAGTTTTACGAATCATTAATGAACCAACTGCTGCATCATTAGCATACGGTTTAGATAAAAAACAAAATGAAACCATTTTAGTTTTTGATTTAGGTGGCGGTACCTTTGATGTTTCAATTTTAGAAGTAGGAGACGGAATTTTTGAAGTTCTATCGACAGCAGGTGATACAAATTTAGGTGGTGACGATTTTGATAATGTTTTGGTTAATTGGTTAATTAATGATTTTAAAGAAAAAAATAATATAGACTTAGGGAATGATGTTCAAGCTTTACAAAGATTAACAGAAGCAGCAGAAAAAGCAAAAGTTGAGTTATCAACAGTCGAAAAAACAACAATTCATTTACCATTTATTACTGCTGACAAAACTGGCCCAAAACATATTGAACAAGAATTAACAAGAGATGTGTTTGAAAATTTATGTCAAGCTCTTATTAATCGTTGCCGAATCCCAGTTGAAAAATCACTAAATGATGCACGCCTTGATAAAGCCGATATTAATGAAATTGTTTTAGTTGGAGGTTCAACTCGAATACCAGCCGTTCAAAATTTGGTTGAATCATTAACAGGTAAAAAACCTAATCAATCAGTCAATCCAGATGAGGTAGTTGCTATCGGTGCAGCAATTCAAGCTGGCATTTTAGCTGGGGAAATTAAAGATATTCTATTATTAGATGTTACACCATTATCATTGGGAGTAGAAACGCTTGGTGGAGTAATGACAAAAATTATTGCTCGAAATACGACAATTCCTGTAAAAAAATCGGAAATGTTCTCAACAGCAGTGGATAATCAAACAAATGTCGAAATTCATATCTTACAAGGTGAACGTGAACTTGTCGCAGGGAATAAGAGTTTAGGTAATTTTAGATTAGATGGTATTCCAGCTGCCGATCGCGGTGCTCCTCAAATTGAAGTAACATTCGATATAGATGTTGATGGGATATTATCCGTAAAGGCACGTGAAAAAGAAACAGGTGTAGAACAAGCTGTTACAATTCAAGGCGCGTCAAATTTAAATGAAAAGGAAGTGGAAGAAATGCTAGTTGAAGCAGAAAAATTTGCCTCAGCGGATAAGGTAAAACGTGAAAATATTGATGTAAAAAATCAGGCAGAAGCATTATGTTTTGAAGCTGAAAAAGAAGTTTCGTCATT---------------TAACGACACTGTTCCTGAAAATAAAAA-------GCAAAATATTAAGACGTTAATTGAAAATATTCGTCA--AGCAGTCCAGACTGACAATTTTGAAACTTTAAAAGAACAAATGGAGGAATTGAAAACAGCTATGAAAGACATAGTTGCACTGAAAATGTCAGTCATTAAAAAACCAGATTTAACTGATCCAAAATTACGTGCTAAATTAGCTAAAGGTATGGGCCATAACTATTATGGAGAACCAGCATGGCCAAATGATCTTTTATATGTCTTCCCACTTACGATGTTAGGAACATTAACATGCATTGTAGGTTTATCAGTTTTAGCACCGACTCAACTAGGTGAACCAGCTGATCCATTTAATACACCATTAGAAATTTTACCAGAATGGTATTTTTTCCCGACATTTAATTTATTACGCGTGTTACCGAATAAATTATTAGGAGTTTTAGCAATGGCAGCAGTTCCTTTAGGATTAATCACGGTTCCATTTATTGAAAACGTAAATAAATTTCAAAATCCGTTTCGTCGCCCGCTTGCGAGTCTAACTTTTATTTTTGGGTTTTTTACAGCAGTTTGGTTAGGTATAGGTGCATGTGTACCAATTGACAAAGCTATTTCCTTAGGTTTTTGGTAAATGGTAGAACCTTTATTATCTGGTATCGTTTTGGGATTGATCACTGTATCGGCACTTGGTTTATTTGTTGCAGCATTTTTGCAATATCGTCGTGGTAATCAATTTGAAATTTAGATGGCAATAAGCTCAACCGACCGTCGCTCAAAAAACGTGCAAATTTTTGTTGAGAAAGACGCAGTCGAAACTAGTTTCGCAAAATGGGCACAACCTGGTCATTTCTCTCGAACTTTAGCTAAAGGTCCAAAAACAACTACTTGGATTTGGAATTTACATGCAGATGCTCATGACTTTGATAGTCAGACAAGTTCTTTAGAAGAAGTTTCGCGTAAAATTTTTAGTGCGCACTTTGGACAGTTATCAGTAATATTTTTATGGATCAGTGGTATGCACTTCCATGGAGCATATTTCTCTAATTATTCGGCTTGGTTAACTGATCCAGTTAATATTAAACAAAGTTCTCAAGTCGTTTGGCCAATCGTTGGTCAAGAAATTCTAAATGGTGATGTTGGTGGTAATTTCCAAGGTATTCAGACAACGTCTGGTTGGTTCCAAATGTGGCGTGCAGAAGGAATTACCAGTGAAGTTGAATTATATTGGATTGCAATTGGTGGTTTAGCAATGTCTGCGATTATGTTGTTTGCTGGCTGGTTTCATTATCATAAAGCAGCACCGAAATTAGAGTGGTTCCAAAACGCTGAGTCGATGATGAATCATCATTTAGCTGGTTTATTAGGTTTAGGGTGTTTATCTTGGTCTGGTCACCAAATTCATGTTGCTTTACCGATTAATAAACTACTAGATGCGGGTGTAGCACCACAAGAAATTCCATTACCTCACGAATTTTTAATTAATCGTGAATTAATGAGTCAACTGTACCCAAGTTTTTCAAAAGGGTTAGCACCATTTTTCAGTGGTCATTGGGGAGAATACTCAGACTTTTTAACATTCAAAGGTGGTTTAAACCCTGTAACCGGTGGTTTATGGTTAAGTGATATTGCTCATCATCATTTAGCATTAGCTGTCTTATTTATTTTTGCTGGCCATATGTACCGTACTAATTGGGGTATCGGTCACAGTATGAAAGAAATTTTAGAAGCTCATAAAGGACCATTTACAGGTGAAGGTCATAAAGGCTTATACGAAATTTTAACAACATCTTGGCATGCTCAATTAGCAATTAATCTAGCAATGATGGGTTCATTAAGTATTATTGTGGCACACCACATGTACGCAATGCCTCCGTATCCTTATATTGCTACTGATTATGCAACACAACTTTCTTTATTTACACATCATATGTGGATTGGAGGATTCTGTGTTACTGGTGGAGCAGCCCATGCTGCAATATTTATGGTTCGGGATTATACACCAGCAAATAATTATAATAATTTGCTAGATCGTGTATTACGTCATCGTGACTCGATTATTGCGCATTTAAATTGGGTTTGTATTTTCTTAGGTTGTCATGCGTTTGGCTTCTATATTCATAATGATACAATGCGTGCTTTAGGTCGTCCTCAAGATATGTTTTCAGATAAAGCGATTCAACTACAACCAATCTTTGCTCAGTGGATTCAAAATATTCATTTATTAGCACCAGGTACAACAGCTCCGAATGCTTTGGCGACAACAAGTTATGCTTTTGGTGGTGAAGTTGTAGAAGTTGGTGGAAAAATCGCAATGATGCCTATTCAATTAGGAACTGCAGATTTTATGGTTCATCATATTCATGCATTTACAATTCATGTAACGGTTTTAATTTTATTAAAAGGCGTTTTATATGCGCGTAGTTCAAAATTAATTCCAGATAAAGCTAATTTAGGTTTCCGGTTCCCATGTGATGGCCCAGGTCGTGGTGGTACGTGTCAAAGTTCAAGCTGGGATCATGTATTTTTAGGCTTATTCTGGATGTATAACTCTATTTCAGTTGTAATTTTCCATTTCAGTTGGAAAATGCAATCAGATGTCTGGGGTACTATTTCACCTGATGGTAGTATTTCACATATTACAGGTGGTAATTTCGCAAAAGGTGCAATTACAATTAATGGTTGGTTACGTGATTTTTTATGGTCACAAGCTTCGCAAGTAATTCAATCATATGGCTCAGCTGCGTCAGCTTATGGTCTAATTTTCTTAGGTGCTCACTTTATTTGGGCGTTTAGTTTAATGTTCTTGTTCAGTGGTCGTGGTTATTGGCAAGAATTAATTGAATCAATTGTTTGGGCTCATAATAAATTAAATTTTGCTCCTGCAATCCAACCTCGTGCATTAAGCATTACTCAGGGTCGTGCAGTTGGTTTAGCTCATTATTTATTGGGTGGTATTGGAACTACTTGGGCGTTCTTCTTAGCTCGTGCTGTTTCAATCAGTTAAATGAAAACTTTGTATTCCCTGAGGAGGTATTGCCACGTGGAAACGCCCTTTAATAGTAGTATAGCAGGCCGCGACATCGAATCTACCGGATTCGCTTGGTGGAGTGGAAATGCTCGGTTAATTAATGTTTCAGGTAAGTTATTGGGTGCACACGTTGCACATGCTGGTTTAATGGTATTTTGGGCTGGAGCAATGATTTTATTCGAAGTTTCTCACTTCGTACCTGAGAAACCTTTATATGAACAAGGTTTCATTTGTATGCCACATTTAGCAACTTTAGGTTACGGAATTGGCCCTGGCGGTGAAATTACTAACACTGTCCCATATTTTGCTGTAGGTGTAATTCATTTAATTTCATCAGCTGTTTTAGGTTTTGGCGGTATTTACCACTCATTACTTGGACCAGATACATTAGAAGAATCATTCCCATTCTTTGGTTATGACTGGCGTGATAAAAACAAGATGACAACTATTCTAGGGATTCATTTATGTCTTTTAGGTAGTGGTGCTTTTTTATTAGTTGCTAAAGCAATGTACATTGGTGGTGTTTATGATACTTGGGCACCAGGTGGTGGCGATGTTCGTTTAATTACAACACCTACATTAAACCCAATTGTAATTTTTGGTTATGTATTCCGTTCACCATTTGGTGGTGACGGTTGGGTTGTATCAGTTAATAACATGGAAGATGTTATTGGTGGTCATGTATGGGTTGGTGTATTATGTATTACTGGTGGTATTTGGCATATTTTCACAAAACCATTTGCATGGGCTCGTCGTGCTTTTGTATGGTCAGGTGAAGCTTATTTATCATATAGTTTAGCTGCAATTTCATTAATGGGTTTAACAGCGTCATTATATTCTTGGTATAACAATACAGCTTATCCGAGCGAATTATATGGCCCAACAGGTCCTGAGGCTTCACAAGCACAAGCATTCACGTTTTTAGTTCGAGATCAACGTTTAGGTGCTAATGTTTCATCAGCACAGGGTCCAACTGGTTTAGGTAAATACTTAATGCGTTCACCTAGTGGTGAAATCATCTTTGGTGGTGAAACAATGCGTTTTTGGGATTTACGTGCACCGTGGGTTGAACCATTACGTGGTCCAAATGGTTTAGATATCAACAAAATTAAAAATGATATTCAACCTTGGCAAGAACGTCGTGCAGCTGAATATATGACACACGCTCCATTAGGTTCACTTAATTCCGTAGGTGGTGTAGCGACAGAAATTAACTCAGTTAATTATGTTTCTCCTCGTTCATGGTTATGTTGTTCTCATTTCTTCTTAGGATTCTTTTTCTTAGTTGGTCACTGGTGGCATTCAGGTCGTGCTCGTGCGGCGGCTGCTGGTTTCGAGAAAGGTATTAATCGTGCTAATGAACCTGTGTTATCGATGCGTCCTATTGATTAAATGTCTCAA---TCTGTATCAGAACGGACTCGAATTAAAAGTGACCGTTACGAATCTGGTGTAATTCCTTATGCTAAGATGGGTTACTGGGATGCTGCTTATGCAGTAAAAAACACTGATGTTTTAGCATTATTCCGTATCACACCACAACCAGGTGTAGATCCAGTAGAAGCTGCTGCAGCTGTAGCTGGTGAATCATCTACTGCAACATGGACTGTTGTATGGACTGATTTATTAACAGCTTGTGATCGTTACCGTGCTAAAGCTTACCGTGTAGATCCAGTTCCAAATACAACTGATCAATACTTCGCTTTTATCGCATATGAATGTGATTTATTTGAAGAAGGTTCTTTAGCTAACTTAACAGCTTCTATTATTGGTAACGTATTCGGTTTCAAAGCTGTATCTGCGTTACGTTTAGAAGATATGCGTATCCCTCATTCTTACTTAAAAACGTTCCAAGGTCCTGCTACTGGTGTAATTGTAGAACGTGAACGTTTAAACAAATATGGTATTCCATTATTAGGTGCTACAGTAAAACCTAAATTAGGTTTATCTGGTAAAAACTATGGTCGTGTAGTTTATGAAGGTTTAAAAGGTGGTTTAGACTTCTTAAAAGATGATGAGAATATTAACTCACAACCCTTCATGCGTTGGAGAGAACGTTTCTTATACTGTATGGAAGGTATTAATCGCGCTTCTGCAGCTACAGGTGAAACTAAAGGTTCATACCTAAACATCACAGCTGGTACTATGGAAGAAGTTTACAAACGTGCAGAATATGCTAAAACAGTAGGTTCTATCGTTGTTATGATCGATTTAGTTATGGGTTATACTGCAATCCAATCAGCTGCGATTTGGGCGCGTGATAATGATTTAATTTTACATTTACACCGTGCTGGTAACTCAACTTACGCGCGTCAAAAAAATCATGGTATCAACTTCCGTGTTATTTGTAAATGGATGCGTATGTGTGGTGTGGATCATATCCATGCTGGTACAGTTGTAGGTAAATTAGAAGGCGATCCTTTAATGATTAAAGGTTTCTACGATACTTTATTACTAACTCATTTAAATGTTAATTTACCATACGGTATTTTCTTCGAAATGACTTGGGCAAGTTTACGTAAATGTATGCCTGTTGCTTCTGGTGGTATCCACTGTGGTCAAATGCACCAATTAGTTCATTATTTAGGTGATGATGTAGTATTACAATTCGGTGGTGGTACAATTGGTCATCCAGATGGTATTCAAGCTGGTGCTACAGCTAATCGTGTTGCGTTAGAAGCAATGATTTTAGCTCGTAACGAAGGTGCTGATTACTTTAATAGTGATATTGGTCCTCAAATTTTACGCAACGCTGCGAAAACATGTGGTCCTTTACAAACAGCTTTAGATTTATGGAAAGATATTAGTTTTAACTATACATCTACAGATACATCTGATTTCTCTGTTACACCAACAGCAAACGTATAAAAGGAGTATTTGAATAGTGAGACTTACACAAGGTTGCTTCTCGTTCTTACCAGATTTAACTGATCAACAAATTGAAAAACAAATCGCTTATTGCATTACAAAAGGTTGGGCAATGAACGTTGAGTGGACAGATGATCCACATCCCCGTAACAGTTACTGGGAATTATGGGGTTTACCTTTATTTGATGTTAAAGATCCTGCATCTGTAATGTTTGAATTAAGAGAAGCTCGTAAATCATGCGCAGCTGGTTATATCCGTATTAATGCATTTAACGCTGCTTACGGTACTGAAAGTTGTGTTATGTCTTTCATTGTAAACCGTCCTAGCAACGAACCAGGTTTCTACTTAGAACGTCAAGAACTTGAAGGTCGTCGTATTGCTTATACTACTAAAAGTTATAGTGTTCAAGCTAATCCAGAAGGTGGTCGTTACTAAAAATTCAAGGAATTAAGAGTTTATGGGGGATACCTTGGCATTCAGAAGCGATGAAGGACGTGGTTACCGACGAAACGCTTCGGGGAGCTGGAAACAAGCTATGATCCGGAGATCTCCGAATGAGGAAAC---TCTAAT-----ACTACTTATTGAATACATAAATAAGAAAGAGCGAACCTAGGGAACTGAAACATCTTAGTACCTAGAGGAAAAGAAAGTAA-AAACGATTCCCTTAGTAGCGGCGAGCGAAATGGGAACAGCCTAAAC---------TTAATTTT------AAGGGTAGCGGGACAATTATTAATGATTAAATGTGACAATTAGACGAACTTAGATGGAATGCTAAACCAAAGAGAGTGATAGTCTCGTAGTCGAAAATTGAAACAATC-AAATTGTATCCCAAGTAGCATGGAGCACGTGAAATTCCGTGTGAATCAGCGAGGACCACCTCGTAAGGCTAAATATTCCTGAATGACCGATAGTGAAATAGTACCGTGAGGGAAAGGTGAAAAGAACCCCGGGAGGGGAGTGAAA-AGAACATGAAACCATAAACTTACAACCAGTAGGAGGACGACTAAAACGTCTGACTGCGTGCCTGTTGAAGAATGAGCCGGCGACTTATAAGTAGTGGCAGGTTAAGGTAGAGAATACCGGAGCCATAGTGAAAGCGAGCCTGAATAGGGCGTTTGTCACTGGTTATAGACCCGAACCCGGATGATCTAACCATGGCCAGGTTGAAGCTTAGGTAATACTAAGTGGAGGACCGAACCGACTGATGTTGAAAAATCAGCGGATGAGTTGTGGTTAGGGGTGAAATGCCAATCGAATTCGGAGCTAGCTGGTTCTCCCCGAAATGCGTTTAGGCGCAGCGATGAATGTTATAGCTTAGGGGTAAAGCACTGTTACGTATGCGGGCTGGTAATTCGGTACCAAATCGTTGCAAACTAAGAATACTAAGTGTACAGTTCATCAGTGAGACTGTGGGGGATAAGCTCCATTGTCAAGAGGGAAACAGCCCAGAGCACCAGTTAAGGCCCCTAAATAATTGCTAAGTGATAAAGGAGGTGGGAGTGCATAGACAATCAGGAGGTTTGCTTAGAAGCAGCAATCCTTTAAAGAGTGCGTAATAGCTCACTGATCGAGTAAACCTGCGCCGAAAATGTACGGGACT-AAGTAATTTGCCGAAACTGTGCGATATATA----------------------------AAATATATCGGTAGGGGAGCGTTCTGTTGTAGGTTGAAGTATTAGCGGAAGCGGATATGGACGAAGCAGAAGTGAGAATGTCGGCTTGAGTAACGAAAATATAGGTGAGAATCCTATACCCCGAAAACCCAAGGTTTCCTCCGGAAGGCTCGTCCGCGGAGGGTAAGTCAGGACCTAAGGCGAGGCTGAAAAGCGTAGTCGATGGACAACGGGTTAATATTCCCGTACCATTATTTGT-TGAT-------ATCGAGGGACGGAGAAGGCTAAGCTGGCCGGATATTGG--TTACCGGTTTAAAC-GTTCGAGATGATGAGAAACGGCGAAAACG---TTTTGAGTTGAGG-CGTGAGTACGAGATGCTACGGCATTGAAGCAGTCTATGTCATACTTCCAAGAAAAGCTTGCACTGTCAT---AAACAAA-TAATGCCTGTACCATAACCGACACAGGTGGGTAGGTAGAGTATACTAAGGGGCGCGAGATAACTCTCTCTAAGGAACTCGGCAAAATGACTCCGTAACTTCGGGAGAAGGAGTGCCTTATT--TATAAGGTTGCAATAACAAGATCCAAGCAACTGTTTATCAAAAACACAGGTCTCCGCTAAGTCGTAAGACGATGTATGGGGGCTGACGCCTGCCCAGTGCCAGAAGGTTAAAGAAGTTGGTTAGCATTAGCGAAGCTGATAACTGAAGCCCTGGTGAACGGCGGCCGTAACTATAACGGTCCTAAGGTAGCGAAATTCCTTGTCGGGTAAGTTCCGACCCGCACGAAAGGCGTAATGATTTGGATACTGTCTCAGAGAGGGGCTCGGTGAAATAGACTTGTCTGTGAAGATGCGGACTACCTGCACCAGGACAGAAAGACCCTATGAAGCTTTACTGTAACTTGAAATTGAAATTGGACTTTATTTGCGCAGTATAGGTGGGAGGCTTTGAAGGTATTCTTGTGGGAATACTGGAGCCATCAGTGAGATACCACTCTTGTAATGTTAGATTTCTAACTTTGAATCATTATCTGGTCAAAGAACAGTTTCAGGCGGGCAGTTTGACTGGGGCGGTCGCCTCCTAAACGGTAACGGAGGCGCACAAAGGTTTCCTCTGAACGGGTAGAAATCGTATCTAGAGTGTAAAGGCATAAGGAAGCTTGACTGTGAGACCTACAAGTCGAGCAGGGACGAAAGTCGGTCTTAGTGATCTGACGGTGCTGAGTGGAAAGGCCGTCACTCAACGGATAAAAGTTACTCTAGGGATAACAGGCTGATCTCCCCCAAGAGTTCACATCGACGGGGAGGTTTGGCACCTCGATGTCGGCTCATCGCATCCTGGGGCGGTAGTACGTCCCAAGGGTTGGGCTGTTCGCCCATGAAAGCGGTACGCGAGCTGGGTTCAGAACGTCGTGAGACAGTTCGGTCCATATCCGGTGTAGGCGTTAGAATATTGAGAGGAGCCTTCTTTAGTACGAGAGGACCGAGAAGGACATACCTATGGTGTACCAGTTATCGTGCCAACGGTAAACGCTGGGTAGCTATGTATGGAGTGGATAACCGCTGAAAGCATCTAAGTGGGAAGCCCACCTCAAGATAAGTATTCTCATCACG-TAA--GTGAATAAGGTCACGGTAAGACTAACCGTTTGATAGGCATTAAGTGTAAACCTAGTAATAGGTGT-GCTGAGATGTACTAACAGACCGAAGACTTG-------TTTTAAGAGAGTTTGATCCTGGCTCAGGATGAACGCTGGCGGTATGCTTTACACATGCAAGTCGTACGGGA-------------GTTTTTAACTCAAGTGGCGGACGGGTGAGTAACACGTAAG-AATTTGCCTTTAGGAGGGGGATAACAACTGGAAACGGTTGCTAATACCCCATATGCTT-TTGAGTGAAATGGA---ATTTCCGCCTAAAGAGAAGCTTGCGGCTGATTAGCTTGTTGGTAAGGTAATGGCTTACCAAGGCGACGATCAGTATCTGGTTTGAGAGGACGATCAGACACACTGGAACTGAGACACGGTCCAGACTCCTACGGGAGGCAGCAGTGGGGAATTTTCCGCAATGGGCGAAAGCCTGACGGAGCAATACCGCGTGAGGGATGACGGCCTATGGGTTGTAAACCTCTTTTTTCAGGGAGGAAT-CAATGACGTGTACCTGAAGAATAAGCATCGGCTAACTCCGTGCCAGCAGCCGCGGTAAGACGGAGGATGCAAGTGTTATCCGGAATCACTGGGCGTAAAGCGTCTGTAGGTGGTCCAATAAGTCAACTGTTAAATCTTGA-GGCTCAACCTCGAAATCGCAGTCGAAACTATTAGACTAGAGTATAGTAGGGGTAAAGGGAATTTCCAGTGGAGCGGTGAAATGCGTAGAGATTGGAAAGAACACCGATGGCGAAGGCACTTTACTGGGCTATTACTAACACTGAGAGACGAAAGCTAGGGTAGCAAATGGGATTAGATACCCCAGTAGTCCTAGCCGTAAACAATGGATACTAGATGTTGAACAGATCGACCTGTGCAGTATCAAAGCTAACGCGTTAAGTATCCCGCCTGGGAAGTATGCTCGCAAGAGTGAAACTCAAAGGAATTGACGGGGGCCCGCACAAGCGGTGGAGCATGTGGTTTAATTCGATGCAACGCGAAGAACCTTACCAGGGTTTGACATGATACGAATTTCTTTGAAAGAAGGAAGTGCCTTTTGGAACGTATACACAGGTGGTGCATGGCTGTCGTCAGCTCGTGTCGTGAGATGTTGGGTTAAGTCCCGCAACGAGCGCAACCCTCATTTTTAGTTGCC-TT-TTGGAACTCTAAAAAGACTGCCGGTTATAAACCGGAGGAAGGCGGGGATGACGTCAAGTCAGCATGCCCCTTACACCCTGGGCTACACACGTGCTACAATGGGCGAGACAATGAGACGCAAATCTGCGAAGACAAGCTAATCTATAAACTCGCTCTAAGTTCGGATTGCAGGCTGCAACTCGCCTGCATGAAGTTGGAATCGCTAGTAATCGCTGGTCAGCTATACAGCGGTGAATTCGTTCCCGGGCCTTGTACACACCGCCCGTCACACCATGGAAGCTGGTTATGCCCGAAGTCGTTACTCTAACCG-CTTGGAGGAGGACGCCTAAGGTAGAATTAGTGACTAGGGTGAAGTCGTAACAAGGTAACCGTACTGGAAGGTGCGGTTGGATCACCTCCTTATGGCAAAAAATAAAGGTACTCGAATCTTGATTACTTTAGAGTGTACTGAATGTCGTTCGAATTTAGAGAAGCGTTCACCTGGTGTTTCCCGTTATTCGACGCAGAAAAATCGTCGAAATAATCCAGAAAGATTAGAATTAAAAAAGTATTGTTCGCATTGTAATAAAACAACTCTACACAAAGAGATTAAATAAATGAA------------------------------------------------------------TAACATTT------------------------------CTATAAAGTGCCTTAAGTCTGAGAAGATTCAATCAGGTGCTTGTCATGGTCAATTTTTAATAAATTCTTTGAATCCAGGTCAAGGTATAACCATTGGAAACCAATTAAGACGAGTACTTTTAGGTGATTTAGGTGGTGTAGCTATTTCAGCAGTACGAATTGCTGGTATAACACATGAATTTTCAACAATTCCGGGTGTTCGAGAAGATATTCTCGAAATTTTGTTAAATTTGAAGGGAATTATTTGCACAA---GTCAAATACAAGACACTCAATTTGGACATTTAAAAGTTCAAGGACCAAGCGTTGTAACTGCAGATTTAATTCAATTACCACCCGGAGTAGAAATTATTAATCCAAATCATTATATTGCCACAATATCGACGTCTAATATTCTTGAGATTGAATTTAAATTTGAGTATGGAAGCGGCTATCATTTAGCGTCTCAAAATTTTGTAGAGGAAGATGAAAATTATCTACAACTTGATACAATTTTCATGCCAGTTCAAAAAGTAGACTTTAAAATCGAGAATATTTATGATGCTACAAATAATATTAGCGAACGATTATTTCTAGATATATGGACTAATGGTAGTATTTCACCAAATGATGCTCTCGAATCTGCTGCTCAAGTTATTATTGACTTATTTACTTTATTGATTAACAATAAAAATATAAA------TAATAATAATCGACTAGAGTTAAAGCCAGAGACAATTAGTATTGAACCATATACTAATATTGCAATTGAAGAATTACAATTATCTGTTCGGGCATATAACTGTTTGAAAAAAGCTCAAATAAATACCGTTGGTGACTTATTACAATACTCACCAGAAAAATTACAAGAACTGAAAAATTTTGGTCGAAAATCTGCTGATGAAGTTTTTTCTACATTAAAAAATAAATTAGGCATTATTCTAAAATAAATG------------------AATTATACTAATGCTCTTCCAGATTTTTTAGCCATGCAAAGAATAAGTTTTTGTTGGTTTATTACTCAAGGGCTTACAGAAGAACTTGCTTTATTTTCCCGAATTCAAGACTTCAGTCAAAATACTGAATATGTTATGTTTGGAGAAGAATATAGCTTAATTAAACCTTCATACAGTTTACTAATTGCACGAAAATATAGCGGAAACTATCGAGCTCAATTAGTAATTCCAATTGAAGTCAGAAATAAAGTAGTAAATAGTATAAGGTATCATAATCAATTTCCGATTATTACGTTGCCACTTATGACTACAGACGCGACTTTTATAATAAATGGTTGTGAACGCGTTATTGTCAGTCAAATTATTCGAAGTCCTGGCGTTTATTTTGAAAAAAATAAAAACCAAAAGACTAGAAATCAATTTAAAAAAAAATTGTCTACTGATATTAATAAACTAAGATCATTTATTCCATCCGGTGAAGCCTTTATCTCTGAGTTTGATTTATTCTTTCCTCTACCAACATCAATTTACGATCCA-----------------GTTAAAAA----------GAAAAAAAAA---------------------------ATAATCCCACACTGGCAAAGTAACTCCATTTATTATTACTCAATTAAGTACTTAAAACAGAAACAACA---AAATTCAACATTT---TATTTTTTGCAATCTTTTAAACTATATCGGGTGGCCTCAAAAT---TACTTTCATCAAAATCAAAACAACGCGTAATTCAATTATTTTTAAAATGGTTGAAACTGAATATTTTAATTTT-------------TTACTTACATCATTGATGAA-----GTATGAAATTTTTGATTTATAACAAATT-----------------AATCATTAATTCTCAAACATTGGC-----------TCAAATGGAATTAAATTCAAATTTGTTTTTAATTACAAAAGA-GCCCCGAGAATGGCTAACTGAGATGAGT-------------AATTTTTTATTTTTGA-------AAAAACAAATCAGTAAAGCTACCTTTACATTGAAAAGTTTTCAAGAATTAACACAGTTACAAAATTTAAAACCAGCAATTTATTTC-----------TCAATAAG-----TCTAAAAGAACAATTGAAATAT---------------GTCTTTGGGAAAAACAAATTACATAAATATTTAAAAACTAAAACCCAATTTCTTCTTT-----ATCGAAAAGATCATGAAATTAAAACAAATTATAATAAAAAATACGATGAAAAGGATCTTTATACAGCAACAGTAATTCCAGAATACGGATCGTGGATTCGTATCGGTTTTCAACGCAAT--------ACAAAAATTAATTCTTATAAGTATCCTCTTAAAAGTCAA----GAAGATGAAGTCATTATTCAGTTGGACAAGATAAATCAAAAGCCAGTTCTTTATTTATTAAAAGAAATGGGTCTAACTGATTTAGAAATTTATCAAAATTTAGAATACGCTGATTTCTTTTATTTCAATAAACCGCTATTAATTAATTCAAAACGTCTCTCTGAGCCTTTATCAAGGTTTAATTTAGGTTTAAGTTATTTTAAAAAT---ATTTCTGAATTTTCAAGGATTTTTGATCCTACTTATTATCGTTTAGGTCGAGTTGGGCGATTAAAAATTAATAGTCGTTTAAATTTAAAAATGAGTGAACGATTGCAAACAATAACGTATGAAGACATTTTTGCAATTACTGATAAACTAATTAATTTAACTATTTCTAAAACAGTTCAAGATGATATTGATCATTTAAAAAACCGAAGAGTTCGATCTGTAGGAGAATTATTACAAAATCTTTTTAGAATTGGTTTTCAACGTTTAGGTAGAAAATTACGTAACCAAACTAATAAAATTGATTCG--------------------------GGTCAGTTACTAAGCTTTAACATAGTTAATGCAAGTATTCGAGAATTTTTTGGTTCAAGTCAGTTATCACAATATCTGGACCAAACAAATCCATTATCGTCACTTACACATCGCCGACGTGTAAGTGGACTAGGGCCAGGCGGCTTCGATAGAGATCGAATTAGTTTTGCAGTGCGTGATATTCACCCAAGTCATTATGGTCGAATTTGTCCTATTGAAACACCCGAAGGGCAAAACGTTGGATTAATTGCTTCATTAACGACATGTGCGCGTGTAAATAAGTCAGGATTTTTAGAAACACCATTCTGGCGAGTAATTAACGGTAAAGTGGTCAAAACAGGTCAGCCTGTCTATTTAACGGCCGATATTGAAGATTTTTACAAAATTGCTCCTGCTGATATTGCAACTAATAAGGATAACTATTTAACAAAGAATGTTATTCCAGTTCGTTACAAACAAGATTTTGTTAATGTCACACCTTCTGAAGTAGATTTTATTGCAATATCGACAATTCAGGTCGTTTCAGTAGCGGCCTCATTGATTCCATTTTTTGAACACGATGATGCAAATAGAGCCTTAATGGGTTCGAATATGCAACGGCAATCAGTTCCCTTATTGTTGCCTCAAAAACCAATTGTCGGGACAGGTTTAGAAAATCAAATTGCAATTGATTCGGGTATGACTTTAAATTCTTATTCAAACGGTGTCGTTAGTTCAGTAACAGCCAATAAAATAGTAGTTAATGATAAAACTGG---CAAAAGATTAACTTATAAATTACAAAAATATTTGCGCTCAAATCAACAAACTTGTATTAATCATCGCCCAATTGTTTGGAAGGGTGAACAAGTAAAATCTGGCCAAATTTTAACTGACGGACCAGCGATTACAAGCAGTGAATTATCTCTAGGTCAAAATGTATTAATTGGTTATATGCCTTGGCAAGGTTATAACTTTGAAGATGCTATCTTAATTAATGAACGTTTAGTGTACGACGACGTATTTACGTCTATTCATATTGAAAGATATAAAATTGAGATTGATCGAAATTCAGATACATTGGAACGAACAACAAAAAATATCCCAAATTTAAACCCTCGAGAAATTAGGCATTTAAATGATGATGGAATAGTTACTGTAGGTACATTTGTTCGACCGGGTGATATTTTAGTTGGTAAAGTTATTTCAAATAACACATCTGAACAGTTACCTGAATCAAAATTACTACGAGCAATATTTGGTGCAAAAGCTAAAGGAGTAAAAGATAACTCTTATAGAATGTCAGATGGAGAATATGGTCGGGTTATTGAAACGGTAACATTTAATCGTCGTACGAA------------ATTAACATATAAATTTGAAAAAATTTATGTTTTTATTGCTCAAATTAGAAAAATTCAAGTCGGAGATAAAATTGCTGGACGCCATGGTAACAAAGGTATAATTTCGCGTATTTTATCGCGCCAAGATATGCCATTTTTACCCGATGGCACACCATTAGACATTTTATTAAATCCATTAGGTGTACCATCGCGTATGAATGTTGGTCAATTGTATGAATGTCTGTTAGGACTAGCGGGTGACAAATTAAATGCGAGATTTAAAATTTTGCCATTTGATGAAATGTATGGGTTAGAAATTTCCCGCATTCTAATTAATAAAAAATTACGGCAAGCGTCCATTGCTAAAAATGAAAGTTGGCTATTTAATCCTTATGCACCTGGTAAAATGGTGTTAATAGATGGTCGAACCGGAAAAGAGTTTGAAAATCCTGTTACAGTTGGAAATGCTTATATGTTAAAACTTATTCATTTAGTAGATGATAAAATGCATGCTAGAGCAACGGGTCCATATTCATTAATTACACAACAACCACTTCGTGGTAAAGCCCAGCATGGAGGTCAACGGTTTGGGGAAATGGAAGTTTGGGCTTTAGAAGGTTTTGGAGCTGCTTTTACACTGAAAGAATTATTAACAATAAAATCAGATGATATGCAAGGTCGAAATGAAACTTTAAATGCTATTGTTAAAGGTCAACAAATTCCTAAATTCGGAATTCCTGAATCATTTAAAGTTTTATTGCATGAATTACGCTCTATTGGATTAGATATGAGTACATATAAAATTAATCGATTTAATTCCACAAAACGTTATGAAGTTGAAGTCAATTTAATCGAAAAATATAATGCTTTATCCAAAACTTTTTCCCCTACTTCAAATATAAACGATATTTCATTTTAAATGGCAAAGAAAAGTATGATAGAGCGTGAGAAAAAGCGTATTAAACTAACCAAGAAATATGCTTTGAAACGTGCAACTTTATTAAAAAAATACCAAACTGAAGAAAGTTTTAACTTAAAATTGGAACTTCATTCAAAAATTCAGAAGTTACCACGCAATAGTGCAAAAACAAGAATTCGAAATCGATGTTGGAAAACAGGACGTCCACGTGGAGTTTTTCGTGATTTTGGTTTATCACGTCACGTTTTTCGTGAAATGGCTCATCAATGCTTATTACCAGGTGTAACAAAATCAAGTTGGTAAATGGTTAACAAATCGAATAAAGTTTTAAACAAAAATATAACCAATTTGGTAAATCAGACTTATCAATATGGATTTTCAACAACCATTGAAAAAGATATTATTGAAAAAGGTTTAAATGAAAAGACTATTCATTTAATTTCACAAAAGAAGAAAGAAACAAAATTTTTATTAAATTTTCGTTTGAAAGCTTATAAGAAATGGAAACAAATGCCTGAACCCGAATGGGCATATATAAAATTTCCACAAATTGATTACCAAGACGTTATATATTACTCCGCTCCAAAATCACAGAAAAAATTAAAAGATCTCAGTGAGGTAGATCCCGAATTACTTAAAACATTCGAAAAATTAGGTATTTCTTTAACAGAGCAAAAACGTTTAGCTAATGTCGCTGTTGATGTAGTTTTCGATAGTGTCTCAATTGGAACCACTTTTAAGGAAGAATTAAATAAATCAGGTGTAATTTTTTCTTCAATTTCAGAAGCAGTTACTGAATATCCTGAATTAATTGAAAAATACTTGGGATCAGTTGTTCCAATTGGAGATAATTATTTTGCAGCTTTGAACTCAGCAGTTTTTACAGATGGCTCTTTTTGTTATATTCCTGAAGATACAATTTGTCCACTAGATCTTTCGACCTATTTTCGAATTAATGACGAAAAATCTGGACAATTTGAAAGAACGTTAATTATTTCAGAAAAAAATAGTCAAGTAAATTATCTTGAAGGTTGCACAGCCCCGCAATATGATAGTAATCAGCTACATGCAGCTGTTGTTGAATTAATTGCACTAGAAAATGCAAATATTAAATATTCAACAGTGCAAAATTGGTATGCAGGTAATGAATTTGGAAAAGGTGGAGTTTACAATTTTGTAACTAAACGCGGTTTATGTGCAGGATCCAGCTCGAAAATTTCGTGGACACAAGTTGAAACTGGATCGTCAATCACTTGGAAATATCCTAGTTGTGTTCTTATTGGAGACAATTCACAGGGTGAATTTTATTCAGTCGCTTTAACTAATAATTATCAGCAAGCAGATACCGGAACGAAAATGATGCATATTGGAAGAAATACACGAAGTCGAATTATTTCAAAAGGCATCTCTGCTGGTAAATCAAAAAATAGTTATCGGGGTCTTGTTAATGTAACAAGTAAAGCTTTAGGTGCAAGAAATTATTCACAGTGTGATTCACTATTAATTGGTGATTTATCAAACGCTAACACATTTCCATTTATTTCTGTTCAAAACTCAACAACAAAGATTGAACATGAAGCTTCGACTTCTAAAATTGGTGAAGAACAAATTTTCTATTTTTTACAACGTGGTATTTGTTTAGAAAAAGCAGTTGAATTAATGATAAGTGGATTTTGCCGTGAAATTTTTACTGAATTACCATTAGAATTTGCTGCAGAAGCAGATAAACTATTAACTTTAAAATTAGAAGGAAGCGTAGGCTAAATGACTTTAAATTCTCCTCTATTAGAGATCAAAAATTTACAAGTTTCTATTAATGAAAATCAGATTCTAAAAAATCTAAATTTAACTATAAATAAGGGCGAAATCCATGCTATTATGGGACCGAATGGGTCAGGTAAAAGTACTTTCTCAAAAGTTTTGGCTGGTCACCCAGCTTATTCAATTTTAGGTGGTGATATCTTATTCAAAGGTTCAAGTATTTTAGATCTTGAACCTGAAGAACGTTCACATTTAGGTATTTTTTTAGCGTTTCAGTACCCAGTTGAAATTCCAGGGGTTAGTAACGAAGACTTTT-----TACGTTTAGCATATAATTCTAAGCAA-AAATTCTATAATAAAGTAGAAGTTGATCCAATAGAATTTTTGACGATTATCACTCAGAAACTACAACTAGTTAATATGTCAGCCA------GATTTCTTGGCCGAAATGTTAATGAAGGTTTTTCCGGTGGTGAAAAAAAACGAAATGAAATTTTACAAATGATTTTATTAGATTCTGAATTATCGATTTTAGATGAAACAGATTCTGGTCTCGATATTGACGCTTTGAAAATAATTTCAAATGGAATTAATAATTTTATGGGACCCGAAAAGTCGATTATTTTAATTACACATTATCAACGATTATTAGATTATGTTAATCCCAATTATGTTCATGTAATGCAAAATGGAAAAATAATTAAAACTGGCTCTGCTGAGTTAGCGAAGGAATTGGAAGCGAAAGGTTATGAATGGCTAGAAACTTAAATGAGCTTAGATGAAAAATTTATTCCACTCCGAACTGCCTTTTACGAAATAATTGGAAATTT---------TTTTAAGCAACTCGCTGGTTTATTCGGATATCCATCCAATTGATAATTTACCTATTCACAGAACATTCTGGCCTCC------AATTCAAAGACCTGAAACCTGGTTTGAG--ATGATCTTTGGTCCTGCACCAAAAGTCGATGCAGTCCCACGATATATTTATGAAAGTAAAGATGAAGGATTCTATAATTTTTATATTGA--------AAACTATAAAAATATTTATTTTTTACCTGATTGGTTA---------TCAGAATTTATTCAAGTACGA-------------CTACATCTTTGTTTAGATATTACAATTTTAGAAA------------------------------------------CTATTCGTGAAGTTTTATTTGTTGGTCTAATGGTATATTCACAAATTGTAATCTTACGTATCGCGCTCTCTTGGTTTATTTACATTAACCCTTATACTTTTCCATGGTGTTACTTAGCGGCTGCGGTAGACTGGACGGAAGATGTCTTACAGGGTATTG------------TTCCTGCTATATTAGGAGTAAATATTACAGGCAGTGTATTTTTAGGAATTCTTGGAGTAGTGGCGGATAGTCTAAATCATTTAGTTTTTACTATGCCATTTTTACCAAG------------TGAAGGTGAAGA--------------------------AACCAAATTATT-------------------------------------GATTAATGAACAGATGAA--------------AGATGTTTTAGTTTTTCATTAT-----------------TTACCTATTTTATGGTATCGTTATCCAGTTCCAAATGAAATTCGAGAATTTTGGTA------------------------------------------------------------------TAAGGAACGACCAGATATTTTAG----------------------------------------ATTA---TATGCAAAAAGCGTACAAAGATTTGGATATTCAATTTTTACC-----------AGATAGTATTATTAGAGAACTGAATC
>ThalaOce
ATGATAAATATTCGTCCAGACGAAATTAGCAGTATTATTCGTGAACAAATTGAACAATATGATCAAGATGTTAAAGTAGATAATATTGGTACTGTTTTACAAGTTGGTGATGGTATCGCTCGGGTTTATGGGCTTGATCAAGTAATGAGTGGAGAACTTCTAGAATTTGAAGATAAAACAATTGGTATTGCCCTTAATTTAGAAAATGACAACGTTGGTGTTGTATTAATGGGTAATGGTCGTCAAATCTTAGAAGGTGGTACTGTTAAGACTACTGGTCAAATTGCTCAAATTCCAGTAGGGGAAGCATTTTTAGGTCGAGTAGTAAATCCATTAGGTGTTCCAATTGATGGTAAAGGTGATATTTCGACAACAGAAAGTCGCTTAGTGGAATCAATGGCACCCGGTATTATTAGTCGTAAATCAGTATGTGAACCATTACAAACGGGTATTACTTCAATTGATGCAATGATTCCAATTGGACGTGGTCAACGTGAACTAATTATTGGGGATCGTCAAACTGGTAAAACATCAATTGCTGTTGATACGATTATTAATCAAAAGACTGAAGATGTTGTTTGTGTTTATGTTGGTATCGGTCAAAAAGCATCAACAATTGCTCAAGTAGTTAATGTACTTGATGAAAAAGAAGCAATGGCATATACAATTATTGTTAGTGCTAGCGCAAATGATCCTGCGACATTACAATATATTGCACCATACTCTGGAGCAGCTCTTGCAGAATACTTTATGTATAATGGAAAAGCAACATTAATCATTTATGATGATTTAACAAAACAAGCTATGGCATATCGTCAAATGTCATTATTACTTCGTCGTCCTCCTGGACGTGAAGCATACCCAGGTGATGTATTCTATTTACATTCACGTTTATTAGAACGTGCAGCAAAACTTAGCGATGCTTTAGGTGGCGGTAGTATGACAGCATTACCAGTTATTGAAACACAAGCAAGTGATGTTTCAGCATACATCCCAACGAATGTAATTTCAATTACCGATGGTCAAATCTTCTTATCGAATGATTTATTTAACTCAGGTATCCGTCCAGCAATTAATGTTGGTATTTCTGTGTCACGTGTAGGTTCAGCAGCACAAACAAAAGCAATGAAACAAGTTGCTGGTAAATTAAAATTAGAATTAGCACAATTTGCTGAATTAGAAGCCTTTTCTCAATTTGCTTCTGATTTAGATGAAGCAACACAAAAACAATTAGCTCGTGGGACACGATTACGTGAGATTTTAAAACAACCACAAAACTCACCGTTATCTGTTCCTCAACAAGTTGCTTTAATTTATGCTGGTATTAATGGTTTCTTAGATGATTTAGCAGTTAGTGATGTGAAAAACTTCTCTGCGACTTTACTAAGTACTTTAGAT---TCACAAAAGTCTTATATTGAGGCTGTTGGTTCAACAAACCAATTTACTCAAGAAGCAGAAACATTATTAAAAGATGCTATTGCTTCAACAAAAACAGGATTTACACTTATT------TAAATGATTAATCCTTCAATATTAATTTCAAATTCAGAAGTTAGTGGGCCTGGTGGTCTATTTGATATTGGTGCAACTTTACCGTTAGTAGCTATTCAATTTATTTTACTAATGGTCTTATTAAATATTATTTTATACAGTCCTTTATTAACAATTATTGAGGAACGTAAAGAATATATTTTAAGTCACCTTGCAGAAGCTTCTGAAAAATTAGCACAAGCAAAAGAATTAACAACTCAATACGAACAAGATTTAGAAACTGCACGTAAAGAGGCACAGTTAGAAATTGCAAATTCACAAAATATTCATAAAGAAATTTTAGACATTGAATTGGATATTTCTCAAAAATATATTGACAATTTATTAGAAACTATTTCCAGTGATCTTTTGAATAAAAAGAAAACTGCTTTAGATACTTTAGATAGTAGTGTTCAAGCATTATGTACTGAAGTTGAAAGTAAATTATCAATTTAAATGTTTGAGAAGTTTACAGAAGGGGCTATTAAAGTAATAATGTTAGGCCAAGAAGAAGCTCGTCGTATGGGGCATAATTTTGTTGGTACAGAACAACTCTTATTGGGTTCAATTGGTCAAAGACATGGAATCGCTGGACGTGCATTAGCTCAATTAAATATAACATTAAAGAAAACTCGAAAAGAAGTTGAAAAGTATATCGGTCGTGGAAAAGGATATGTTGCTTCTGAAATACCATTTACACCACGTGCAAAACGTGTACTAGAAATGTCGATTCATGAAGGGCAAGATCTTGGAGTAAATTATGTTGGGACGGAACATATTTTATTATCTATATTAACGGAAGGTGAAGGGATTGCAATTCGAACTTTAGATGTTTTACGTGTTAATATTCCAAAATTACGCCATTTAATTCTAACGTATATTGAAGAACAGCAAGAAGATATTTTA---AAACCTCATTTAACAGATCAAGAAAAA------------------------------TGGGCAATTGCTCGTGACAAAAAT---------------GGATTAAAAACACCATCGTTAGATGCTTATTCAGAAAATATTACAAAAGAAGTTATTGAAAATAAATTAGATCCAGTTATTGGGCGAGATGAAGAAATTAGTGCCTTAGTCAAAGTTTTAGGTCGTCGTCGAAAAAATAATCCAGTTTTAGTTGGAGAAGCAGGGGTTGGAAAAACTGCATGTGCGGAAGGACTTGCAATATTAATGCAAA---GTGTTGATTGTCCTGACTTTTTAAGAGAACATGTTATTCGTTCGTTAGATCTTGGTTCAGTATTAGCTGGAACAAAATATCGAGGGGAATTTGAAGAACGTATGAAACATATTATTGAAGAAGTTAATAATCATGGAAAAACAATTTTAGTAATTGATGAAATTCATACAATAGTTGGAGCAGGTGCTGCTGAAGGTGCAGTTGATGCAGCAAATCTTTTAAAACCATCATTAGCGCGAGGAACACTACGTGTAATTGGGGCTACTACATTAGATGAGTATCGACGTTATATTGAAAAAGATCCCGCACTAGAGCGAAGATTTCATTCCGTTATTGTAGAAGAACCAAGTATTGAAACAACTATTGATATTTTAAGAGGATTAAAACCAGAATTTCAACGTCATCATGCATTAGCATATGAAGATTCTTGTCTTGAATTAGCAGCGACACTTTCAAGTCGATTTATTGCCGATCGTAATTTACCAGATAAAGCTATAGATGTTATCGATGAAGCAGGTGCTCGTGTACGCTTACGAAATCAAACTTTACCTGAAGGTTTACAAAAATTGCTTTTAGAATTGCACGAAACATTAGGTGATAAACATGATGCTATTGCACAAAATCAATTCAGTTTAGCTAAAGAATTATTGAATCATGAAATCGAAGTTCGAACACATTTACGAATTATGCGATTT---GCAATGACAACTAAAAAGGAATTTTCAA--AATATTCAACACCTGGTGGGCCTCGAATTGATGGTGTTGTTGACTCAGATGTGACGAAAGTTGTTTCTGCATGGACTGGAATTCCCACAACAAAAATTAATCAATCAGAAAATGAACGTCTAAAATTAATGGAAGACATTTTACATGAACGATTAATTGGTCAACATCATGCCATTACAGCTGTTTCGAAAGCTGTAAGACGAGCACGGGTTGGTATTCAAGATCCAAAACGTCCAATTGCAAGTTTTATTTTCGCAGGTCCTACTGGGGTTGGGAAAACGGAATTAACAAAAACTTTAGCCGAGTACATGTTCGATGATGAAAAAAACTTAATTCGATTCGACATGTCGGAATTTATGGAACGACATACTGTTGCTAAATTAATTGGTTCTCCTCCCGGTTATGTAGGTTTCCAAGATGGTGGTCAATTAACTGAAGCTGTAAGAAAAAAACCATATTCAATTGTTTTATTCGATGAAGTTGAAAAAGCACACCCTGATGTTTTTAATATTTTTTTACAAATATTAGATGATGGTCATTTAACAGATTCAACTGGTCGCGTTGTTAGTTTTAAAAATACTATTATTGTAATGACAACGAATTTAGGTTCGCGAGTAATTGAAAGAGAATCACCTGTACTAGCTAAAGAAAAAA------------TTGGATTTGGTCGT---------AATTTAGATCCT---GCAGCTATAGAAGGCAAAAGAATTGAATTACAAATAAATTCTGATGGAACTTTTTCTTTAAAACCCCCGGTTAAAAAAGAAGTAACAGCAGAA---------GATGAAGAAAAATATCTTCACATCTCAGAGTTAGTACAAGAAGAATTAAAAAAATTCTTCCGCCCAGAATTTTTAAATCGAATCGATGATATTATTGTTTTTAATCATTTGTCAAAACATGATATTTGGGAAATTTGTGGTTTGATGTTAAATTCACTAAAAAAACGACTAGGCGAACAAGGAGCAGTTTTAAATATTGATAATGCTGTTCGATTCTTTCTTGCTGAAGAAGGTTATGATCCAATATATGGAGCTCGACCATTACGTAGATCAATTACAAAATTCTTAGAAGATAAATTAGCTGAAGAATGTTTAAGCTATACTTTACATGAA---------------GGCACAAATATAAATGTTACTCAAAAAATAA------------AGCCAGATATTTACGGAAGTAGACCAGTCTA-------------------TTCACCGATATTTATTTACAAAAGAGAAATTGAAATTACATTTGATTACAGTAATGTTGACTTTAGTCAAGTTGCAGACGTAGAAGAGAAAGATAAAACTCTAATATGAAAAAATTTGACAATAAAATTAAATTTTCAATTT---------------------CAGATACTCCTTTACCTCATAATTTTGCAGCTGAAAAAATTGTGTTAAGTTGTTTGTTAATTAATTTTGAAGCGATTGAAA-TTACATTAAAAACTGTTCGAATTGAAACGTTTTATTTCATAAACCACCAAGAAATCTATAGAGTAATTGTTGAAATGTATAGGAAAAAACTTCCAATAAATGTTTTTTCAGTAAATAATTTTTTAAGAGAAAAAGGTTGTTTAAATAAAATTGGAGGTACAAAAGTTTTGTTAGAACTTTTAAATCAAATTCCAAATTTAGTTTATTTAGAAGAATATATTCAATTACTGCAAGATAAATTTTTACGACGCTCATTAATTCAATTAGGCTATGAAGCAATTAATTCTGCGTATATTACAAACATTTCATTAGAAAAAATTTTAAATGATTTTGAAAAAAAATCATTTGCCTTAACAAATGAACTAATAGAAGAAAAGAAATTGACTACGGCTGAATTATTTTCTAGTGTTTTTGAAGAATTAAAAGAAAAAGCTTTAAAACCCGAACTACCCGGATTAGCATCTGGTTTTTATGATGTGGATGCCTTAACTCAAGGTTTTCAAAAGTCTGATTTAATTATTCTTGCAGGTCGACCATCAATGGGAAAAACTGCTCTTGTTTTAAATATAACTGAGAATATACTGAAAAAATATAAATTACCAATATTATTTTTTAGTCTTGAAATGTCAAAAGAACAATTAATCTATAGATTATTATCAAACGAAACAGGAATTAGTCAAACGCGATTAAAAATCGGAAATTTGTATAAAGAAGATTGGTATGAATTGAAAAAAACTATTCAACTTTATTCACGTCTACCATTTTTTATTGATGATCAAGCAAATTTAACAACTCAAGATATTTACTCAAAAATAAAAAAGATTCTATTTGAACAAAATAAAATTGGACTGATTATTATTGATTATTTACAATTATTATTAAATTT------AAATTCTAAATCTGAAAATCGTGTTCAAGAACTTTCTCAAATTACTCGCTCATTAAAAAATATTGCGAAAGAGTTTCAAATTCCTGTTATTGCTTTATCTCAATTAAGTAGAAATGTCGAAACTCGTCTTAACAAACGTCCAGTTTTATCTGATTTACGTGAAAGTGGATCAATTGAACAAGATGCTGATTTAGTGTTAATGTTATACCGTGAAAATTATTATAGTATGAAT-----------------------------AAAGAAAAAGAGGAAAAAATGACAACAGCTGAATTAATAGTTGCGAAACATCGTAATGGTCCTTTAGGGATTATTGAACTATTATTTCAAAATGATCCAGCTAAGTTTTTTAATACTTTTTCTAGTTTA-------------TAAGTGAGATCAATTATATGAATAAAGTAGTAGGTATTGATTTAGGGACAACAAATTCTGTAGTTGCTGCTATTGAAGGTGGACAACCAACAGTAATTACCAATGCGGAAGGATTCAGAACAACACCGTCAATTGTTGCCTATACAAAAAAAGAAGAATTATTAGTTGGCCAATTAGCTAAACGTCAATCAGTTGTTAATGCAGCAAATACGTTTTTCTCTGTTAAACGATTTATTGGATGTAAAGCAGATGAGGTATCAGAAGAATCAAAAGAATTACCTTATAAAGTAATTAAAGATGATAATGGAAATATAAAAATTAAATGCTCTTCATTAAAAAAAGATTTTAGTCCAGAAGAAATCTCAGCACAAGTTATTAGAAAATTAATTACTGATGCAAAAGATTACTTAGGACAAGATGTGACTAAAGCAGTAATTACTGTACCAGCATATTTTAATGACTCTCAACGTCAGGCAACAGTTGATGCAGGTAAAATTGCTGGTATTGAAGTTCTACGAATTATTAATGAACCAACAGCAGCTTCATTAGCTTATGGGTTAGATAAGAAACAAAATGAGACAATTTTAGTTTTTGATTTAGGTGGTGGGACATTTGATGTTTCAGTTTTAGAAGTAGGTGATGGTATATTTGAGGTATTATCAACAGCTGGCGATACAAATCTGGGTGGTGACGATTTTGATAAAGCATTAGTGCGCTGGCTAGTTGAAGATTTTAAGACAAAAGAAGGAACAGATTTAACAAAGGATATCCAAGCTTTACAACGTTTAACTGAAGCGGCTGAAAAAGCTAAAATGGAATTATCTAATGTTGAAACGACAACAATTAATTTACCATTTATTACAGCTGATAAAACAGGTCCCAAACATATTCAACAAGATTTAACACGCGAAAAATTTGAAACTTTATGTAGTGATTTAATTAATCGTTGTCGTATTCCGGTTGAAAAAGCTTTAAAAGATGCAAAATTAGATCAATCTGGAATTAATGAAGTCGTTTTAGTAGGTGGTTCAACTCGTATTCCAGCTATACAAGAATTAGTTCAATCTTTAACTGGAAAAAAACCAAATAAATCAGTAAATCCAGATGAAGTTGTCGCAATTGGTGCAGCTATTCAAGCCGGTATTTTAGCAGGTGAAATCACAGATATTTTATTATTAGATGTTACTCCATTATCACTTGGTGTCGAAACAGTAGGTGGTATTATGACAAAACTTATTGCTCGAAATACAACAATTCCTGTTAAAAAATCAGAATTATTTTCAACCGCAGCAGATAACCAAACAAACGTTGAAATTCATGTATTACAAGGAGAAAGAGAAATTGTTAGTGGAAATAAGAGTCTAGGAAATTTTAAATTAGAAGGAATTCCTGAAGCTCCAAAAGGTCGTCCACAAATTGAAGTGACATTTGATATTAATGTTGATGGTTTACTATCAGTGACTGCAAAAGAAAATGAATCAGGAAAAGAACAAACAGTAACAATTCAAGGTAGTTCAAATTTATCAGAAACTGACATTAATAATATGTTGGAAGATGCAGAAAAATATGCTGCAAGTGATAATGAACAAAAAGTCCGAAGAGATATAATTTTCGTCGCTACACAAACTTGTCAAAACGTAGAAGCAGAATTAGAAAAACTAAACAGTGAGGAAAGTACACTTTTCACAGACGAAGAAAAAGA----------AGAAATTAAATCAGTAATACAAACTATTCGAGA--------TAAAGTTGCAAATACGGAAGAATCTACAGAATCTATTACTCAATC---------TTGTCAAGAATTAACTAAATTAGT-ATGTCAATAATTAAAAAACCAGATTTAACCGACCCTAAATTAAGAGCAAAACTTGCTAAAGGTATGGGCCATAATTATTATGGTGAACCTGCTTGGCCGAATGATTTATTATATCTTTTCCCAGTTTGTATCTTAGGGACTTTTGCTTGTTGTATTGGTCTAGCAGTAATGGCACCAACACAAATGGGTGAACCTGCAGATCCATTTAATACACCATTAGAAATTTTACCGGAATGGTATTTCTTCCCAACATTTAATTTGTTACGGGTATTACCTAACAAATTATTAGGAGTTTTAGCAATGGCTGCAGTTCCTGCAGGTTTAATTACTGTACCATTTATCGAAAATGTAAATAAATTTCAAAATCCTTTCCGTCGTCCAATCGCAAGCTTAGTTTTTATTTTTGGATTCTTTTTTGCTGTTTGGTTTGGAATTGGTGCATGTTTACCAATTGATAAAGCGGTTTCATTAGGTTACTGGTAAATGGTTGAACCTTTATTATCTGGAATCGTATTAGGAATGATTACTGTAAGTGCATTTGGTCTTTTTGTGGCTGCATTTTTACAATATCGCCGTGGAAATCAATTTGAAATTTAAATGGCAATAAGCTCAACAGAGCGTCGTTCAAAAAATGTACAAGTTTTTGTAGAAAAAGACGCTGTCGAAACTAGTTTTGCAAAATGGGCCCAACCAGGACATTTTTCAAGAACTTTAGCTAAAGGTCCCAAGACAACAACATGGATTTGGAATCTACATGCGGATGCTCATGATTTTGATAGTCAAACAAACTCATTAGAAGAAGTTTCTCGTAAAATTTTCAGTGCACATTTTGGTCAATTAGCAATTATCTTTTTATGGATTAGTGGTATGCACTTCCATGGTGCATATTTTTCTAACTATTCGGCTTGGTTATCAGATCCAATTAGTATTAAACAAAGTTCACAAGTAGTTTGGCCAATTGTTGGTCAAGAAATTTTAAACGCTGACGTTGGTGGTAACTTCCAAGGTGTTCAAACAACATCAGGCTGGTTCCAAATGTGGCGTGCAGAAGGTATTACTAGTGAAGTAGAATTATACTGGATAGCAATTGGTGGATTAGCTATGTCAGCAATTATGTTATTTGCTGGATGGTTTCACTATCATAAAGCAGCACCAAAATTAGAATGGTTCCAAAATGCGGAATCAATGATGAACCATCATTTAGCAGGTTTATTAGGTTTAGGCTGTTTATCATGGTCCGGTCATCAAATTCATATCGCATTACCAATTAATAAATTATTAGATGCAGGTGTATCGCCACAAGAAATTCCATTACCACATGAGTTTTTAATTAATCGTGACTTAATGGCACAATTATACCCAAGTTTTGGTAAAGGTTTAGCACCATTTTTCAGTGGAAATTGGGGTGAATATTCTGACTTCTTAACATTTAAAGGTGGTTTAAATCCTGTAACCGGTGGATTATGGTTAAGTGATATTGCACATCATCATTTAGCGTTATCAGTTTTATTTATTGTTGCTGGTCACATGTACCGTACTAACTGGGGTATTGGTCACAACATGAAAGAAATTTTAGAGGCTCATAAAGGTCCATTTACTGGTGAAGGTCATAAAGGTTTATACGAAATTTTAACGACATCATGGCATGCTCAATTAGCTATTAATTTAGCAATGATGGGATCATTAAGTATCATTGTCGCACATCATATGTACGCAATGCCACCATATCCATATCTTGCTACGGATTACGCTACAACATTATCATTGTTCACACATCATATGTGGATTGGTGGCTTCTGTGTTGTAGGTGGTGCAGCACATGGTGCTATTTTTATGGTTCGAGATTACACGCCAGCAAATAATTATAATAATTTATTAGATCGTGTGTTACGTCACCGAGATGCAATTATATCTCATTTAAACTGGGTTTGTATTTTCTTAGGTTGTCATGCCTTTGGATTCTATATTCATAATGATACAATGCGAGCACTTGGTCGACCACAAGATATGTTCTCTGATAAAGCAATTCAATTACAACCAATTTTTGCTCAATGGATCCAAAATATTCATTTATTAGCTCCAGGAACAACAGCGCCTAATGCTTTAGCTACAACAAGTTATGCTTTTGGTGGTGATGTTATTGAAGTTGGTGGAAAAATTGCGATAATGCCAATTAAATTAGGTACAGCCGATTTCATGGTACACCATATTCATGCTTTTACAATTCATGTAACAGTATTAATTTTATTAAAAGGTGTATTATATGCACGTAGCTCTAAATTAATTCCAGATAAAGCTAATTTAGGTTTCCGTTTCCCATGTGATGGTCCAGGTCGAGGTGGTACATGTCAAAGTTCAAGTTGGGATCATGTATTCTTAGGTTTATTCTGGATGTATAATTGTATTTCAGTTGTAATTTTCCATTTCAGTTGGAAAATGCAATCAGATGTTTGGGGATCAGTTACTCCAGATGGAACAATTGCACATATAACAGGTGGAAACTTTGCACAAAGTTCTATTACTATCAATGGTTGGTTACGTGATTTCTTATGGTCACAAGCATCACAAGTAATTCAGTCATATGGTTCAGCATCATCTGCTTATGGTTTAATTTTCTTAGGTGCACATTTCATTTGGGCATTTAGTTTAATGTTCTTATTTAGTGGTCGTGGGTACTGGCAAGAACTTATTGAATCAATTGTTTGGGCACATAATAAATTAAACTTTGCTCCGACAATTCAACCTCGAGCATTAAGTATTACTCAAGGTCGAGCTGTTGGTTTAGCACACTATTTATTAGGTGGTATTGGAACAACTTGGGCATTCTTTTTAGCTCGTGCAGTTTCAATTACGTAAATGAAAACTTTGTATTCCCTGAGGAGGTATTACCACGTGGAAACGCCCTTTAATAGTAGTATAGCAGGTCGAGATATTGAATCTACAGGTTTCGCTTGGTGGAGTGGAAATGCCCGTTTAATTAATGTTTCTGGTAAATTATTAGGTGCTCACGTAGCACACGCTGGTTTAATGGTATTTTGGGCTGGTGCAATGATCTTATTTGAAGTATCACACTTTGTTCCAGAAAAACCTTTATATGAGCAAGGTTTTATTTGTATGCAACATTTAGCAACCTTAGGTTACGGTATTGGTCCAGGTGGTGAAATTACTTCAACTGTTCCTTACTTCGCTGTTGGTGTTATTCATTTAATTTCTTCAGCAGTTTTAGGATTTGGTGGTATTTACCACTCATTATTAGGTCCAGATACTTTAGAAGAATCTTTCCCATTCTTTGGGTATGATTGGCGTGATAAAAACAAGATGACTACTATTTTAGGTATTCATTTATGTTTATTAGGCTTAGGTTCATTCTTATTAGTTGCTAAAGCTATGTACTTAGGTGGTATTTATGATACATGGGCACCAGGTGGTGGTGATGTTCGTTATATTACAACACCAACATTAAATCCAATCGTGATTTTTGGTTATGTATTCCGTTCACCGTTTGGTGGTGATGGATGGGTTGTTTCTGTAAACAACATGGAAGATCTTGTTGGTGGTCATATTTGGGTTGGTCTTTTATGTATTGTTGGTGGTGTATGGCATATCTTTACAAAACCATTTGCATGGGCTCGTCGTGCATTTGTATGGTCAGGTGAAGCATATTTATCATACAGTTTAGCAGCAATTTCATTAATGGGTTTCACTGCTTCTTTATACTCATGGTATAATAATACGGCTTATCCTAGTGAATTATATGGTCCAACTGGTCCAGAAGCATCACAATCACAAGCATTTACTTTCTTAGTTCGAGATCAACGTTTAGGTGCAAATGTATCATCTGCACAAGGTCCAACTGGTTTAGGTAAATATTTAATGCGTTCTCCAAGTGGAGAAATTATTTTTGGTGGTGAAACTATGCGTTTCTGGGATTTACGTGCTCCATGGGTAGAACCATTACGTGGTCCAAATGGTTTAGATATCAACAAAATTAAAAATGATATTCAACCTTGGCAAGAACGTCGTGCTGCTGAGTACATGACTCACGCACCATTAGGTTCATTAAATTCAGTAGGTGGGGTAGCAACAGAAATTAACTCGGTAAACTATGTTTCACCACGTTCATGGTTATGTTGTTCTCACTTCTTCTTAGGTTTCTTCTTCTTAATTGGTCACTGGTGGCATTCTGGTCGTGCTCGTGCGGCAGCTGCTGGTTTTGAAAAAGGTATTAATCGTGCAAACGAACCTGTTTTATCAATGCGTCCAATTGATTAAATGTCTCAA---TCTGTATCAGAACGGACTCGAATTAAAAGTGACCGTTACGAATCTGGTGTAATTCCATACGCTAAAATGGGTTACTGGGATGCTGCATACACAGTAAAAGATACTGATGTATTAGCATTATTCCGTATCACACCACAACCAGGTGTAGATCCAGTAGAAGCTGCAGCAGCTGTAGCTGGTGAATCTTCTACTGCAACTTGGACTGTTGTATGGACAGATTTATTAACAGCTTGTGAGCGCTACCGTGCTAAAGCTTACCGTGTAGATCCAGTACCAAATACACCGGATCAATACTTTGCATTTATCGCATATGAATGTGATTTATTCGAAGAAGCTTCTTTATCTAACTTAACAGCATCTATTATTGGTAACGTTTTTGGATTTAAAGCAGTTTCTGCTTTACGTTTAGAAGATATGCGTATTCCTCACTCATATTTAAAAACATTCCAAGGTCCTGCGACAGGTATCATTGTAGAGCGTGAACGTTTAAACAAATATGGTACTCCATTATTAGGTGCAACTGTAAAACCAAAATTAGGTCTTTCTGGTAAAAACTACGGTCGTGTAGTTTATGAAGGTTTAAAAGGTGGTTTAGATTTCTTAAAAGATGATGAAAACATTAACTCTCAACCATTCATGCGTTGGAGAGAACGTTTCTTAAACTGTTTAGAAGGTATTAACCGTGCGTCAGCAGCAACTGGTGAAGTTAAAGGTTCTTACTTAAACGTAACAGCTGCAACAATGGAAGAAGTATACAAACGTGCTGAGTATGCTAAGCAAATTGGTTCTATTGTTATTATGATCGATTTAGTTATGGGTTATACAGCAATTCAATCAATTGCATACTGGGCTCGTGAAAATGATATGCTTTTACATTTACACCGTGCAGGTAACTCTACTTACGCTCGTCAAAAAAATCATGGTATTAACTTCCGTGTAATTTGTAAATGGATGCGTATGTCAGGTGTAGATCATATCCACGCTGGTACAGTTGTTGGTAAATTAGAAGGTGATCCTTTAATGATTAAAGGTTTCTACGACATCTTACGTTTAACTGAATTAGAAGTTAACTTACCTTTTGGTATTTTCTTCGAAATGGATTGGGCTAGTTTACGTCGTTGTATGCCAGTAGCTTCTGGTGGTATCCACTGTGGTCAAATGCACCAATTAATTCACTATTTAGGTGATGATGTTGTATTACAATTCGGTGGTGGTACTATTGGTCACTCTGATGGTATTCAAGCTGGTGCTACAGCAAACCGTGTTGCTTTAGAAGCAATGGTATTAGCTCGAAATGAAGGTGCTGATTACTTCAATACTCAAGTAGGTCCTCAAATCTTACGTGATGCAGCTAAAACATGTGGTCCATTACAAACAGCTTTAGATCTATGGAAAGATATTAGTTTCAACTATACTTCTACAGATACAGCTGATTTCGCTGAAACAGCTACTGCAAACAGATAA-AGGAGTATTTGAATAGTGAGACTTACACAAGGTTGCTTCTCTTTTTTACCTGATTTAACTGACCAACAAATTGAAAAACAAGTTCAATACGCTATGGCTAAAGGCTGGGCTATGAACGTAGAGTGGACAGATGATCCGCATCCACGTAATAACTACTGGGAATTATGGGGTTTACCATTATTTGACATTAAAGATCCTGCGACAGTAATGTTTGAATTAAATGAAGCTCGTAAGTCATGTGCAGCTGGTTACATTCGTATGAACGCTTTTAATGCATCTTACGGTACAGAAAGTTGTGTTATGTCTTTCATTACAAACCGTCCAGCGAACGAACCAGGTTTCTACTTAGATCGTACAGATGGCGAAGGTCGTAACATCGTTTACAGTATTAAGAGCTACAGTGTTCAAGCTAACCCTGAAGGTAGCCGTTACTAAAAATTCAAGGAACTAAGGGTTTATGGGGGATACCTTGGCATTCAGAAGCGATGAAGGACGTGGTTACCAACGATATGCTTCGGGGAGCTGGAAACAAGCTATGATCCGGAGGTTTCCGAATGAGGCAAC---TTT-----TTAACTACTTATTGAATACATAGATAAGAAAGAGCAAACCTAGAGAATTGAAACATCTTAGTACCTAGAGGAAAAGAAAGTAA-AAACGATTCCCTGAGTAGCGGCGAGCGAAACGGGATTAGCCTAAAC---------TTAATTAG-AAATTAAGGGTAGTGGGACAATATTAACGAATTAAATGGAACAATTAGAGGAATAAGTTTGGAATACTTAACCATAGAGAGTGATAGTCTCGTACTCGAAAATTGAACCAATT-CAATTGTATCCCAAGTAGCATGGAGCACGTGAAATTCCGTGTGAATCTGCGAGGACCACCTCGTAAGGCTAAATATTCCTGAATGACCGATAGTGAAACAGTACCGTGAGGGAAAGGTGAAAAGAACCCCGGGAGGGGAGTGAAA-AGAACATGAAACCATAAACTTACAAGCAGTAGGAGGACGACTAAAACGTCTGACTGCGTGCCTGTTGAAGAATGAGCCGGCGACTTATAGGTAGTGGCAGGTTAAGGTAGAGAATACCGAAGCCACAGTGAAAGCGAGCCTGAATAGGGCGTTTGTCACTATTTATAGACCCGAACCCGGATGATCTAACCATGATCAGGTTGAAGCTTAGGTAATACTAAGTGGAGGACCCAACCGACTGATGTTGAAAAATCACCGGATGAATTGTGGTTAGGGGTGAAATGCCAATCGAATTCGGAGCTAGCTGGTTCTCCCCGAAATGCGTTTTGGCGCAGCGGTGAATGTTATAGTTTAGGGGTAAAGCACTGTTACGTATGCGGGCTGGTAATTCGGTACCAAATCGTTGCAAACTAAGAATACTAAATGTACAGTTCACCAGTAAGACTGTGGGGGATAAGCTCCATTGTCAAGAGGGAAACAGCCCAGAGCACCAGTTAAGGCCCTTAAATAATTGCTAAGTGGTAAAGGAGGTGGGAGTGCGTAAACAATCAGGAGGTTTGCTTAGAAGCAGCAATCCTTTAAAGAGTGCGTAATAGCTCACTGATCGAGTAAACCTGCGCCGAAAATGTATGGGACT-AAGTAATTTGCCGAAACTGTGCGATATAT---------------------------ATTTATATATCGGTAGGGGAGCGTTCTGTTGTAGGTCGAAGTATTAGCGTAAGCGGGTATGGACGAAGCAGAAGTGAGAATGTCGGCTTGAGTAACGAAAATATAGGTGAGAATCCTATACCCCGAAAACCCAAGGTTTCCTCCGGAAGGCTCGTCCGCGGAGGGTAAGTCAGGACCTAAGGCCAGGCTGAAAAGCGTAGTCGATGGACAACGGGTTAATATTCCCGTACCGTTTTTTAT-TGAT-------ATCGAGGGACGGAGAAGGCTAAGCTAGCCGGATATTGGTTTTACCGGTTTAAGC-GTTCGAGATGTTGAGAAGCGGCGAAAACG---CTTTGAGTTGAGA-CGCGAGTACGAGACGCTAAGGCGTTGAAGTAGTGTATGTCATACTTCCAAGAAAAGCTTGCACTGTCAT---AAATAAA-AAATGCCTGTACCATAACCGACACAGGTGGGTAGGTAGAGTATACTAAGGGGCGCGAGATAACTCTCTCTAAGGAACTCGGCAAAATGACTCCGTAACTTCGGGAGAAGGAGTGCCTTATT--CGTAAGGTTGCAATAACAAGATCCAAGCAACTGTTTATCAAAAACACAGGTCTCCGCTAAGTCGTAAGACGATGTATGGGGGCTGACGCCTGCCCAGTGCCAGAAGGTTAAAGAAGTTGGTTAGCATTCGCGAAGCTGATAACTGAAGCCCTGGTGAACGGCGGCCGTAACTATAACGGTCCTAAGGTAGCGAAATTCCTTGTCGGGTAAGTTCCGACCCGCACGAAAGGCGTAATGATTTGGATACTGTCTCGGAGAGGGGCTCGGTGAAATAGACTTGTCTGTGAAGATGCGGACTACCTGCACCAGGACAGAAAGACCCTATGAAGCTTTACTGTAACTTGAAATTGAAATTGGACTTTATTCGCGCAGTATAGGTGGGAGGTGTTGATTATAATCTTGTGGGATTATTGGAGCCATCAGTGAGATACCACTCTTGTAATGTTAGATTTCTAACTTTGAATCATTATCTGGTCAAAGGACAGTTTCAGGCGGGCAGTTTGACTGGGGCGGTCGCCTCCCAAACGGTAACGGAGGCGTACAAAGGTTTCCTCTGAACGGTTAGAAATCGTATCTAGAGTGTAAAGGCATAAGGAAGCTTGACTGTGAGACCTACAAGTCGAGCAGGGACGAAAGTCGGTCTTAGTGATCTGACGGTACTGAGTGGAAAGGCCGTCACTCAACGGATAAAAGTTACTCTAGGGATAACAGGCTGATCTCCCCCAAGAGTTCACATCGACGGGGAGGTTTGGCACCTCGATGTCGGCTCATCGCATCCTGGGGCGGTAGTACGTCCCAAGGGTTGGGCTGTTCGCCCATGAAAGCGGTACGCGAGCTGGGTTCAGAACGTCGTGAGACAGTTCGGTCCATATCCGGTGTAGGCGTTAGAATATTGAGAGGAGCCTTCTTTAGTACGAGAGGACCGAGAAGGACATACCTCTGGTGTACCAGTTATCGTGCCAACGGTAAACGCTGGGTAGCTATGTATGGAGTGGATAACCGCTGAAAGCATCTAAGTGGGAAGCCCACCTCAAGATAAGTATTCTCATCACG-TAA--GTGAGTAAGGTCACGGTAAGACTAACCGTTTGATAGGCATTAAGTGTAAGTACAGTAATGTATGT-GCTGAGATGTCCTAATAGACCGAGGACTTGAATT---------TAGAGTTTGATCCTGGCTCAGGATGAACGCTGGCGGTATGCCTAACACATGCAAGTCGTACGAAA-------------GTTTTTAACTTTAGTGGCGGACGGGTGAGTAACACGTGAG-AATTTGCCTTTTGGAGGGGGATAACAATTGGAAACGAATGCTAATACCCCATATGCTTACTTAGTGAAATGGATTTTTATCCGCCAGAAGAGAAGCTCGCGGCTGATTAGCTTGTTGGTAAGGTAAGAGCTTACCAAGGCGACGATCAGTATCTGGTTTGAGAGGACGATCAGACACACTGGAACTGAGACACGGTCCAGACTCCTACGGGAGGCAGCAGTGGGGAATTTTCCGCAATGGGCGAAAGCCTGACGGAGCAATACCGCGTGAGGGAAGACTGCCTATGGGTTGTAAACCTCTTTTTTCAGGGAGGAAT-TAATGACGTGTACCTGAAGAATAAGCATCGGCTAACTCCGTGCCAGCAGCCGCGGTAAGACGGAGGATGCAAGTGTTATCCGGAATCACTGGGCGTAAAGCGTCTGTAGGTGGTTTAATAAGTCAACTGTTAAATCTTGA-GGCTCAACTTCAAAATCGCAGTCGAAACTATTAGACTAGAGTATAGTAGAGGTAAAGGGAATTTCCAGTGGAGCGGTGAAATGCGTAGATATTGGAAAGAACACCGATGGCGAAAGCACTTTACTGGGCTATTACTAACACTCAGAGACGAAAGCTAGGGTAGCAAATGGGATTAGATACCCCAGTAGTCCTAGCCGTAAACAATGGATACTAGATGTTGAACAGATCGACCTGTGCAGTATCAAAGCTAACGCGTTAAGTATCCCGCCTGGGAAGTATGCTCGCAAGAGTGAAACTCAAAGGAATTGACGGGGGCCCGCACAAGCGGTGGAGCATGTGGTTTAATTCGATGCAACGCGAAGAACCTTACCAGGGTTTGACATGATACGAATTTCTTTGAAAGAAGAAAGTGCCGTTTGGAACGTATACACAGGTGGTGCATGGCTGTCGTCAGCTCGTGTCGTGAGATGTTGGGTTAAGTCCCGCAACGAGCGCAACCCTTGTTTTTAGTTGCC-GT-ATGGAACTCTAAAAAGACTGCTGGTTATAAACCGGAGGAAGGTGGGGATGACGTCAAGTCAGCATGCCCCTTACACCCTGGGCTACACACGTGCTACATTGGGCGAGACAATGAGATGCAAACCTGCGAAGGCTAGCTAATCTATAAACTCGTTCTAAGTTCGGATTGTAGGCTGCAACTCGCCTGCATGAAGGTGGAATCGCTAGTAATCGCTGGTCAGCTATACAGCGGTGAATTCGTTCCCGGGCCTTGTACACACCGCCCGTCACACCATGGAAGCTGGTTATACCCGAAGTCATTACTCTAACCG-TTTGGGGGAGGGTGCCTAAGGTAGAATTAGTGACTAGGGTGAAGTCGTAACAAGGTAACCGTACTGGAAGGTGCGGTTGGATCACCTCCTTATGGCAAAAAACAAAGGTGCTCGAATCTTAATTACATTAGAATGTACTGAATGTAGAACGAATCCTAACAAGCGTTCTAGTGGTGTTTCACGTTACTTAACACAAAAAAATCGTCGAAATAATCCACAACGTATAGAGCTTAAAAAATACTGTCCACACTGTAATAAACCAACTATTCATAAAGAAATAAAATAAATAAGTCTATTTATTTATAAAAATAAATAAATTATGAATTCCACAAAAGATTTTATCAATAGTTCTAATTTATCTTTAAAATCAAGTAAGATGAAACAATACACAATTCAATGTTTAAAATCAGAAACAATTGACTCAGGTGCGATGTATGGACAATTTTTAATTGATTCACTAAATTCAGGTCAAGGAATAACAAATGGGAATTTATTAAGACGAGTTTTATTAGGTGATCTAGAAGGAATAGCAATTACTGGTGTTAGAATTGCTGGAGTAAAAGATGAATTTTCATTAATTCCAGGTGTTCGTGAGGATATTCTTGAAATTTTATTAAACTTGAAAGGAGTCATTTTAAAAT---CAAATATCGTTACTCGACAATTTGGACGATTACGAATACAAGGACCAGCTGTTATTACCGCAAGTTCAATACAGTTACCACCAGAAATAGAAACTATTAATCCAAATCATTATATTGCAACTATTTCAACTTCAGATATAGTTGAAATTGAATTTAAAATTGAATCTGGAAGACAGTATCGACTAGCAAATGAACTTTTCTCTGATAAATTTGAAGATTTTATCGAAACAGATGCAATTTTTATGCCTGTTCAAAAGGTAGATTTTAAAGTCGAAAACGTTTATGATAATTCTAATAATATCAAAGAACGTTTATTTCTTGATGTTTGGACAAATGGTAGTATAGCACCACAAGACGCAATTATTTCTGCATCAAATTCAATTATTGCATTTTTTCAATCTATTAGTGAACAGAAAGTTAAAAATGCATTAGAAAAAGAAAATATAATAGAAAAAAACCAGGTAAAACCTATAGATCCTTACATTCATATTGCAATTGAAGAGTTGCAATTATCTGTACGGCCCTATAATTGCCTAAAAAGAGCTCGAATCAATACAATTGGAGATTTATTAGAATATTCTCCAGAAAAACTTTTAGAATTAAAAAATTTTGGTCGAAAATCGGCCGACGAAGTTTTTGCTACTCTTAAAAATAAACTAGGGATAGTTTTAAAATAAATG------------------AATTATACAACTGCTCTACCTGATTTTATTGAAATGCAAAGGGTAAGTTTCTGTTGGTTTATTGCTCAAGGATTAAATGAAGAATTAAGTACCTTTTCACGAATTTATGATTTTAGTCAAAATACAGAATATATTTTATTTGGACAAGAATATAGTTTAGTCAAACCTGTTTATAATATTGTTCGAGCTAAAAAATATACAGCAAACTATTCTGCTCAACTTATTATTCCATTAGAGGTTCGAAATAAGAAAACGAATAGTATAAAATATCATAATAAATTCCCTATTATTAATTTACCGTTAATGACAAGTGCTGCCACTTTTGTTATAAATGGCTGCGAACGTGTCATTGTAAGTCAAATCATACGAAGTCCGGGAGTTTATTTTGAAAAAAATAAGCATCAAAAAAAAAATAGAAAATTAAAAAAAATTCTTTCAAATGATATTGGAAAATTAAAAAATTTTATTCCTCCAAGTGAGATTTTACCTACCGAAAAAACACTATATTTTTTAAAAAAAGTAACAGATATAAAAGAC---------CTTA----ATGAAAAA----------GGAGAAGAAAT---------------AGAT-------GAGCTTTGGAAATGGAAAAGAAAAATAAGTACTCTTTATTCGTTTAAAAATTTAAAAGCGTCAGAAGT---CAATTTTATTTCT---TTATTTATCGAATATTTTAAAATTTATAATAGTTTATTTAAAA---TTACAGACTTATCAGAAAAAACCAAACGAATTAAAATCTTCTTGAAATGGCTTTCAACAATTATTTCAATTTA-------------TTAATTAAAGTACTTCATAA-----ATATAAAAGTTTAAGAGCATAACAATAT-----------------CTTTCAAAAAGCAAAGACTTTGTT-----------TGAACAAAATATTAATATAAATTTATTTAATTTTGTTATTTG-TGATTTATCACATTTTAATCAAATAAAT-------------GACTTTAGTTTTTTAA-------ATTCAACTATAAGTCCAA------------------AAATTCGATCTATCCTTACTAAGTCTAATGTCCAATCTAATCTCTATTTT-----------ACGGATGG-----ATTTAAGGAGCTTATTAAATATAA--------------------TAAGAATGA-----ACAAAATATTTAAAAACAAAATCTCAAATTCTTGAAT-----ATAAAGATGAACATAGTATCAGAGATATTTATAAAAAAAAATATGAAGAAAAAGAGTTATATACAGCAACCTTAATTCCAGAATATGGTTCATGGGTTCGTTTTGGTTTTCAAAAAAAT--------ACGAATACTAATATCTCAAAATATCCAATTAAAAATCAA----GAAGATGAAATTATTATTCAGTTAGATAAGGTAACACAAAAGCCCATTATTCATTTACTAAAAGAGATGGGAGTTAATGATATCGAAATATGCCAAAATTTACAAAATTCAGAGTTTTTCTATTTTAATAAACCAGTACTAACTCCTTCTATTTATGCACCAAGAAAACTATTACGATTTACTTTAAGTAAAAATTATTATAAAAAT---ATCTCAGAGTTTTCTCGAATTTTTGATCCCGCTTATTATCGTTTAGGAAAAATTGGTCGTTCGAAATTAAATAATAGATTAAATATCCAACTTTCTAAGCGAATAGTAACAATTACATACCAAGATATTTTTGCCATAATTGATAAATTAATTACATTATCAATTTCTAAACAAATTAGTGATGATATTGATCATTTAAAAAATAGAAGAGTTCGTTCCGTTGGAGAATTATTGCAAAATTTATTCCGTATTGGATTTCAAAGATTATCTCGAAAGCTTAGAAGTCAGACAAATAAAACATATTCA--------------------------AGTCAGTTATCTAGTTTTAATATTGTTGGAGCAACGATTAGAGAATTTTTTGGGGCCAGTCAATTATCTCAGTATATGGATCAAACGAATCCATTATCTGCTTTAACGCATAGACGAAGAATTAGTGGATTAGGGCCAGGTGGATTTGATAGGGATAGAATCAGTTTTGCTGTACGAGATATTCACCCAAGTCATTATGGGCGGATTTGTCCAATTGAAACACCAGAAGGACAAAATGTTGGATTAATTGCTTCTTTAACAACATCTGCACGAGTTAATGAATCAGGATTTTTAGAGACGCCTTTTTGGAGAGTTCTAAATGGAAAAGTTATTAAAACAGGAAACCCAATTTATCTAACAGCTGATATTGAAGATTTTTATAAAATTGCACCTGCTGATATTTCAACAAACGAAGATAATTATTTAACTAAAGAATTAATTCCAATACGTTATAAACAAGATTTTTTAACAGTTACTCCATCCGAAGTTGATTTTATTGCAGTTTCACCAATTCAAGTTGTTTCAGTAGCAGCGTCTTTAATTCCATTTTTTGAACATGATGATGCTAATCGTGCTCTAATGGGTTCAAATATGCAACGTCAATCTGTTCCATTATTATTGCCTCAAAAACCTATCGTAGGGACAGGATTAGAAAACCAAATTGCATTGGATTCTGGTATGGTTATAAATGCCCAGCGAGATGGAATTGTTAGTTCTGTAACAGCGGATAAAATTATTATCCTTGAAAATTCTGG---GCGACAATGTAAGTATGATTTACAAAAATATCAACGTTCGAACCAAGAGACATGTATTAATTATCGACCAATTGTATGGGAAGGAGAACAAATTAAATCAGGTCAAATGTTAACAGATGGACCAGGAATAATCAGTAGTGAATTATCTTTAGGACAAAATGTGCTAGTAGCATATATGCCATGGCAAGGATATAATTTTGAAGATGCAATTTTAATCAATGAACGATTAGTTTATGAAGATATTTTCACTTCAATTCACATTGAACGTTATGAAATTGAAATTGATCGAACAGCTGAAATTTCAGAGCAAACAACTAATAATATTCCAAATTTAAGTATTTCTGATGTTAAAAATTTAAATGAAGATGGAATTGTAACAATTGGAACATTTGTAAAGCCAGGTGATATTTTAGTTGGAAAAATTGTTCCTAAAGATGATTCAGAGCAGTTACCAGAGTCAAAATTACTTCGAGCAATTTTTGGTGCAAAAGCTAAAGGAGTTCGTGATACATCTTTTCGCATGCCTGAAGGAGAGTATGGTAGGGTTATCGAAACTTTAACATTTAATCGACGAACAAA------------ATTAGCATATAAGTTTGAAAAAATTCAAATTTTTATTGCTCAAATAAGAAAAATTCAAGTAGGTGATAAAATTGCAGGTCGTCATGGAAATAAAGGAATCATTTCGCGTATTTTAGCACGTCAAGATATGCCATTTCTTCCAGATGGAACACCCATTGATATTATTTTAAATCCATTAGGTGTTCCTTCTCGTATGAATGTAGGTCAATTATATGAATGCTTGTTAGGATTAGCTGGACATAAATTAAATCGGCGATTTAAAATTTTACCATTTGATGAAATGTATGGTCCTGAAGTTTCTCGAATTTTAATAAATAAAAAATTACGACAAGCTTCTCTTGAAAATGATGAAGCATGGCTTTTTAATCCTTACTCACCTGGTAAAATGGTTTTACTTGATGGAAGAACAGGTAAAGAATTTGATAATCCAATTACAGTTGGAAACGCTTATATGTTAAAATTAATTCATTTAGTGGATGATAAAATGCACTCAAGAGCCACGGGGCCTTATTCCTTAGTAACACAACAACCATTAGGTGGAAAAGCACAACATGGAGGTCAACGATTTGGTGAAATGGAAGTTTGGGCATTAGAAGGATTCGGTGCGTCTTTTACTTTAAAAGAAATCTTAACAATTAAATCTGATGATATGGAAGGAAGAAACGAAACTTTAAATTCTATAATTAAAGGTCAGACAATTCCTACATCTGGTATACCTGAATCTTTTAAAGTTTTAGTTCAAGAATTACGTTCAATTGGTCTAGATTTAAGTACTTATCGAATTGATGAATTTAGTGGGCATCAATCCTATGAAATTGAATTAAATTTAATTGAAAAGTACAATCCGTCATTAAAAACATTTTCTCATACTTCAAATATAAACAATATTTCATTTTAAATGGCAAAAAAAAGTATGATTGAAAGAGAAAAAAAACGAATTAAATTACATAAAAAATATGACTCGAAACGACAAATGTTGTTAAATGAGTACAATAATACTAGTGATTTTAATTTAAAATTAGAAATTCATTCAAAAATTCAACGTTTACCTAGAAATAGTTCAAAAATTCGTATTAGAAACCGTTGTTGGAAAACAGGTCGACCTCGAGGTTTCTATCGAGATTTTGGTGTTTCACGTCATGTATTACGAGAAATGGCACATCAATGTTTATTACCCGGCGTTACAAAATCAAGCTGGTAAATTATGAATCAATCAAACAAAACGTTAAATAATAATATAACCAAGTTAGTTAATCAACCATATAAATATGGATTTTCAACTACTATTGAAAAAGACATTATAGAAAAAGGGTTAAACGAAAAGATTATTCGTTTATTATCTAAAAAAAAGAATGAGCCTCAATTTTTATTAGAGTTTCGATTAAAAGCTTATAAAAAATGGAAACAAATGACATGTCCAGAATGGGCTCAATTAAAATTTTCAGAAATTGATTATCAGGACATTATTTATTATTCGGCTCCTAAAACAAAAAAAAAGTTAAATAGTCTTGATGAAGTTGATCCTGAACTATTAGAAACATTTGATAAATTAGGTATTACACTTAGTGAACAAAAACGTTTAACAAATGTAGCAGTTGATGTTGTATTCGATAGTGTTTCGATTGCAACAACTTTTAAACAAGAATTAGCTGAATATGGTGTTATATTTTCATCGATTTCTGAAGCCATTCATGATTATGAAGAGCTTGTTGAAAAATATTTAGGAACTGTTGTTCCAATTGGTGATAATTATTTTTCTGCATTAAATTCAGCTGTTTTTACAGATGGTTCATTTTGTTATATTCCAAAAGATATTATTTGTCCTTTGGATTTGTCAACTTATTTCCGAATTAATGATGAAAATTCAGGCCAATTTGAACGAACTTTAATTGTTGCTGAAGAAAATAGTCAAGTCAGTTATTTAGAAGGTTGTACAGCTCCTCAATATGATAATAATCAGCTTCATGCAGCGATTGTTGAATTAATTGCTTTAAATAATGCTAGTATAAAATATTCAACCGTTCAAAATTGGTATTCTGGGGATGAAAAAGGACAAGGAGGAGTTTATAATTTTGTAACAAAACGAGGTTTGTGTAGTGGTACAGCTTCTAAAATTTCATGGACTCAAGTTGAAACAGGCTCTTCTATAACGTGGAAATATCCAAGTTGTTTATTAGTTGGAGAAAATACTCAAGGAGAATTTTATTCTGTTGCTTTAACAAATAATTATCAACAAGCTGATACTGGAACAAAAATGATTCATATAGGAAAAAATAGTCGAAGTCGGATTGTTTCAAAAGGTATTTCTGCTGGAAATTCGAAAAATACTTATCGAGGATTTGTTAATATTAATAAAAAAGCAATAGGAGCTAGAAATTATTCTCAATGTGATTCTTTATTAATAGGCAATTTATCTAATTCAAACACATTTCCTTTTATATCAGTTCAAAATTCTAGTACGAAAATCGAGCATGAAGCTTCTACCTCGAAAATTGGTGAAGAGCAAATATTTTATTTTTTACAACGTGGTATTTCAATTGAAAAAGGAATTGAACTTATGATTAGTGGTTTTTGCCGCGAAGTTTTTACAGAATTACCTTTAGAATTTGCTTCTGAAGCAGATCGTTTATTAAGTTTAAAATTAGAAGGGAGTGTAGGATAAATGACTTTATATTCACCAATTTTAGAAATCAAAGATTTAAAAGCTTCTATAAATAATAATGAAATTTTGAAAAGTTTAAATTTAACTATAAAACGGGGTGAAATTCATGCTATCATGGGCCCTAATGGTTCAGGTAAAAGCACTTTTTCGAAAATAATTGCTGGTCATCCTGCTTATGAAGTAATAAGTGGAGATATTCTATTTAACGGGTCTAGTATTTTAGACTTAGATCCAGAAGAAAGATCACATTTAGGAATTTTTTTAGCTTTTCAGTACCCAATTGAAATTCCTGGGGTAAGTAATGAAGATTTTT-----TAAGACTTTCTTACAATTCAAAACAA-AAATTTCTTAATAAACCAGAAGTTGATCCTATTCAATTTTTTAGTATTATTAACGAAAAATTAAAATTAGTTGATATGTCGTCTG------TTTTCTTAAGTAGAAATGTTAATGAAGGGTTTTCTGGCGGAGAAAAAAAGCGTAATGAAATTTTACAAATGATTTTATTAGAATCAGAGCTATCGATTTTAGATGAAACAGATTCAGGTTTAGATATTGATGCTTTAAAAATTATTTCAAAAGGTATAAATACCTTCATGTCGTCAGATAAATCTATAATTTTAATTACACATTATCAACGATTATTAGATTATATTAAACCGGATTATGTACATGTTATGCAAAATGGAAAAATTATTAAAACTGGAACAGCTAATCTAGCAAAAGAATTGGAAATAAAAGGTTACGAATGGCTCATT---TAAATGATTTTTAACACTTATATCAAAGAATTACAAAATATAATTTACAAAGGATTTAAAATATT---------TTTTGATTCCACTGCTCGGTTGTTCGGATACCCCAATAATAGATCTCTTACCTAAACATGTAACATATCTTCCTCCTGGCCAGCCGCAATATCCAGAAACCTTAACAGAG--GCCTTATTTGGTACTTTTCCATATACAGAACCAATTGAAAAACATTTTTATCAACATCCATCAGAAGGTTATTATAACTTCTATGTTGA--------AAATTATCGAGAACTTTATTTTTTGCCTGATTGGTTA---------TCTGGGTATATTCAAATGCAT-------------TTCAATATAACGATTAATCATTCAAATTTAGAAT------------------------------------------TGTGTCGTGATGTATTTTTTTATGTTGTATTATTATATGGTGCAATTGTTACGATACGATCAAATTTATTCTGGATGCTTGCCATTAACCCGTATACGTATCCATGGGTATTTGCCGTTGATTTTGTAGATTGGATCTATGATGCTTTAGCTGGAATTG------------TTCCTTGCTTTGTTGGAATCGATATGGTTCCAACTTTTTTTATGATGCTAATTGGAAAGATTGCAGATTCAGCAAATCATTTAGTTTTTACTATGCCATTTCTACCAAG------------TGAAGGAAACAA--------------------------AGTAAGAATGTT-------------------------------------ATTGGATGGAGATATTAAC--------CCAACAGAAGTTATTCAATTTCATTAT-----------------TTACCATACTTATGGTATAAATATCCAATTCCAGAGAATGTTAGACAATTTTGGTA------------------------------------------------------------------TTCAGAACGTCCTGATATCTTAG----------------------------------------AGTT---TATGGAAAAAAATTATAGTCAATTTGGCTTAGATTTTCGACCT---------TCAACAGTATCAATAGATGAGATAACA
>Synedra
ATGATAAAGATTCGTCCAGACGAAATTAGTAGTATTATCCGTGAACAAATTGAAAAATATGATCAGGATGTAAAAATTGAAAATGTGGGTACTGTTTTACAAGTTGGTGATGGTATCGCTCGTGTATACGGTCTTGATCAAGCTATGAGTGGTGAGCTTTTAGAATTTGAAGATAAAACTATCGGTATTGCATTAAACTTAGAAAATGACAACGTAGGTGTCGTTTTAATGGGTAATGGTCGTCAAATTTTAGAAGGTGGTGTTGTTAAGTCAACAGGTCGAATTGCTCAAATTCCTGTAGGTGACAATTTCTTAGGTCGTGTTATCAATCCGTTAGGTGAACCTATTGATGGTAAAGGTGATATTAGTTCAAGTGAAAGTCGTTTATTAGAAGCAATGGCACCTGGTATTATTAGTCGTAAATCAGTTTGTGAACCTTTACAAACAGGTATTACTTCTATCGATGCTATGATTCCAATTGGCCGTGGTCAACGTGAATTAATTATTGGAGATCGCCAAACAGGTAAAACATCTATTGCTGTTGATACAATTATTAATCAAAAAACAGAAAATGTAGTTTGTGTATATGTAGGTATTGGTCAAAAAGCTTCTACAATAGCTCAAGTTGTTAACGTTTTAGAAGAAAAAGGTGCAATGTCATATACATGTATCGTTTCTGCTAGTGCTAATGATGCTGCAACTTTACAATATATTGCTCCATATGCAGGTGCATGTATTGCTGAATATTTCATGTATCAAGGTAGAGCAACCTTAGTAATCTATGATGATTTAACAAAACAAGCAATGGCTTATCGTCAAATGTCATTATTACTACGTCGTCCTCCAGGACGTGAAGCATATCCAGGTGATGTATTCTACTTACACTCACGTTTATTAGAACGTGCTGCTAAATTAAGTGATGCATTAGGTGGTGGTAGTATGACTGCATTACCAATTATTGAAACACAAGCTAGTGATGTATCAGCATATATCCCAACAAATGTAATTTCAATTACTGATGGACAAATTTTCTTATCGAATGATTTATTCAACTCGGGTATTCGTCCAGCTATTAACGTAGGTATTTCTGTATCACGTGTAGGTTCTGCGGCACAGACAAAAGCTATGAAAAAAGTAGCAGGTAAATTAAAGCTTGAGTTAGCTCAATTTGCTGAGTTAGAAGCATTTTCACAATTTGCATCTGATTTAGATGAAGCTACACAAAAACAATTAGCTCGTGGTACACGTTTACGTGAAGTTTTAAAACAACCACAAAATTCTCCTTTATCAGTAGCAGAACAAGTTGCTTTAATTTATACAGGTATTAATGGTTATTTAGATGATTTATCTGTAGATTCTGTTAAAAAATATTGTGCTACTTTATTAAAATTCTTAGCAACATCACAAAAGCCATATATTGGAATTGTTACTACTACTAATCAATTTACTGATGAAGCTGAAGCTTCATTAAAAGAATGTATAGCTGAATCAAAAGCTATTTTTGCTCAGAGTAAA---TAGATGATTAATTTTTCAACATTAATTTTAAGTTCAGAAGTAGAGGGTCCAGGGGGATTATTTGATATAGATGCAACTTTACCATTAGTTGCAATTCAATTTTTGTTACTGATGGTTATCTTAAATATCGTTCTATATAATCCATTACTTACAATTATTGAAGAACGAAAAGAATATATCTTAACAAATCTTGGTAAAGCATCAGAATTACTTGCAGAAGCTAATAATCTGACAGCTCAATATGAAGAAGAGTTAGGAAGTGTTCGTAAAGAAGCACAACTAGAAATTACAAATTCTCAAAAAATTCACCAAGAAATTTTAGATTTAGAAATCAATATTTCACAAAAATATCTTGATAATTTATTAGATACAATTACAAATGATTTTGAAAATAGAAAAACTTTAGCTCTTAATAATTTAGAAGCAAGTGTTCAATCATTATGTAGTGATATTAACGCAAAATTATCAATTTAAATGTTTGAACGTTTTACTGAAGGTGCAATTAAAGTTATAATGCTATCGCAAGAAGAGGCTAGAAGAATGGGCCACAACTTTGTTGGAACTGAACAACTTCTTTTAGGTGTAATAGGACAACGCCATGGTATTGGAGCAAAAGCTTTAAAAAAAATGAAAGTTTCATTAAAAAAAGCTAGAAAAGAAATAGAAATGTATATAGGTCGTGGAACAGGATTTGTCGCTTCTGAAATACCTTTTACTCCCAGAGCTAAACGAGTATTAGAAATGGCTGTTAATGAAGGTAAAGATCTTGGGCAAAATTTTGTAGGAACAGAACATATTTTATTAGCATTATTAGGGGAAACTGATGGTGTTGCTATGAGAACTCTTGATAAATTAGGTGTAGATACTAAAAAATTAAGAGATATTATTTTTAGTTACATTGAAGAAACTCAAGAAGAAATTTTA------CGCCCATTAACTCAAGCCGAGAAA------------------------------TTTTTATTAGAGCGTGAACGAAAA---------------GGAAGTCAAACACCAACTTTAGATGAATTTTCAGAGAATATAACAAAAGAAGCTGTTGATGGCAAATTAGATCCTGTTATTGGTAGAGAAAAAGAAATAAACGATTTAATTGCTGTTTTAGCAAGAAGAACAAAAAATAATCCTGTTTTAATAGGAGAACCTGGTGTAGGAAAAACAGCTGTGGCTGAGGGATTAGCTCAATTAATATTGA---ATGAAAATGTCCCAGATTTTTTAGATGGTAGTTTAATTATGGCTCTGGACCTGGGATCGATTTTAGCAGGTACAAAATATCGTGGCGAATTCGAAGAAAGATTAAAACGAATTGTGGAAGAAGTTCAAAATGATAGTGCTGTTATTATTGTTATTGATGAAATTCACACACTAGTAGGTGCCGGTGCTGCTGAAGGTGCTGTTGACGCAGCTAATATTTTAAAACCTGCACTAGCACGTGGTAAATTCCGTTGTATAGGTGCAACTACAAAAGATGAGTATCGAAAATATATTGAACGTGATCCAGCATTAGAACGTCGATTCCAACCTGTATTAGTAGAAGAACCTAGCGTAGGAACAACTATAGAAATATTACAAGGTCTGAAACCTAAATTTGAGCAACATCATACATTAACATATGATCGAAAAGCTATTGAACAAGCAGCTATCTTATCAGATAAATATATTCCTGATCGTTTTTTACCAGATAAGGCTATTGATGTATTAGATGAATCTGGTGCTAGAGTAAGATTAGAAAATAGAAGATTACCTGAAGGTTTACGAAACTTAATGAATGAACTTCAGACTGTAATTAAAGAGAAAGAAAATTCGATGAAGACACATAATTTTTCACTTGCTCAAAATCAATTTGATAGAGAAATGGAATTAAGAACACACATTCGAATTATGAAGCAATCAGCCTTAGCTGATGAAATGCGTGGATTTA-----------------ATCGAAAAGAAATTGATAAAGTATTAGAAAATGATGTTGCAAATGTTGTATCAAATTGGACTGGAGTTCCTGTTAATAAAATTACAGGGTCTGAGTCAGAACGTTTATTACAAATGGAACAAATTATTCGTGAGAGAATTATTGGTCAACAACAAGCAGTAATTTCTGTTTCCAATGCCATTCGACGGGCTCGTGTTGGTTTAAGAAATCCAAATCGTCCAATTGCTAGTTTTATTTTTGCAGGTCCAACTGGAGTTGGAAAAACAGAATTAACAAAAGCCGTTGCAGAATATATGTTTGGTGATGAAAATAGTATGATTCGATTAGATATGTCAGAATATATGGAGAAACATACTGTAGCTAAATTAATTGGTTCACCTCCAGGTTATGTTGGTTACAATGAAGGTGGTCAATTAACAGAGGCTGTTCGAACAAAACCCTATTCTGTAGTTCTATTAGATGAAGTTGAAAAAGCTCATCCAGACGTATTTAATTTATTATTACAAATTTTAGATGATGGTCGACTTACTGATTCAAAGGGTAGAGTAATTGATTTTACAAATACGATGATTGTTATGACAACTAACTTAGGTTCAAAAATTATTGAACGAGAA------------------------------------------------------------AGTGGTGTAAAA---TCAAAAGATGACGTAAAAGCGTCAGGATTAAAATTAATGATTAATGATAAT------------CCTTTTGGAGATTGGGAACCAGAAACAGAACTGGAAAAAGACGCTGAAATTGTAAGAAAAGTAAATAAATTAGTAAAAGAAGAACTGAAAAATTTCTTCCGTCCTGAATTTTTAAATCGTATTGATGAAATAATTGTTTTTAATCATTTATCAAAACATGATATTTGGGATATCTCTGCAATTATGATTAAACAATTAATTGATCGATTAAAAGATAAAGGCATTAATTTAGTTGTTACTGAACCAGTAAGAGCATTATTAGTAGAAGAAGGCCATGATCCTATTTATGGTGCACGTCCATTACGTCGAGTAATTATGAGTTATCTTGAAGATCAATTAGCTGAACGTTGTTTATCTGAAGATTTAAAACCA---------------GGTACTAGTATTATTGTTACACGTAAAACTT------TAAAGCAACTAAAAGCT---GAAATGAAAACAACTAAAGAAGTTGGTGAGG-----TTAGAGATATTTTACATATACAGATGAAATTTCAATTAAAATTGA------------------TACAACAACTGTTAACTTGAATGTTAATGTTAATGATAAGAAATTAAAAATAAAAAAAAAGATAATGAATAAATGAAAATAGAAACAAGAGAATCTGATTTTGAAAATTATTTACCACACAATTTTTTAGCTGAAAAAATGGTTCTAAGTTGTATTTTAACAAGTTCAGAAGCTATTGAAA-TAACAATTAAAAATCTTAGTATTGAAGCTTTTTATTTTAAAAACCATCAAGAATTTTTTAAAGCAATTTTAGTTATGTATCAAAACAATAAATTTATTGATATCATTACTTTAACAACATTCTTACAAGAAAATGGTTTAATAAATAAAATTGGCGGAGTTAAAGTTTTAATTGAATTAATTAATCAAATACCAAATATTGTATATTTAGATGAATATATAAGATTAATTAAAGATAAATTTTTAAGACGTTCTTTAATTAAACTTGGTTATAAAACAATCAATTCTAGTTTTATTACTAATATTTCGTTAGAAAATATATTAAATGAATTTGAATCAAACTTTTTTAATATAACAAACGAATTTAGACCTAATAAACTTTCTAGTAGTAATGATTTAGTTTATAGTATTTTTCTCGAGTTAAAACAGAAATCAACATCTCCTAATTTACCAGGTTTAGTTTCTGGTTTTTATGCTTTAGATTCTTTAACCCAAGGATTTCAAAAGTCTGATTTAATTATTATTGCAGGGCGTCCATCCATAGGTAAAACTGCTTTTTCATTAACTATTACTTTGAATATAATAAAGTATTCAAAATTACCTGTTTTAGTTTTTAGTCTTGAAATGTCGAAAGAACAAATAATGTATAGATTGTTATCTATGGAAACTAATATTAGTCAATTACGATTACGAAGTGGTAAACTTTATGAGACGGATTGGATAAAATTAAATAAAATTATTAAGATTTTATCTAAATTACCTTTATTTGTTGATGATAGTTCCGATTTATCAGTTCAAGAAATTAGAGGAAAAATTAAAAGTGTACTATCCCAATATAAAACTATAGGTTTAGTAATAATTGATTATATACAATTAATGCAAAATTC------AATATCACAAAATGGAAATCGGGCCCAAGAATTGTCACAAATAACTAGAGCTTTAAAAAATGTTGCAAAAGAATTTAATATTCCAATAATTGCTTTATCACAGTTAAGTCGAAATGTAGAAACTCGAACCGATAAAAAACCCATTTTATCTGATTTACGAGAAAGTGGTTCTATTGAACAAGATGCAGATTTAGTTCTTATGCTTTATCAAAATGATCGTCTTAACTCGGAA------CAATCCGTTGATAA-----------------------TTTGAATAAAATTGTTGATTTAATTATTGCAAAACAAAGGAATGGACCTACAGGTAATATACAGCTGAAATTTGATAAAAGACGAACTAAGTATTTAAATAT---------------------------------------GTAAATGGCAAAAGTTGTAGGAATCGATTTAGGTACGACAAATTCAGTAGTTGCAGCAATTGAAGGTGGTCAACCTACAGTTATTACAAATGCGGAAGGGTTAAGAACAACACCATCAATTGTAGCATATACAAAAAAACAGGAATTATTAGTAGGTCAGATTGCGAAACGTCAAGCTGTAATTAATCCAGAAAATACATTTTTCTCAGTAAAACGATTTATTGGATCAAAAGAATCAGAGATTTCAGCAGAATCAAAACAACTACCATATAAAGTTGGAACTGATACCAATAATAATATAAAAATTAAATGTACATCTTTAAATAAAGAATTTAGTCCAGAAGAGATATCAGCTCAAGTTCTTAGAAAATTAATTAACGATGCAACAACTTACTTAGGACAAGAAGTTAAACAAGCCGTTATTACTGTACCAGCTTATTTTAATGATTCACAGCGTCAAGCTACTATGGATGCTGGAAAAATAGCAGGAATTGAAGTTTTAAGAATCATTAATGAACCAACAGCTGCTTCATTAGCTTACGGTTTAGATAAAAAAGAAAATCAAACTATTCTCGTATTTGATTTAGGAGGTGGTACCTTTGATGTATCTATTTTAGAAGTAGGGGATGGTATTTTCGAAGTATTAGCAACAGCAGGTGATACGAATTTAGGGGGAGACGATTTTGATAAAACATTAGTAGATTGGTTAATAAAAGATTTCTTAGAACGTGAAAATATTGATTTAAGTAAAGATATACAAGCACTTCAACGATTAACAGAAGCTGCTGAAAAAGCGAAAATGGAATTATCTACCGTTGAAAAAACACAAATTCATTTACCTTTTATTACTGCAGATAAAACAGGACCAAAACATATTGAAAAAGAATTAACACGTTCTCTTTTCGAAGATTTATGTAAGAACTTAATTAATCGTTGTCGAATTCCCGTTGAAAAAGCTTTAACAGACGCAAGATTAGATAAATCAGAAATTAATGAAGTAGTTCTTGTAGGAGGCTCTACTCGAATTCCTGCTATTCAAAATTTAGTGGAATCTTTAACCAATAAAAAACCTAATCAATCAGTAAATCCTGATGAAGTAGTTGCTATTGGGGCTGCAATTCAAGCTGGTATATTAGCAGGGGAAATTAAAGACATTTTATTATTAGATGTAACTCCTTTATCATTAGGTGTTGAAACACTTGGTGGTGTTATGACAAAAATTATTTCTAGAAATACTACAATTCCTGTTAAAAAATCGGAATTATTTTCAACTGCAGTAGATAAACAGACAAATGTTGAAATTCATATTCTGCAAGGTGAAAGAGAATTAGTTGCAGGAAATAAAAGTTTAGGAAATTTTAGATTAGACGGAATTCCAGAAGCAGATCGTGGGGTTCCACAAATTGAGGTAACATTTGATATCGATGTTGATGGTTTATTATCCGTTAAAGCTAAAGAAAAAGAAACTGGAATTGAACAATCTGTAACCATTCAAGGTGCTTCAAATTTAAATGAACAAGAAGTTAATCAAATGTTAGTTGAAGCAGAGAAATATGCAGCAGCTGATCAAGAAAAGAAAAAAACTATTGATTTAAAAAATCAATCAGAACGCTTATGTTTTGAAGCAGAAAAAGAATTAGATTTATT---------------TAAATCGAACATTAGTTCAGAGAAAGA-------AGAAAGAGTTCGTTCGGCAATTCAAAAAGTTAAAGA--ATTAGGACAAACTGATGATATTAATTCTTTAACAAATGCGATTGAAGACTTAAAATCTGAATTAAAAGATATGGTAAAAGCAACAATGTCAGTAATTAAAAAACCAGATTTAACAGATCCTAAATTAAGAGCTAAACTTGCTAAAGGAATGGGCCATAATTATTATGGAGAACCTGCGTGGCCTAATGATCTTTTATATGTATTTCCAATTTGTATTTTAGGTACATTTGCTTGTTGTATTGGATTAAGTGTAATGGCACCGACACAACTTGGAGAACCTGCAGATCCATTTAATACTCCTTTAGAAATTTTACCAGAATGGTATTTTTTCCCTACATTTAATTTATTACGTGTTTTACCTAATAAATTATTAGGAGTATTAGCCATGGCTGCAGTACCAGCAGGTTTGATTACAGTACCTTTTATTGAAAATGTAAATAAATTTCAAAATCCGTTCCGTCGACCGATTGCTAGTTTAGTATTTATACTAGGCTTCTTTTTCGCAGTATGGTTTGGTATTGGTGCATGTTTGCCAATTGATAAAGCGGTTTCATTAGGTTTTTGGTAAATGGTTGAACCTTTATTATCTGGAATTGTTTTAGGTATGATTACCGTTTCAGCTTTTGGTCTTTTTGTCGCAGCATTTTTACAATATCGTCGTGGAAGTCAATTTGATATTTAGATGGCAATAAGCTCAACTGATAACCGCACAAAGAATGTGCAAGTTTTTGTTGAAAAAAACGCTGTAGAGACAAGTTTTGAAAAATGGGCTCAACCAGGTCATTTTTCAAGAACTTTAGCAAAAGGTCCAAAAACAACAACTTGGATTTGGAGTCTACATGCAGATGCTCACGATTTTGATAGTCAAACAAGTTCTTTAGAAGAAGTATCACGTAAAGTTTTTAGTGCTCATTTTGGTCAACTTGCTGCTATATTTTTCTGGATTAGTGGTATGCATTTCCATGGTGCGTATTTTTCAAATTACTCTGCATGGCTAAGTGATCCAATTAATATTAAACAAAGTTCACAAGTTGTTTGGCCTATTGTAGGTCAAGAAGTTTTAAATGGTGACCTTGGAGGAAATTTCCAAGGTGTTCAAACAACATCAGGTTGGTTCCAAATGTGGCGTGCAGAAGGGATTACTAGTGAAGTAGAATTATACTGGATAGCAATTGGTGGTTTAGCTATGTCAGCTATCATGTTATTTGCTGGTTGGTTCCATTATCACAAAGCTGCTCCTAAATTAGAGTGGTTCCAAAATGCTGAATCAATGATGAATCATCATTTAGCAGGTTTATTAGGTTTAGGATGTTTATCTTGGTCAGGCCATCAAATTCATGTTGCATTACCAATTAATAAATTATTAGATGCCGGTGTATCTCCACAAGAAATTCCATTACCACATGAATTTTTAATTAACCGAGAATTAATGAGTCAATTATACCCAAGTTTTGGAAAAGGGTTAGCACCATTTTTCAGTGGTCATTGGGGTGAATATTCTGACTTTTTAACATTTAAAGGTGGTTTAAATCCAATTACAGGTGGTTTATGGTTAAGTGATATAGCACATCATCATTTAGCATTAGCTGTGTTATTTATTGTTGCAGGTCATATGTACCGTACAAACTTTGGTATTGGGCATAATATGAAAGAAATTTTAGAAGCCCATAAAGGTCCTTTTACAGGTGAAGGCCATAAAGGTTTATATGAAATTCTAACAACATCTTGGCATGCTCAATTAGCAATTAACTTAGCTATGATGGGTTCGTTAAGTATTATTGTAGCACATCACATGTATGCAATGCCACCTTATCCGTACATTGCTACAGATTATGCAACGCAATTATCATTATTCACTCATCATATGTGGATTGGTGGTTTTTGTGTTGTAGGTGGTGCAGCTCATGGTGCTATTTTTATGGTACGTGATTATACACCAGCAAATAATTATAATAATCTATTAGATCGGGTTTTACGTCATCGTGATGCTATTATTTCACATTTAAACTGGGTTTGTATATTCTTAGGAACACATGCTTTCAGTTTCTATGTTCATAATGATACTATGCGTGCCTTAGGCCGTCCACAAGACATGTTCTCAGATAAAGCAATCCAATTACAACCTATTTTTGCACAATGGATTCAAAATATCCATTTATTAGCACCAGGTACAACAGCTCCAAATGCATTAGCAACAACTAGTTATGCATTCGGTGGTGAAGTAGTTGAAGTAGGTGGTAAAATTGCAATGATGCCAATTAAACTAGGAACTGCTGATTTCATGGTACATCATATCCATGCTTTTACAATTCACGTAACTGTATTAATTTTACTAAAAGGTGTATTATATGCACGTAGTTCTAAATTAATTCCAGATAAAGCTACTTTAGGTTTCCGTTTCCCTTGTGACGGTCCAGGTCGTGGTGGTACTTGTCAAAGTTCTAGTTGGGATCACGTATTTTTAGGGTTATTTTGGATGTACAATTCTATTTCTGTAGTAATTTTCCATTTTAGTTGGAAAATGCAATCAGATGTTTGGGGTACTGTAACTCCTGATGGTAGTATTTCTCATATTACAGGTGGAAATTTTGCTCAAAGTTCAATTACAATTAATGGATGGTTACGTGATTTCTTATGGTCACAAGCATCACAAGTAATTCAATCTTATGGTTCAGCTTCATCTGCTTATGGTTTAATTTTCTTAGGAGCTCACTTTATTTGGGCATTTAGTTTAATGTTCTTATTTAGTGGTCGTGGTTACTGGCAAGAATTAATTGAGTCTATTGTATGGGCACATAATAAGTTAAACTTTGCACCTACTATTCAACCACGCGCTTTAAGTATTACACAAGGTCGTGCAGTTGGCTTAGCACATTATCTATTAGGTGGTATAGGAACAACTTGGTCATTCTTCTTAGCACGTGCTATATCAATAAGCTAAATGAAAACTTTGTATTCCCTGAGGAGGTATTACCACGTGGAAACGCCCTTTAATAGTAGTATCGCAGGTCGCGACATCGAGTCAACAGGTTTTGCTTGGTGGAGTGGTAATGCGCGTTTAATCAATGTTTCAGGTAAATTATTAGGAGCTCACGTTGCTCATGCTGGTTTAATGGTATTCTGGGCAGGAGCTATGGTATTATTTGAAGTATCTCATTTTGTACCAGAGAAACCTTTATATGAACAAGGTTTCATTTGTATTCCTCACTTAGCTACTTTAGGCTATGGTATTGGACCAGGTGGAGAAATTACATCAACATTACCTTACTTTGCAGTAGGTGTTGTTCATTTAATATCTTCTGCGGTTTTAGGTTTTGGTGGTATTTATCATTCTTTATTAGGTCCAGATACATTAGAAGAATCATTCCCATTCTTTGGTTATGATTGGCGTGATAAAAATAAGATGACAACAATTTTAGGTATTCACTTATGTTTATTAGGTGTAGGATCATTCTTATTAGTTATCAAAGCTATGTACTTCGGTGGTGTTTACGATACTTGGGCTCCAGGTGGTGGTGATGTACGTTTCATTACAACACCTACATTAAATCCAATTGTAATTTTTGGTTACGTGTTCCGTTCACCTTTTGGTGGCGATGGATGGGTTGTATCTGTTAACAATATGGAAGATGTAGTTGGTGGTCATATTTGGGTAGGTGTTCTTTGTATTGTTGGTGGATTATGGCATATCTTTACAAAACCATTTGCATGGGCTCGTCGAGCATTTGTTTGGTCTGGTGAAGCGTACTTATCATATAGTTTAGCAGCAATATCTTTAATGGGTTTCACTGCTTCTTTATATTCTTGGTATAACAATACTGCATATCCTAGTGAATTATATGGTCCAACAGGTCCAGAAGCTTCACAATCTCAAGCATTTACTTTCTTAGTAAGAGATCAACGATTAGGTGCAAATGTTTCATCTGCACAAGGTCCTACTGGTTTAGGTAAATACTTAATGCGTTCTCCAAGTGGAGAGATCATTTTTGGTGGTGAAACAATGCGTTTCTGGGATTTACGTGCACCGTGGGTTGAACCTTTACGTGGTCCGAATGGTTTAGATATCAATAAAATTAAAAATGATATTCAACCATGGCAAGAAAGACGTGCTGCTGAATACATGACACATGCTCCTTTAGGATCATTAAATTCTGTAGGTGGTGTAGCAACAGAAATTAACTCTGTAAATTATGTATCACCACGTTCATGGTTATGTTGTTCACATTTCTTCTTAGGATTCTTCTTCTTAATTGGTCACTGGTGGCACTCTGGTCGTGCTCGTGCTGCTGCTGCTGGTTTCGAGAAAGGTATTAACCGTGCTAACGAACCTGTATTATCAATGCGTCCTATCGATTAAATGTCTCAA---TCTGTATCAGAACGGACTCGAATCAAAAGTGACCGTTACGAATCTGGTGTAATCCCTTACGCTAAAATGGGTTACTGGGATGCTTCATACGCTGTAAAAAATACTGATATATTAGCATTATTCCGTATTACTCCACAACCAGGTGTAGATCCAGTAGAAGCTGCTGCTGCTGTAGCAGGTGAATCTTCAACAGCAACATGGACTGTTGTATGGACAGATTTATTAACAGCTTGTGAGCGCTACCGTGCTAAAGCTTACCGTGTAGATCCAGTTCCAAATGCAAGTGACCAATACTTCGCTTTCATCGCTTACGAATGTGATTTATTTGAAGAAGGTTCATTAGCTAACTTAACAGCTTCTATTATTGGTAACGTATTTGGTTTCAAAGCTGTATCTGCTTTACGTTTAGAAGATATGCGTATTCCTCACTCATACTTAAAAACGTTCCAAGGTCCTGCTACAGGTATCGTTGTAGAACGTGAACGTTTAAACAAATACGGTGTTCCTTTATTAGGTGCGACTGTAAAACCTAAATTAGGTTTATCAGGTAAAAACTACGGTCGTGTAGTATATGAAGGTTTAAAAGGTGGTTTAGACTTCTTAAAAGATGATGAAAACATTAACTCTCAACCATTTATGCGTTGGAGAGAACGTTTCTTAAACTGTATGGAAGGTATTAACCGTGCGTCAGCTGCAACAGGTGAAGTTAAAGGTTCTTACTTAAACGTTACTGCAGCTACTATGGAAGAGCTTTACAAACGTGCTAACTACGCTAAAGCTGTAGGTTCTGTAATTATCATGATCGACTTAGTATTAGGTTACACAGCAATTCAAAGTGCTGCTATCTGGTCTCGTGAAAATGATATGGTATTACACTTACACCGTGCAGGTAACTCAACTTACGCTCGTCAAAAAAATCATGGTATTAACTTCCGTGTAATTTGTAAATGGATGCGTATGTCTGGTGTTGACCACATCCACGCTGGTACAGTTGTAGGTAAATTAGAAGGTGATCCTTTAATGATTAAAGGTTTCTACGATGTATTACGTTTAATGAACTTAAGTGTGAACTTACCTTACGGTATCTTCTTCGAAATGGATTGGGCTTCTTTACGTAAGTGTATGCCAGTAGCTTCTGGTGGTATCCACTGTGGTCAAATGCACCAATTAGTTCACTATTTAGGTGATGACGTTGTATTACAATTCGGTGGTGGTACAATTGGTCACCCTGATGGTATCCAAGCAGGTGCTACAGCTAACCGTGTAGCTTTAGAAGCTATGATTTTAGCTCGTAACGAAGGTGCTGATTACTTTAACCAACAAGTAGGTCCTGCTATTTTACGTGAAGCTGCTAAAACATGTGGTCCACTACAAACAGCTTTAGACTTATGGAAAGATATCAGTTTCAACTACACATCTACAGATACAGCTGATTTCGCTGTAACTGCAACAGCAAACGTATAA----------------GTGAGACTTACACAAGGTTGCTTCTCTTTCTTACCAGATTTAACAAATGCACAAATTGAGAAACAAGTTGCTTATGCTATGAGCAAAGGCTGGGCAATGAACGTTGAATGGACAGATGATCCACATCCACGTAACAGTTACTGGGAATTATGGGGTTTACCATTATTCGATATTAAAGATCCAGCATCTGTAATGTTCGAATTAAATGAAGCACGTAAATCTTGTGCTTCTGGTTACATCCGTGTTAACGCGTTTGATGCTAGCTACGGTACTGAAAGTTGTTCTATGTCTTTCATCGTTAACCGTCCAGTTAACGAACCTGGTTTCTACTTAGAACGTCAAGAAGGTCCAGCTCGTCAAATCAACTACACAATTAAAAGCTACAGTGTTCAAGCGAATCCTGAAGGTGGTCGTTACTAA----TCAAGGAATTAAGAGTTTATGGGGGATACCTTGGCATTCAGAAGCGATGAAGGACGTGGTTACCAACGAAATGCTTCGGGGAGCTGGAAACAAGCTTTGATCCGGAGGTGTCCGAATGAGGAAAC---TTAAAA-----ACTACTTATTGAATATATAAATAAGAAAGAGCAAACCTAGGGAATTGAAACATCTTAGTACCTAGAGGAAAAGAAAGTAA-AAACGATTCCCTTAGTAGCGGCGAGCGAAATGGGAGAAGCCTAAACTT--------------A-GAAGTAAGGGTAGCGGGACAGTTAGAAATGATTAAATGTAACAATTAGATGAAT-AGGTTTGAATCCCTAACCATAGAAAGTGATAGTCTTGTAATCGAAAATTGAAACAATCAAAACTGAATCCCAAGTAGCATGGAGCACGTGAAATTCCGTGTGAATCTGCGAGGACCACCTCGTAAGGCTAAATATTCCTGAATGACCGATAGTGAAATAGTACCGTGAGGGAAAGGTGAAAAGAACCCCGGGAGGGGAGTGAAA-AGAACATGAAACCATAAACTTACAATCAGTAGGAGGACGACTAAAACGTCTGACTGCGTTCCTGTTGAAGAATGAGCCGGCGACTTATAGCTAGTGGCAGGTTAAGACAGAGAATGTCGAAGCCATAGTGAAAGCGAGCCTGAATAGGGCGTTAGTCTCTAGTTATAGACCCGAACCCGGATGATCTAACCATGATCAGGTTGAAGCTTAGGTAATACTAAGTGGAGGACCGAACCGACTGATGTTGAAAAATCAGCGGATGAATTGTGGTTAGGGGTGAAATGCCAATCGAATTCGGAGCTAGCTGGTTCTCCCCGAAATGCGTTTAGGCGCAGCGGTAAATGTTATAATTTAGGGGTAAAGCACTGTTACGTATGCGGGCTGGTAATTCGGTACCAAATCGTTGCAAACTAAGAATACTAAATGTACAATTTACCAGTGAGACTGTGGGGGATAAGCTCCATTGTCAAGAGGGAAACAGCCCAGAGCACCAGTTAAGGCCCTTAAATAATTACTAAGTGATAAAGGAGGTGGGAGTGCAGAAACAATCAGGAGGTTTGCTTAGAAGCAGCAATCCTTTAAAGAGTGCGTAATAGCTCACTGATCGAGTAAACCTGCGCCGAAAATGAACGGGACT-AAGTAATTTGCCGAAACTGTGCGATATATAAA--------------------------ATATATATCGGTAGGGGAGCGTTCTGTTGTAGGTCGAAGTATTAGCGTAAGCGGGTATGGACGAAGCAGAAGTGAGAATGTCGGCTTGAGTAACGAAAATATAGGTGAGAATCCTATACCCCGGAAACCCAAGGTTTCCTCCGGAAGGTTCGTCCGCGGAGGGTAAGTCAGGGCCTAAGGCGAGGCTGAAAAGCGTAGTCGATGGATAACGGGTTAATATTCCCGTACCATTATTTAT-TGAT-------ATCGAGGGACGGAGAAGGCTAAACTGGCCGGATATTGG-TATTCCGGTTTAAGC-GTTAAGGTGTGTG-----CGGCGAAAACGTACTATTGAACTAAGG-CGTGAATACGAGACTCTACGGAGTTAGAGCAGTGTACGTCAGACTTCCAAGAAAAGCTCGCAATGTCTA---AAATAAA-TAATGCCTGTACCATAACCGACACAGGTGGGTAGGTAGAGTATACTAAGGGGCGCGAGATAACTCTCTCTAAGGAACTCGGCAAAATAACTCCGTAACTTCGGGAGAAGGAGTGCCTTATT--TATAAGGTTGCAATAACAAGATCCAAGCAACTGTTTACCAAAAACACAGGTCTCCGCTAAGTCGTAAGACGATGTATGGGGGCTGACGCCTGCCCAGTGCCAGAAGGTTAAAGAAGTCGGTTAGCGCAAGCGAAGCTGGTAACTGAAGCCCTGGTGAACGGCGGCCGTAACTATAACGGTCCTAAGGTAGCGAAATTCCTTGTCGGGTAAGTTCCGACCCGCACGAAAGGCGTAATGATTTGGATACTGTCTCGGAGAGAGGCTCGGTGAAATAGACTTGTCTGTGAAGATGCGGACTACCTGCACCAGGACAGAAAGACCCTATGAAGCTTTACTGTAACTTGAAATTGAAATTGGACTTTATTTGCGCAGTATAGGTGGGAGGCGTTGAAAG-ATTCTTGCGGGAATTCTGGAGCCATCAGTGAGATACCACTCCTATAATGTTAGATTTCTAACTTT-TACCATTATCTGGTGAAAGGACAGTTTCAGGCGGGCAGTTTGACTGGGGCGGTCGCCTCCTAAACGGTAACGGAGGCGCACAAAGGTTTCCTCTGAACGGGTAGAAATCGTATCTAGAGTGTAAAGGCAAAAGGAAGCTTGACTGTGAGACCTACAAGTCGAGCAGGGACGAAAGTCGGTCTTAGTGATCTGACGGTGCTGAGTGGAAAGGCCGTCACTCAACGGATAAAAGTTACTCTAGGGATAACAGGCTGATCTCCCCCAAGAGTTCACATCGACGGGGAGGTTTGGCACCTCGATGTCGGCTCATCGCATCCTGGGGCGGTAGTACGTCCCAAGGGTTGGGCTGTTCGCCCATGAAAGCGGTACGCGAGCTGGGTTCAGAACGTCGTGAGACAGTTCGGTCCATATCCGGTGTAGGCGTTAGAATATTGAGAGGAGCCTTCTTTAGTACGAGAGGACCGAGAAGGACATACCTCTGGTGTACCAGTTATCGTGCCAACGGTAAACGCTGGGTAGCTATGTATGGAGTGGATAACCGCTGAAAGCATCTAAGTGGGAAGCCCACCTCAAGATGAGTATTCTCATCACG-TAA--GTGAGTAAGGTCACGGTAAGACTAACCGTTAGATAGGCATCAAGTATAAATGTAGTAATATATGA-GCTGAGATGTCCTAACAGACCGAGGACTTGAATT---------TAGAGTTTGATCCTGGCTCAGGATGAACGCTGGCGGTATGCCTTATACATGCAAGTCGAACGGGA-------------GTTTTTAACTCTAGTGGCGGACGGGTGAGTAACACGTAAG-AATTTGCCTTTAGGAGGGGGACAACAACTGGAAACGGTTGCTAATACCCCATATGCTT-TCGAGTAAAACGG----TTTTCCGCCTAAAGAGAAGCTTGCGGCTGATTAGCTTGTTGGTAGGGTAATGGCCTACCAAGGCGACGATCAGTATCTGGTTTGAGAGGACGATCAGACACACTGGAACTGAGACACGGTCCAGACTCCTACGGGAGGCAGCAGTAGGGAATTTTCCGCAATGGGCGAAAGCCTGACGGAGCAATACCGCGTGAGGGATGAATGCCTATGGGTTGTAAACCTCTTTTTTCAGGGAGGAAT-AAATGACGTGTACCTGAAGAATAAGCATCGGCTAACTCCGTGCCAGCAGCCGCGGTAAGACGGAGGATGCAAGTGTTATCCGGAATCACTGGGCGTAAAGCGTCTGTAGGTGGCTTAATAAGTCAACTGTTAAATCTTGA-AGCTCAACTTCAAAATCGCAGTCGAAACTATTAGACTAGAGTATAGTAGAGGTAAAGGGAATTTCCAGTGGAGCGGTGAAATGCGTAGAGATTGGAAAGAACACCGATGGCGAAGGCACTTTACTGGGCTATTACTGACACTCAGAGACGAAAGCTAGGGTAGCAAATGGGATTAGATACCCCAGTAGTCCTAGCCGTAAACAATGGATACTAGGTGTTGAACAGATCGACCTGTGCAGTACCAAAGCTAACGCGTTAAGTATCCCGCCTGGGAAGTATGCACGCAAGTGTGAAACTCAAAGGAATTGACGGGGGCCCGCACAAGCGGTGGAGCATGTGGTTTAATTCGATGCAACGCGAAGAACCTTACCAGGGTTTGACATGATACGAATTTCTTTGAAAGAAGAAAGTGCCTTTTGGAACGTATACACAGGTGGTGCATGGCTGTCGTCAGCTCGTGTCGTGAGATGTTGGGTTAAGTCCCGCAACGAGCGCAACCCTTATTTTTAGTTGCC-TT-TTGGAACTCTAAAAAGACTGCCGGTTATAAACCGGAGGAAGGCGGGGATGACGTCAAGTCAGCATGCCCCTTACACCCTGGGCTACACACGTGCTACAATGGACGAGACAATGAGCTGCAAATCTGCGAAGACTAGCTAATCTATAAACTCGTTCTAAGTTCGGATTGTAGGCTGCAACTCGCCTGCATGAAGTTGGAATCGCTAGTAATCGCTGGTCAGC-ACACAGCGGTGAATCCGTTCCCGGGCCTTGTACACACCGCCCGTCACACCATGGAAGCTGGTTATGCCCGAAGTCGTTACTCTAACCT-TTTGGAGGAGGACGCCTAAGGTAGAATTAGTGACTGGGGTGAAGTCGTAACAAGGTAACCGTACTGGAAGGTGCGGTTGGATCACC-----ATGGCAAAAAATAAAGGAAGTCGTATTTTAATCACATTAGAATGTACAGAATGCCGTTCAAATACAAATAAACGATCAAGAGGAGTTTCGCGTTATTTAACTCAAAAAAATCGAAGAAATAATCCTCAACGTTTAGAATTAAACAAATATTGTCCACATTGTAATAAAACAACAATCCATAAAGAAATTAAATAAATGAC------------------------------------------------------------CAATTTCT------------------------------ATTTTAAGCCGTTAAAATCAGAAAAACTTCAGTCAGGTGTTTGTTACGGACAATTTTTAATTAATGACTTACAGCCTGGGCAAGGAATAACTATTGGAAATCATTTAAGAAGAGTATTATTAGGTGATTTAGAAGGTACTGCTATATCTGCTGTTCGTATTGTTGGAATTCGTCATGAATTTGCTACTATTCCTGGAGTCCGTGAAGATATTCTCGAAATATTATTGAATCTTAAAGGGATAGTAATTAAAA---GTAATACAAGGGACATAAAATTTGGTCGTTTAAAAGTTCAAGGTCCATTAGTGGTTACAGCTGATTTAATTAGTTTACCTAACGGATTAGAAATTGTTAATAAAAATCATTACATTGCTACTATTTCGAGTTCAATAAATTTAGAAATAGAATTTAAAATTGAGCATGGAACAGGTTATAAATTAGCTTCACAAATGTTTGTAGATGAAGATAAAAGTTTTCTCCAAATTGATAGTATCTTTATGCCTGTTCAAAAAGTTAATTTTAAAATTGAAAATGTTTACGATAATGAAAGTTCTATTACAGAAAGATTATTTATCGAAATTTGGACTAATGGAAGTATTAAACCTATCGATGCTTTAAAAAAAGCTTGTCAAATGATAATTACTTTATTTACTTCTTTGATTGAAACAAAAAATAGTCA------GGAAATTGTAGAGCCAAAAACAAATAATAATTCGTTAACTATAGAACCCTATACGAACATTGCTATCGAAGAATTACAATTATCAGTCCGTGCTTATAATTGTTTAAAAAAAGCGAAAATCCATACTGTAGGAGATTTATTACAATATTCTCCAGAACAATTACAAGAACTTAAAAATTTTGGTCGAAAATCTGCTGACGAAGTTTTTTCGACCTTAAAAAATAAATTAAATATTATTCTGAAAAAAATGAATCAACTTAATCCATTAAATTATACTACAACTCTGCCTGATTTTATAACAATGCAAAGAGCAAGTTTCTGCTGGTTTTTATCTCAAGGACTTTCTGAAGAATTAAGATTTTTTTCTCAGATTCTTGATTTTAGTCAGAATACAGAATATGTTTTATATGGTGAAGAATATGGATTACTTAAACCACCATGTACGCTAGCAGTTGCTAGAAAATATAGTGGAAATTATAGAGCTCAATTAGTTATTCCTATTGAAGTTAGAAATAAAAAAACAAATACCGTGTATTTTTATAGTAAATTTCCACTTATAACACTACCTTTAATGACAACAGCTGCAACATTTATTTTAAATGGTTGTGAACGTGTGATTGTTAGCCAAATCATTAGAAGCCCTGGAATTTATTTTGAAAAAGTTAAAAATCAAAAAAGACAAAGACCTTTTAAACGTAAATTATCGACAGAAATTACTAAGTTACGTTCTTTTTTACCTGCAGGACAAGCTTCCATTTCTGATGCTGATTTATTTTTTGCTACTCCATCAATTAATTATGA-------------AT------------------------GGAAAGATAATTCTTTGATT-----------------ATACTACCCCATTGGACTCAAACTTCAATTTTAGCGTATTCATTAAGTTTCTTTAAAAAATCAAAGACATCGAATCATTTTTCT---TATTTATTATTCGCATTAAAAATTTATCAAACGTTTTTAAAAA---TTTCAAACCCTGTTAAAAAACTAAAATTAATTGGTTTATTTTATAAATGGCTGTTGTTTAATATTTTAGT----------------TCATTAAGTCATTCACTTAACATTTATAAAAAACTTTAAATAAATATAAAAATCT---------------TATTATATTTTCTTTAAAATTATC-----------ACAATTATATTTAAATAAAAATTTAATACTTTTAACAAAATT---------AGCGAATTTAAAAATTAACA-----GCTTACAAAATTTCTCAATATTGA-------AAGAGAATTTAGAATACGATTCTAGTTCTTATAAGCTTTTTTTGAATTCAAATAAATTATTAAATTTAAAATCAACAATTTATTTT-----------TCAAAAAC-----CTTGAAAGATCAATTAAGATAT--------------ACTTTCAAAAAAATAACAGATACATCAATACACTAAATCAAAGACTAGATTATTAATAT-----TTAATGAAGACCATAAAGTTCAAACAAGTTACGATAAAAAATATGGTGATAAAGAATTTTATACAGCAACACTAATTCCTGAATATGGATCTTGGATTCGATTTGGTTTTCAAAAAAAT--------TTAAAAATTAACCCATATAATTATCCGATTAAACATCAA----GAAGAATATGTTACTATCCAATTGGATAAAGTTAGTCACAAATCTATTCTTTCATTACTTAGAGAAATGGGTTTAAGTGATTTAGAAATTTATCAAAATTTAGAACATAGAGATTTTTTTTATTTTACAAAACCTTTATTAATTCATTCATTAAAATTAGATCAGCCTTTATTAAGATTTCAATTATCACCCAATCAATTGAATCAA---ATTTCTGAATTTTCAAGGATTTTTGATCCTTCTTATTATAGATTAGGAAAAATTGGACGAATTCAACTTAATAAACGCTTAAATATTAATATAAGTGAAAGATATCAAACTATAACTTATGAAGATATTTTTGCTATTACAGATAAATTATTAACCTTAACAATTTCTAAAACCATACCAGATGATATTGATCATTTAAAAAACCGAAGGGTAAGATCAGTTGGAGAATTGTTACAAAATTTATTCAGAATTGGATTCCAACGATTAGTTAGGAAACTTCGAAATCAAACAAACAATATAGATTCG--------------------------ACACATTTGTTAAGTTTTAATGTGGTAAATGCTACAGTTAAAGAATTTTTTGGATCAAGTCAATTATCACAATATCTTGATCAAACAAATCCATTGTCATCTTTAACACATCGTAGACGTGTTAGTGGTTTAGGACCTGGTGGATTTGAACGCGATCGTATTAGTTTTTCAGTGAGAGATATTCACCCAAGCCATTATGGTCGAATTTGTCCTATTGAAACACCTGAAGGTCAAAATGTAGGATTAATTGCTTCATTAACAACATGTGCAAAAGTAAATAAATCGGGTTTTTTAGAAACACCGTTTTGGCGAGTTATTAATGGTAAAGTGTTAAAAACAGGAAAACCTGTTTATTTAACCGCAGATATTGAAGATTTATATAAGATTGCCCCAGCAGATATAGCACTAACAGATGAGAATTACTTAGTTAAAAATGTTATTCCGGTTCGTTATAAACAAGATTTTATAAATGTATCACCTTCAGAAGTTGATTTTATTGCTATATCACCTGTTCAAGTTGTTTCTGTTGCTGCTTCGTTAATACCTTTTTTTGAACATGATGATGCTAACCGAGCATTAATGGGATCAAATATGCAACGTCAATCTGTTCCTTTATTATTACCCCAAAAACCTATTGTTGGTACTGGTTTAGAAAATCAAATTGCAATTGATTCTGGAATGACAATTAATGCTCAAAGTTCTGGAATTGTAGATTCTGTAACAGCGACTAAAATTACTATACGAACAAATCAAGG---TTGGAAGGCTAATTATAAATTACAAAAATATTTGCGTTCAAATCAACAGACATGTATTAACCATCGTCCTATTATTTGGAAGGGTGAATCTATTCAATCCGGTCAAATTTTAACTGATGGACCTGGAATTAATGCTAGTGAACTTGCTTTAGGACAAAATGTTTTAGTTGGATACATGCCATGGCAAGGATATAACTTTGAAGATGCGATTTTAATAAATGAAAGATTAGTTTATGACGATGTTTTTACTTCTATTCATATTGAACGTTATAAAGTTGAAATAGATCGTTCTTCTGATTTACCCGAACAGACAACTAAAAATATCCCAAATTTAACTTTAGCTGAAGTAGAAAATTTAAATGATGAAGGTATTATAAGAGTAGGAACTTTTGTTAAACCAGGTGATATTTTAGTTGGAAAAGTTAGCGCTAATGATACTTCTGAACAATTACCAGAAGCTAAATTATTACGAGCAATATTTGGTGCAAAGTCAAAAGGTGTAAAAGATAACTCTTATAGAATGCCGGATGGTGAATATGGTCGAGTTATTGAAACTATTACTTTTAACAGAAGAACACA------------ATTAACTTATAAATTCGAGAAAATTTATATTTTTATAGGACAAATTCGAAAAATTCAGGTGGGTGATAAAATTGCTGGAAGACATGGAAATAAAGGAATTATTTCTCGAATTTTACCTAGACAAGATATGCCTTTTTTACCTAATGGCCGTCCTTTGGATATTATATTAAATCCTTTAGGTGTTCCATCACGTATGAATGTAGGACAATTATATGAATGTTTATTAGGATTAGCAGGGGATAAATTAAATTGTCGATTTAAAATATTACCTTTTGATGAAATGTATGGTTTAGAAATGTCCCGTATTTTAATTAATAAAAAATTACGACAAGCATCCATAGTTAATAACGAAAGCTGGTTATTTAATCCTTATGCACCTGGAAAAATGGTTCTTTTAGATGGCCGAACTGGTAAAGAATTTGAAAACCCAGTTACGGTGGGAAATGCATATATGTTAAAACTTATTCATTTAGTGGATGATAAAATGCATGCAAGAGCAACAGGTCCTTATTCTTTAATAACTCAACAACCATTAAGAGGAAAAGCACAACATGGTGGTCAAAGATTTGGGGAGATGGAAGTTTGGGCATTAGAAGGTTTTGGGGCTGCATTTACTTTAAAAGAATTATTAACTATTAAATCAGATGATATGCAAGGACGGAATGAAACGTTAAATGCTATTGTGAAAGGTCAACAAATTACAAAGTTTGGAATTCCAGAATCGTTTAAAGTTTTATTACAAGAGCTAAGAGCTATTGGATTAGATATGAGTACATATAAATTTGAAAAATTTAGTTCTCAAAGTAATTATGAAATTGAAGTGAATTTAATTGAAAAATATAATTCGTTGTTAAAGACATTTTCTCCAACATCAAATTTAAGTGACATATCATTTTAAATGGCAAAAAAAAGTATGATTGAGCGTGAAAAAAAACGCTTAAAACTATATACAAAATATAATTTAAAACGAACAAAATTATTAAAACAATATAAACAAGCAAAAAGTTTTTCTTTAAAGCTTGAAGTTCATTCAAAAATTCAAAAATTACCTAGAAACAGTTCAAAAACACGAATTCGTAATCGTTGTTGGAAAACTGGGCGACCTCGTGGAGTTTTCCGAGATTTTGGCTTATCACGTCACGTTTTTAGAGAAATGGCACATCAGTGTTTATTACCTGGTGTAACAAAATCAAGTTGGTAAATGATTAATCAATCAAATAAAATAATAAATAATAATTTAAAAAAACTCGTTAATAAAACATATGAATATGGATTTTCAACTAAGATTGAAAAAGACATTATTGAAAAAGGTTTAAATGAAAAAACTATCAAACTAATTTCAAGTAAAAAAAAAGAACCTCAATTTTTACTTGACTTTCGTTTAAAAGCATATAAAAAATGGAAATTAATGAATTCCCCTGAATGGGCGTATTTAAAATTTCCTGAAATAGATTTTCAAAATATAGTATATTATTCAGCACCAAAATCAAAAAAAAAATTAAAAGATTTAAGCGAAGTAGATTCAGAACTTTTAAAAACCTTTGAAAAATTAGGTATATCTTTAAATGAACAAAAAAGACTTGCAAATGTTGCTTTAGATATCGTTTTTGATAGTGTATCAATTGGAACGACATTTCAACAAGAATTAAGTGAATATAATGTGATATTTTGTTCTATTTCGGAAGCAATTCAAGAATATCCAGATATGATTGAAAAATATTTAGGTTCCGTAGTTCCAATAGGTGACAATTACTTTTCTGCTTTAAATTCAGCAGTTTTTACGGATGGCTCATTTTGCTATATTCCTGAAAATGTGAAATGCCCCATAGATCTATCAACTTATTTTAGAATAAATGATCAAACATCAGGCCAATTTGAAAGAACTTTAATTATTGCAGATAAAAATAGTGCAGTTAATTATTTAGAAGGATGTACCGCTCCTCAATATGATAATAATCAATTACACGCAGCAATTGTTGAATTAATTGCTCTAGAAAATGCAATTATTAAATATTCGACTGTTCAAAATTGGTATTCAGGAAACAAATACGGAAAAGGAGGAATCTATAATTTTGTAACAAAACGAGGACTTTGTATAGGGAAAAATTCTCAAATTTCATGGACTCAAGTTGAAACAGGATCTTCAATTACATGGAAATACCCAAGTTGTCTCTTAGTTGGAGAAAATTCACAAGGAGAATTTTACTCTGTAGCACTTACAAATAATTATCAGCAAGCAGATACAGGAACAAAAATGTTACATATAGGAAAATTAAGCAAAAGTCGAATTATTTCAAAAGGTATCTCTGCAGGTAATTCAAAAAATAGTTACAGAGGTTTGGTTCAAATGACAGATAAAGCTTTAAATGCTCGAAATTATTCACAATGTGATTCTTTATTAATAGGTAATTGTTCTAATGCTAATACATTCCCAATCATTTCGGTTCAAAATTCAACAACAAGGATTGAACATGAAGCTTCAACATCAAAAATAGGAGAAGAACAAATTTTTTATTTTTTACAACGAGGGATTAGTTTAGAAAAAGCCATAGAATTAATGATAAGTGGATTCTGTAAAGAAGTGTTTAAAAAATTGCCACTAGAATTCGCAGCTGAAGCAGACAAATTATTAAGTTTAAAATTAGAGGGAAGCGTAGGTTAAATGACTGAAAACAATTTATTATTAGAAATAAAAAATTTAAAAGTAGCTATTGAAAATAACATGATACTTAATGAATTAAATCTAAAAATTCAAAAAGGTGAGATTCATGCTATTATGGGACCTAACGGATCAGGAAAAAGTACTTTCTCTAAAGTAGTAGCAGGTCATCCTGCTTATTCTATTTTAGAGGGTGATATATTATTTAAAGGAAATAGCATTATTGAATTAAGTCCAGAAGAACGTTCTCATTTAGGGATTTTTTTAGCTTTTCAATATCCTATTGAAATTCCTGGCGTAAGTAATGAAGATTTTT-----TAAGATTATCTTATAATGCAAAACAA-CGATTTTTTAGCCTACCTGAAGTAGACCCTATTGAATTTTTAGGTATTATTATGAAAAAAATGGAATTAGTTAAAATGTCGCCAC------AATTCTTAAATAGAAATGTAAATGAAGGATTTTCAGGTGGGGAGAAAAAGCGAAATGAGATTTTACAAATGGTTTTATTAGATTCAGATATTTGTATATTAGATGAGACGGATTCAGGTTTAGATATAGATGCATTAAAAATTATCTCAAATGGAATTAATAATTTTATGACAAAAGATAAAGGAATTATTTTAATTACTCATTATCAAAGATTGTTAGATTATATAAACCCAACTTATGTGCATGTCATGCAAAATGGGAAAATTATTAAAACAGGATCCGCTGAATTAGCTAAAGAATTAGAAGAAAAAGGTTATCAGTGGTTGAAT---TAAATGACAATTCGAGAACGGTTGTTAGAATTACGAGAGGAATTTTTTAATTTTGTTGCTTTTAG---------TTTTCAAAAATTAGCTACTATTTTCGGATTTCCAGATAATCGAAAATTTACCTATTCGTACTGTACGTTTTCCACC------AGATACACATCCTCAAAATTATATTGAA--ATTCTAATCGGTGATTCCCCAAAACCTTCGCCTATTCCCAGAATATTCTATGAAAGTAATACTGATGGATTCTATAGCTTTTATATGGA--------AAATTATAAAAATATTATTTTTTTACCTAATTGGCTT---------TCGGAATTTCTTCAAGTTCAA-------------TGTAATTTTTGTTTAGATATATCTTTTTTGGAAG------------------------------------------TTTGCCGAGAAGTCGTTTTTGCTATTTTAGTAACATATTACTATATGATTTCATTTAGGATTTTTATTGCTTGGTTAATTAGTATAAATCCATATACATTCCCGATTGCATATTTTATTGCTTTTGTTGATTGGATTGAAGAATATGCGATTGGCCTTA------------TGCCTGTTATCGGTGGGATTGGATTAGCTACTCCATTGTTATTAACGCTTATTGGAAAAGCTGCTGATTCTTTAAATCATTTAGTATTTACTATGCCTTTTTTACCGAG------------TGAAGGTGTTCC--------------------------AGGAAAAGCCAT-------------------------------------AGTTAATGGGGATGTTAA--------------AGATGTTCTGATCTTTAAATAT-----------------TTACCTATTCTTTGGTATAAATATCCGATACCAAATGAAATAAGAGAGTTTTGGTA------------------------------------------------------------------TAATGAAAGAAAAGATATTTTAA----------------------------------------ATTA---TATGCAAGAAGCCTATAAAAATGTTGATATTCAATTTTTACC-----------CGATAGAGTTATCAATGACTCGAATT
>Asterio
ATGATAAACATTCGTCCAGACGAAATTAGTAGTATTATCCGTGAACAAATTGAAAAGTATGATCAGGATGTTAAAGTAGATAACATTGGGACAGTTTTACAAGTGGGTGATGGTATTGCTCGTGTATATGGTCTTGATCAAGTAATGAGTGGTGAGCTGTTAGAATTCGAAGATAAAACAATTGGGATTGCATTAAACCTAGAAAACGATAATGTTGGTGTAGTATTAATGGGGACTGGTCGTCAAATTTTAGAAGGAAGTACAGTTAAATCAACAGGTAAAATTGCTCAAATTCCTGTAGGAGCTGAGTTTTTAGGGCGTGTTGTAAACCCATTAGGTGTCGCAATCGACGGAAAAGGTGAAATTAAAACCGATCAAAGTCGTTTAGTAGAAGCAATGGCACCTGGTATTATTAGTCGTAAATCAGTATGTGAACCCTTACAAACAGGCATTACTTCAATTGATTCAATGATCCCAATTGGCCGGGGTCAACGTGAATTAATAATTGGAGATCGTCAAACAGGTAAAACATCAATTGCAGTAGATACAATTATCAATCAGAAAACAGAAGATGTAGTTTGTGTGTATGTAGGTATTGGTCAAAAAGCTTCAACTATAGCACAAGTGGTTAATGTACTTGAAGAAAAAGGAGCAATGGGATACACAATTGTTGTTGCATCTAGTGCAAATGACCCTGCTACTTTACAATATATTTCTCCTTATTCTGGTGCTGCGTTAGCAGAATATTTTATGTACAAAGGAAAAGCAACATTAGTAATTTATGATGATTTAACGAAACAAGCAATGGCTTACCGTCAAATGTCATTGTTATTACGCCGTCCTCCAGGACGTGAAGCTTATCCGGGTGATGTCTTCTATTTACATTCACGTTTATTAGAACGTGCTGCAAAACTTAGTGATGCATTAGGTGGTGGTAGTATGACTGCTCTTCCAATTATTGAAACACAAGCAAGTGATGTATCAGCGTACATTCCTACAAATGTAATTTCAATTACTGACGGACAAATTTTCTTATCGAATGATTTATTTAATTCAGGTATTCGTCCAGCTATTAACGTAGGTATTTCAGTATCACGTGTAGGTTCAGCTGCTCAAACTAAAGCCATGAAAAAAGTTGCTGGTAAATTAAAGTTAGAATTAGCACAATTTGCTGAATTAGAAGCTTTCTCGCAATTTGCTTCAGATTTAGATGAAGCAACACAAAAACAATTAGCAAGAGGTACTCGTTTACGTGAAGTTTTAAAACAACCACAAAACTCACCTTTATCGGTAGCAGAACAAGTTGCTTTAATTTATACAGGTATTAATGGTTATTTAGATGAATTAGCTGTTAGTGATGTTAAAAATTACTGTGCTAGTTTATTGAAATTTTTAGCAACTTCTCAAAAACCATATATTGGTATTGTTAGTTCAACAAATCAATTTACAGAAGAGGCTGAAGCTTCATTACTAGAAGCAATTAGTGAATCAAAAACTATTTTTATAAAT---AAA---TAAATGGTTAATTTTTCAACATTAATTTTAAGTTCAGAAGAGAGTGGTCCTGGTGGATTATTTGATATAGGTGCAACGTTACCATTAGTTGGTATCCAGTTTCTGTTATTAATGGTTGTTTTAAATGTGATTCTATATAGTCCATTATTAACAGTCATTGAAGAAAGAAAAGAATATATCCTAACAAATCTAGCTAAAGCATCAGAATTATTAGCAGAAGCAAGCAATCTGACAAATAAATACGAACAAGAATTAAGTAGCGTTCGTAAAGAAGCACAATTAGAAATTATCAATTCGCAAAAAATTCATCAAGAAATTTTAGAAATAGAAGTAAATATTTCTCAAAAATATATCGATAATTTATTAGATACAATTACGAAAGATCTTACTGATAAAAAAGTTATTGCTTTTAACAGTCTAGATAGAATCGTTGCATCACTATGTGATGAAATTGAAAATACATTAAAGATTTAAATGTTTGAAAAATTTACTGAAGGGGCAATAAAGGTCATAATGTTGAGTCAAGAAGAGGCCAGAAGAATGGGTCACAACTTCGTTGGTACTGAGCAGTTACTTTTAGGCGTTATAGGGCAAAGACATGGAATCGGAGCAAAAGCCTTAAAAAAACTTAAGGTAACTTTAAAAAAAGCTCGCAAAGAAATTGAATTATATATTGGCAGAGGAACAGGTTTCGTTGCTTCTGAAATTCCTTTTACACCTCGAGCAAAACGTGTTTTAGAAATGGCTGTACATGAAGGAAAAGATCTTGGTCAGAATTTTGTTGGAACCGAACACATCTTATTAGCTCTTATTGCTGAATCAGATGGTGTAGCTATGAGAACATTAGATAAACTTGGTGTGGATGTCCATAAATTACGAAACCTAATTTTTAGTTACATTGAAGAAACACAAGAAGAGATTTTA------CGACCATTAACACAAGCAGAAAAA------------------------------TTCTTATTAGAACGTGAGAGAAAA---------------GGTAGCCAAACACCTACATTAGATGAATTTGCTGAAAATATAAGTAAAGAGGCTATAGACGGTAATTTAGATCCAGTAATTGGTAGACAAAAAGAGATTGATGATGTTATAGCTGTTTTAGCAAGACGAACAAAGAATAATCCAGTTTTAATCGGAGAACCAGGTGTAGGTAAAACAGCAGTGGCAGAAGGTTTAGCTCAGTTAATTTTAA---CAGAAAAAGTACCAGATTTTCTAGATGGCAGTTTAATTATGGCCTTAGATTTAGGTTCAATTCTTGCTGGTACAAAATATCGAGGTGAATTTGAAGAAAGATTAAAACGAATTGTAGAAGAAGCTCAAAATGATAGTGCTATTATTATTGTAATTGATGAAATTCATACTTTAGTTGGGGCTGGTGCAGCAGAAGGTGCTGTTGATGCTGCAAATATATTAAAACCAGCCTTAGCACGTGGCAAATTCCGTTGTATTGGTGCAACTACAAATGATGAGTATAGAAAATATATTGAAAGAGATCCTGCTTTAGAGCGTCGTTTCCAACCCGTAAATGTACCAGAACCTAGTGTAGGAACAACAATTGAAATTCTTCGTGGTTTAAGATCCAAATTTGAACGTCATCACACATTGAGTTATCATGATGATGCTATTGAACAAGCAGCAATTCTTTCAAGTAAATATATTGCTGATCGTTTTTTACCAGATAAAGCAATTGACGTTTTAGATGAATCTGGTGCACGTGTAAGATTAGAGAATCGTCGTTTGCCTATAGGCTTAAGAAGTTTAATGCATGAATTACAAAATGCAATTAGAGATAAAGAAGATGCTGTTAAAAGACATGATTTTGGTTCTGCAAAACAGTTTTTAGATCATGAAATGGAAGTTAGAACACATATGCGAATTATGAAACAGTCTTCATTAACAGAAGAAATGAGGGGTATTA-----------------GCCGTCGTGACTTAGATATGGTTTTAGAAAATGACGTTGCAAATGTGGTTTCAAACTGGACTGGTATTCCTGTAACAAAAATTTCAGGTTCAGAATCAGAAAGATTATTAAAAATGGAAGAGATTTTACATGAAAGAATTATTGGTCAAGAAGATGCGGTTATTGCAGTTTCAAAAGCTATTCGTCGTGCTAGAGTAGGTTTAAGAAATCCAAATCGACCAATTGCAAGTTTTATTTTTGCAGGTCCTACTGGTGTTGGAAAAACAGAATTAACTAAAGCACTTTCAGATTATATGTTTGGTAGTGAAGAGAGCATGATTAGATTAGACATGTCAGAATATATGGAGAAACATACAGTAGCAAAATTAATTGGTTCACCACCGGGATACGTGGGTTACAATGAAGGGGGTCAATTAACCGAAGCAGTACGATCACAACCTTATTCAGTTGTACTACTTGATGAAGTTGAAAAGGCACATCCAGATGTATTTAATTTATTATTACAAATTTTAGATGATGGTCGATTAACAGATTCAAAAGGTCGATTAATTGATTTCACAAATACACTGATTGTTATGACTACTAATTTAGGCTCAAAAGTTATTGAACGAGAA------------------------------------------------------------AGTGGAATTAAA---CCAAAATCACAACAAGAAGGATCGGGTTTAAAATTAACTACAAATGAAGG---------------TATTTTTGGTTGGGAACCAGCACCAGAAGTTGCACAAGATTCAAAAATAAGAGAAAAAGTAAAAAAATTAGTTAATGATGAACTAAAAAACTTTTTTAGACCAGAATTTTTAAATCGTATTGATGAAATTATTGTTTTTAGTCATTTAACACGCCGTGATCTTTGGGAAATTTGTGACTTAATGATTAAATCATTAATTGCTCGATTAAAAGATAAAGAAATTAATTTAATTGTTAGAAAACCAGTACAAGCTTTATTAACAGATGAAGGTTATGACCCATTATATGGTGCACGTCCGTTACGTCGTGCAATAATGCATTATTTAGAAGATGAGTTAGCAGAGAAATGTCTTTCGCAGACTTTATATCCTCGAACCCGTATCATAGTTGATAGAAAGACCTTAGCTGATAAAAAGAATGAGATAAAAGAAATGAATCCC---GAA----------------AGTTCGGTAGAGCTTTATAAAAGAAATATTACATACACAAATGAGTTAAAGATTGAGATAGA------------------TTTTTCTGCAGTAGATCAGAAACTTTTAAATGTAGAAGATAAATGAATAAATTTCAAAATTTGAATGAATCGGTACTTA---------------------TTCAAAATTATCTCCCTCATAATTTTTTAGCTGAAAAAATAGTTTTAAGCTGTTTATTACTGAGTTCTGAAGCTATTGAAA-TAACCTTTCGAACAATTTCAATTGACACTTTTTATTTTAAAAATCATCAAGAAATATATAAAGCAATACTGATACTATACGAAAATAAAAGACCAATTGATATAATTACAATAACTACTTTTTTACAAGATAATGGGTTACTTAAAAAAATTGGTGGAGTCAAAGTTCTTATTGAACTTATTAATCAAGTACCGAATTTGATACATTTAGAAGAGTATCTTAAACTAATAAAAGATAAATTTTTGAGACGTTCTTTAATTAAATTAGGATATAAGGCAATTAATTCAGGTTATATTACAAATTTTTTATTAGAGGATATTTTAAATGATTTTGAAACTGAATTATTTAATTTAACTAATGAATTTAAACCGCCAAAACTCTCAACTAGTGCTGACTTAATTTATAGTGTTTTTTTAGAACTAAAACAAAAAGCTAATAACCCTCAGTTACCTGGTTTATCATCTGGTTTTTATGGGTTAGATTCCTTAACACAGGGTTTTCAAAAATCCGATTTAATTATTATCGCAGGACGTCCTTCAATTGGTAAAACAGCTTTTTGTTTAAGTTTAGGTATAAATGTAATTAAATATTCAAAAATACCAATTTTACTCTTTAGTCTAGAAATGTCAAAAGAACAAATTATTTATCGTCTGTTAGGTATGGAAACTAATATTAACCAAATGCGTTTACGCAGCGGAAAACTCTATCGTACAGATTGGGTTAAACTCAGTAAAGTTATTAAAATTCTTTCCAAGTTACCTTTTTTTATTGATGATACACCAGATTTATCAGTTCAAGATATTAGATCGAAGATTAAAACAATTTTATTTGAACAAAATAAAGTTGGTTTAATTATGATAGACTATTTACAACTTATGCAAAACTC------AAAATTCAAAAGTGAAAATCGAGCATATGAGCTGTCACAAATTACTCGTTCGTTAAAAATTATCGCTCGCGAATTTAATGTACCAATTATTGCTCTTTCTCAATTAAGTAGAAATGTTGAAAACCGAATAGATAAAAAACCTATTTTATCAGATCTTCGTGAAAGTGGTTCGATTGAACAAGATGCTGATTTAGTTTTAATGTTACATAAAAGTAATAAAACTAATTTAGAT-----------------------------------------GAAAATATTTTATTAACAGATTTAATTATTGCGAAACAGAGAAATGGACCAACTGGAACAATACAAATATTATTTGATAAAAAGAGAACCAAATACATTAACCCTGA------------------------------TTTTAGTTAAATGTCAAAAGTTGTAGGCATAGATTTAGGTACAACAAACTCTGTTGTTGCCGCTATTGAAGGGGGACAACCTACGGTAATTACGAATGCAGAGGGATTAAGAACAACTCCATCAATTGTTGCATACACAAAAAAACAAGAGTTATTAGTTGGACAGATTGCAAAACGACAAGCTGTAATTAATCCAGAGAATACATTCTTTTCTGTTAAAAGATTTATTGGATCTAAACAATCCGAGATCTCTAATGATTCAAAACAATTACCATATAAAGTTGGTACAGATTTAAATGGTAATATTAAAATTAAGTGCTCATCTTTAAACAAAGAATTTAGTCCAGAAGAAATCTCAGCACAAGTATTACGAAAATTAATTGCAGATGCAACAACATATTTAGGACAAGATGTAACACAAGCAGTTATTACTGTTCCTGCTTATTTTAATGATTCTCAACGTCAAGCTACAATGGATGCGGGAAAAATTGCAGGAATTGAAGTTTTACGTATTATTAATGAACCAACAGCAGCTTCTTTAGCGTATGGACTAGATAAAAAACAAAACGAAACTATTTTAGTTTTTGATTTAGGTGGTGGAACATTTGATGTTTCAATTTTAGAAGTTGGGGATGGGATTTTTGAAGTTTTGGCAACAGCAGGTGACACAAGTTTGGGTGGGGATGATTTTGATAAAGTTTTAGTTAACTGGTTAATAAAAGATTTTGAAAATAAAGAAAATATTAATTTATCTACAGATATTCAGGCTTTACAACGATTAACAGAAGCTGCTGAAAAGGCAAAAATGGAACTATCAACCTTAGAAAAAACAACGATTCATTTACCATTTATAACAGCTGATAAAACAGGTCCAAAGCATATTGAAAAAGAGTTAACGAGAGAACTTTTTGAAAATTTATGTAAAGATTTAATTAACCGTTGTCGTATTCCAGTTGAAAAAGCTTTAAATGATGCAAGACTTGATAAAGCAGAAATTAATGAAGTAGTATTAGTTGGTGGATCAACAAGAATTCCTGCTATTCAAAATTTAGTAGAATCCTTAACAAATAAAAAACCTAATCAATCTGTAAATCCAGATGAAGTTGTAGCAATTGGGGCAGCAATTCAAGCAGGTATTTTAGCAGGTGAAATTAAAGATATTCTATTATTAGATGTTACTCCGTTATCTTTAGGAGTTGAAACATTAGGTGGAGTTATGACAAAAATCATTTCACGTAATACTACTATTCCAGTAAAAAAATCAGAAATGTTCTCAACAGCTGTTGATAATCAAACAAATGTAGAGATTCATATTCTACAGGGTGAAAGAGAACTAGTAGCTGGAAATAAAAGTTTAGGTAACTTCAAATTAGATGGGATACCAGCTGCTGATAGAGGTATTCCTCAAATTGAAGTTACATTTGATATTGATGTTGATGGTTTATTATCTGTTAAGGCTAAAGAAAAGGAAACAGGAGTAGAACAATCAGTAACTATTCAGGGTGCTTCAAATCTAAACGAAAAAGAAGTTGAAAATATGCTAGCTGAAGCTGAAAAGTACGCTTCTATTGACCAAGAAAAACGAAAAGGAATTGATTTAAAAAATCAAGGTGAAACTTTATGTTTCGAAGCTGAACGAGAACTTGGACTTTT---------------TACAAATAATATAACAGAAGATAATAA-------AAAAAAAGTTGCTGAGTTAATTGAAAATGTTAGAGC--TTCAATTCAACAAGACAATATAGAAGTTCTAGGGTTAGCTATTGAAAAACTAAAAGTAGGTATGAAGGATATGGTAGAAGCAGCAATGTCAGTAATTAAAAAACCAGATTTAACAGATCCAAAATTAAGAGCAAAACTTGCAAAAGGTATGGGCCATAATTATTATGGTGAACCAGCTTGGCCAAACGATTTATTGTACGTTTTCCCCGTTTGTATTCTAGGTACATTTGCTTGTTGTATTGGTTTAGCGGTTATGGCTCCAACACAGTTAGGTGAACCAGCGGATCCTTTTAATACTCCGTTAGAAATTTTACCTGAATGGTATTTCTTTCCAACGTTCAATTTATTACGTGTATTACCTAATAAATTATTAGGAGTATTAGCTATGGCCGCAGTACCTGCAGGACTAATTACTGTACCGTTTATTGAAAATGTAAATAAGTTTCAAAATCCATTCCGCCGTCCAATTGCTAGTTTAGTTTTCATTATTGGTTTCGTCGTTGCAATTTGGTTAGGTATTGGAGCATGTTTACCTATTGATAAGGCAATTTCATTAGGTTTATGGTAAATGGTAGAACCTTTATTATCAGGCATCGTTTTAGGGATGATCACTGTGTCAGCTTTTGGGCTTTTTGTTGCAGCTTTTTTACAATATCGCCGTGGTAGTCAATTTGAAGTATAAATGGCAATAAGCTCAACTGACAACCGCACAAAAAATGTGCAAGTTTTTGTTGAAAAAAACGCTGTCGAAACTAGTTTCGAAAAATGGGCACAACCAGGTCACTTTTCACGAACTTTAGCAAAGGGGCCAAAAACAACAACTTGGATTTGGAATTTACATGCAGATGCTCATGACTTTGATAGCCAAACAAGTTCATTAGAAGAAGTATCCCGTAAAATTTTTAGTGCACACTTTGGTCAATTAGCAATTATTTTCTTATGGATCAGTGGTATGCATTTCCACGGTGCATATTTTTCTAATTACTCTGCTTGGTTAACAGATCCGATTAATATTAAACAAAGTTCACAAGTTGTGTGGCCAATTGTAGGTCAAGAAATTTTAAATGGTGATCTAGGTGGAAATTTCCAAGGTGTCCAAACAACATCTGGTTGGTTCCAAATGTGGCGTGCAGAAGGTATTACAAGTGAAGTTGAATTATACTGGATAGCAATTGGTGGTTTAGCAATGTCTGCAATTATGTTATTTGCAGGTTGGTTCCATTACCATAAAGCTGCACCAAAATTAGAATGGTTCCAAAATGCTGAATCAATGATGAACCATCACTTAGCCGGTTTATTAGGTTTAGGTTGTTTATCTTGGTCAGGTCATCAAATTCATATTGCTTTACCAATTAATAAATTGTTAGACGCAGGTGTAGCACCTCAAGAAATCCCATTACCTCATGAGTTTTTAATTAATCGAGAACTAATGAGTCAATTATACCCAAGTTTTTCAAAAGGCTTAACACCCTTCTTTAGTGGTCACTGGGGTGAATATTCTGATTTCTTAACATTCAAAGGTGGTTTAAACCCAATTACTGGTGGTTTATGGTTAACTGATATTGCACATCACCATTTAGCATTATCAGTATTATTTATTTTTGCTGGTCACATGTATCGAACAAACTTTGGTATTGGTCACAGTATGAAAGAAATTTTAGAAGCACATAAAGGCCCTTTTACTGGTGAAGGACATAAGGGTTTATATGAGATTTTAACTACATCTTGGCACGCTCAATTAGCAATTAATCTAGCAATGATGGGGTCATTAAGCATCATTGTTGCACATCATATGTATGCAATGCCACCATATCCTTATATTGCAACTGATTATGCGACGCAACTTTCACTATTTACACACCATATGTGGATTGGTGGATTCTGTGTTGTAGGTGGGGCAGCTCATGGGGCAATATTTATGGTTCGTGATTATACTCCAGCTAATAACTATAATAACTTATTAGATCGTGTATTACGTCATCGTGATTCAATTATTTCTCATTTAAATTGGGTTTGTATTTTCTTAGGAACACATGCTTTTGGATTCTATATACATAACGATACAATGCGTGCATTAGGTCGCCCACAAGATATGTTTTCTGATAAATCAATTCAATTACAACCTATTTTTGCACAGTGGATTCAAAATATCCATTTATTAGCACCAGGTACAACTGCACCTAATGCTTTAGCAACAACAAGTTATGCTTTCGGCGGTGAAATTATAGAAGTTGCTGGTAAAATTGCAATGATGCCTATTAAATTAGGCACAGCTGATTTTATGGTTCATCATATTCATGCTTTTACAATTCATGTAACAGTATTAATTTTATTGAAAGGGGTTTTATACGCACGTAGTTCGAAACTAATTCCTGATAAAGCAAATTTAGGTTTTAGATTCCCATGTGATGGTCCAGGACGTGGCGGTACATGTCAAAGTTCAAGTTGGGATCACGTTTTTTTAGGCTTATTCTGGATGTATAACTCAATCTCAGTGGTAATTTTCCATTTTAGCTGGAAAATGCAATCAGATGTTTGGGGAACAATTTCACCTGATGGCAGTATTTCTCATATTACTGGTGGTAATTTTGCTCAAAGCTCTATTACTATAAATGGCTGGTTACGTGATTTCTTATGGTCACAAGCATCACAAGTAATTCAATCATATGGTTCTGCTTCATCAGCATATGGTTTAATTTTTTTAGGGGCTCATTTTATTTGGGCATTTAGTCTAATGTTCTTATTTAGTGGTCGTGGATATTGGCAAGAATTAATTGAATCTATTGTTTGGGCTCATAATAAATTAAATTTTGCACCAACAATTCAGCCGCGTGCCTTAAGTATTACTCAAGGTCGTGCAGTTGGTTTAGCTCACTATCTATTAGGTGGGATTGGTACAACTTGGTCATTCTTTTTAGCTCGTTCTATTTCTATAAGCTAAATGAAAACTTTGTATTCCCTGAGGAGGTATTACCACGTGGAAACGCCCTTTAATAGCAGTATAGCAGGTCGCGACATCGAGTCTACAGGTTTCGCTTGGTGGAGTGGAAATGCTCGTTTAATCAATGTTTCAGGTAAATTATTAGGTGCTCACGTAGCACATGCTGGTTTAATGGTTTTTTGGGCTGGCGCGATGGTACTATTTGAAGTATCTCATTTTGTTCCTGAAAAACCTTTATATGAACAAGGTTTCATTTTAATCCAACATTTAGCAACTTTAGGTTACGGTATTGGACCAGGTGGCGATATTACTTCAACTGCTCCATATTTTGCTGTTGGTGTTATTCACTTAATTTCCTCAGCTATTTTAGGTTTTGGTGGAATCTATCATTCATTATTAGGTCCAGATACTTTAGAAGAATCTTTCCCATTTTTTGGATATGATTGGCGCGATAAAAATAAAATGACAACTATTTTAGGAATTCATTTATGTCTTTTAGGCGTAGGTTCTTTCTTATTAGTTATTAAAGCGATGTATTTAGGTGGTGTTTACGATACTTGGGCTCCAGGTGGTGGTGATGTACGTTTAATTACAACTCCTACACTAAATCCAATTGTAATCTTTGGTTATGTATTCCGTTCTCCATTTGGTGGTGATGGTTGGGTAGTATCAGTAAATAATATGGAAGATGTTGTTGGTGGTCATATATGGGTAGGTATCTTATGCATTACTGGTGGTATTTGGCATATTTTTACTAAACCATTCGCATGGGCAAGACGTGCCTTTGTTTGGTCAGGTGAAGCTTATTTATCATACAGTTTAGCTGCTATATCATTAATGGGCTTTACAGCTTCTTTATATTCTTGGTATAATAATACTGCTTATCCTAGTGAGTTATATGGTCCAACAGGTCCGGAAGCCTCACAAGCACAAGCATTTACTTTCTTAGTTAGAGATCAACGTTTAGGTGCAAATGTTTCATCTGCACAAGGTCCAACTGGTTTAGGAAAATATCTAATGCGTTCACCTAGTGGTGAGATCATTTTTGGTGGTGAAACAATGCGCTTCTGGGATTTACGTGCTCCTTGGGTTGAACCATTACGTGGTCCAAATGGTTTAGATATCAATAAAATTAAAAATGATATTCAACCTTGGCAAGAACGTCGTGCTGCAGAATATATGACACATGCTCCTTTAGGTTCATTAAATTCCGTAGGTGGTGTTGCAACAGAAATTAACTCAGTGAATTATGTATCACCTCGGTCTTGGTTATGTTGTTCACATTTCTTTTTAGGTTTTTTCTTTTTAATCGGTCACTGGTGGCACTCTGGTCGTGCTCGTGCAGCAGCAGCTGGTTTTGAAAAAGGTATAAACCGTGCAAACGAACCAGTATTATCAATGCGTCCTATTGATTAAATGTCTCAA---TCTGTATCAGAACGGACTCGAATCAAAAGTGACCGTTACGAATCTGGTGTAATCCCTTACGCTAAAATGGGTTACTGGGATGCTTCATACGCAGTAAAAACTACTGATATTTTAGCATTATTCCGTATCACTCCACAACCAGGTGTAGATCCTGTAGAAGCTGCTGCTGCTGTAGCAGGTGAATCTTCAACTGCAACATGGACTGTTGTATGGACAGATTTATTAACAGCTTGTGAACGCTACCGTGCTAAAGCTTATCGTGTAGATCCAGTTCCAAATACAACAGACCAATACTTTGCTTTTATCGCATATGAATGTGATTTATTTGAAGAAGGTTCGTTAGCTAACTTAACAGCTTCTATTATTGGTAACGTATTTGGTTTCAAAGCCGTATCTGCTTTACGTTTAGAAGATATGCGTATTCCTCATTCATACTTAAAAACTTTCCAAGGTCCTGCTACAGGTATCATTGTTGAACGTGAACGTTTAAACAAATATGGTGTTCCTTTATTAGGTGCTACAGTAAAACCTAAATTAGGTTTATCAGGTAAAAACTACGGTCGTGTAGTATATGAAGGTTTAAAAGGTGGTTTAGACTTCTTAAAAGATGATGAGAACATTAACTCTCAACCATTTATGCGTTGGAGAGAACGTTTCTTAAATTGTATGGAAGGTATTAACCGTGCTGCTGCTTCTACAGGCGAAGTTAAAGGTTCGTACTTAAACATCACAGCTGCAACTATGGAAGAAGTTTACAAACGTGCAGCTTATGCTAAAGAAGTAGGTTCTGTAATTGTTATGATCGATTTAGTTATGGGTTATACAGCAATTCAAAGTGCTGCAATCTGGGCTCGTGAAAACGACATGATTTTACATTTACACCGTGCAGGTAACTCAACTTACGCTCGTCAAAAAAATCATGGTATTAACTTCCGTGTTATTTGTAAATGGATGCGTATGTCTGGTGTAGATCATATTCACGCTGGTACAGTTGTAGGTAAATTAGAAGGTGATCCTTTAATGATTAAAGGTTTCTACGATGTATTACGTTTAATGTCATTAGAAGTTAACTTACCTTACGGTATTTTCTTCGAAATGGATTGGGCTAGTTTACGTAAATGTTTACCAGTTGCTTCAGGTGGTATTCACTGTGGTCAAATGCACCAATTAGTTCACTATTTAGGTGATGATGTTATTTTACAATTTGGTGGTGGTACAATTGGTCACCCTGATGGTATTCAAGCTGGTGCTACTGCTAACCGTGTTGCTTTAGAGGCAATGGTTATTGCTCGTAACGAAGGTGCTGATTACTTTAATCAACAAGTTGGTCCTGTAATTTTACGTGAAGCTGCTAAAACTTGTGGTCCATTACAAACAGCTTTAGACTTATGGAAAGATATCAGTTTTAACTATACATCTACTGATACAGCTGACTTCTCAGTAACACCAACAGCAAACGTATAA----------------GTGAGACTTACACAAGGTTGCTTCTCTTTCTTACCAGATTTAACAAACGCACAAATTGAAAAACAAGTTTCTTATGCTATGGCTAAAGGCTGGGCAATGAACGTTGAATGGACAGATGATCCACATCCTCGTAATAACTACTGGGAATTATGGGGTTTACCATTATTTGACATTAAAGATCCTGCATCTGTAATGTTTGAATTAAACGAAGCTCGTAAAGCATGTGCTTCTGGTTATATTCGTATTAATGCTTTCGACGCAAGTTATGGTACTGAAAGCTGTGTTATGTCTTTCATCGTAAATCGTCCAATTAACGAACCAGGTTTCTATTTAGAACGTCAAGAAGCTGCAGGTCGTCAAATCCGTTACACTATTAAGAGTTATAGTGTTCAAGCTAACTCTGAAGGTGGTCGTTACTAAAAATTCAAGGAATTAAGAGTTTATGGGGGATACCTTGGCATTCAGAAGCGATGAAGGACGTGGCTACCGACGAAACGCTTCGGGGAGCTGGAAACAAGCTAAGATCCGGAGGTGTCCGAATGAGGCAAC---TCAAAA-----ACTACTTATTGAATACATAAATAAGAAAGAGCAAACCTAGGGAATTGAAACATCTTAGTACCTAGAGGAATAGAAAGTAA-AAACGATTCCCTGAGTAGCGGCGAGCGAAACGGGAGAAGCCTAAAC---------TTAATTTT------AAGGGTAGCGGGACAATTACAAATGATTAAATGTAACAATTAGACGAAT-AGGTTGGAATCCCTAACCATAGAAAGTGATAGTCTTGTAGTCGAAAATTGAAACAATC-AAATTGAATCCCAAGTAGCATGGGGCACGTGAAATCCCGTGTGAATCTGCGAGGACCACCTCGTAAGGCTAAATATTCCTGAATGACCGATAGTGAAATAGTACCGTGAGGGAAAGGTGAAAAGAACCCCGGGAGGGGAGTGAAA-AGAACATGAAACCATAAACTTACAAACAGTAGAAGGACGACTAAAACGTCTGACTGCGTGCCTGTTGAAGAATGAGCCGGCGACTTATAAGTAGTGGCAGGTTAAAGCAGAGAATGCTGAAGCCATAGTGAAAGCGAGCCTGAATAGGGCGTATGTCACTGGTTATAGACCCGAACCCGGATGATCTAACCATGGTCAGGTTGAAGCTTAGGTAATACTAAGTGGAGGACCGAACCGACTGATGTTGAAAAATCAGCGGATGAATTGTGGTTAGGGGTGAAATGCCAATCGAATCCGGAGCTAGCTGGTTCTCCCCGAAATGCGTTTAGGCGCAGCGATAAATGTTTAAACTTAGGGGTAAAGCACTGTTACGTATGCGGGCTGGTAATTCGGTACCAAATCGTTGCAAACTAAGAATACTAAGTGTACAGTTTATCAGTGAGACTGTGGGGGATAAGCTTCATTGTCAAGAGGGAAACAGCCCAGAGCACCAGTTAAGGCCCCTAAATAATTACTAAGTGATAAAGGAGGTGGGAGTGCATAGACAATCAGGAGGTTTGCTTAGAAGCAGCAATCCTTTAAAGAGTGCGTAATAGCTCACTGATCGAGTAAACCTGCGCCGAAAATGTACGGGACT-AAGTAATTTGCCGAAACTGTGCGATATATATTTA------------------------TTATATATCGGTAGGGGAGCGTTCTGTTGTAGGTTGAAGTATTAGCGTAAGCGGGTATGAACGAAGCAGAAGTGAGAATGTCGGCTTGAGTAACGAAAATATAGGTGAGAATCCTATACCCCGAAAACCCAAGGTTTCCTCCGGAAGGCTCGTCCGCGGAGGGTAAGTCAGGGCCTAAGGCGAGGCTGAAAAGCGTAGTCGATGGATAACGGGTTAATATTCCCGTACCATTATTTAT-TGAT-------ATCGAGGGACGGAGAAGGCTAAGCTGGCCGGATATTGG--TTACCGGTTTAAGT-GTTCAAGGTTATGAGAAACGGCGAAAACG---TTTTGAGCTGAGA-CATGACGACGAGATGCTACGGCGTTGAAGCAGTGTATGTCATACTTCCAAGAAAAGCTCGCACTGTCAT---AAATAAA-TAATGCCTGTACCATAACCGACACAGGTGGGTAGGTAGAGTATACTAAGGGGCGCGAGATAACTCTCTCTAAGGAACTCGGCAAAATAGCTCCGTAACTTCGGGAGAAGGAGTGCCTTTTT--ATTAAGGTTGCAATAACAAGATCCAAGCAACTGTTTATCAAAAACACAGGTCTCCGCTAAGTCGTAAGACGATGTATGGGGGCTGACGCCTGCCCAGTGCCAGAAGGTTAAAGAAGTTGGTTAGCATTTGCGAAGCTGATAACTGAAGCCCTGGTGAACGGCGGCCGTAACTATAACGGTCCTAAGGTAGCGAAATTCCTTGTCGGGTAAGTTCCGACCCGCACGAAAGGCGTAATGATTTGGATGCTGTCTCAGAGAGGGGCTCGGTGAAATAGACTTGTCTGTGAAGATGCGGACTACCTGCACCAGGACAGAAAGACCCTATGAAGCTTTACTGTAACTTGAAATTGAAATTGGACTTTATCTGCGCAGTATAGGTGGGAGGCGTTGAAAATATTCTTGCGGGAATACTGGAGCCATCAGTGAGATACCACTCCTATAATGTTAGATTTCTAACTTTGTATCATTATCTGGTCAAAGGACAGTTTCAGGCGGGCAGTTTGACTGGGGCGGTCGCCTCCTAAATGGTAACGGAGGCGCACAAAGGTTTCCTCTGAACGGGTAGAAATCGTATCTAGAGTGTAAAGGCAAAAGGAAGCTTGACTGTGAGACTTACAAGTCGAGCAGGGACGAAAGTCGGTCTTAGTGATCTGACGGTGCTGAGTGGAAAGGCCGTCACTCAACGGATAAAAGTTACTCTAGGGATAACAGGCTGATCTCCCCCAAGAGTTCACATCGACGGGGAGGTTTGGCACCTCGATGTCGGCTCATCGCATCCTGGGGCGGTAGTACGTCCCAAGGGTTGGGCTGTTCGCCCATGAAAGCGGTACGCGAGCTGGGTTCAGAACGTCGTGAGACAGTTCGGTCCATATCCGGTGTAGGCGTTAGAATATTGAGAGGAGCCTTCTTTAGTACGAGAGGACCGAGAAGGACATACCTCTGGTGTACCAGTTATCGTGCCAACGGTAAACGCTGGGTAGCTATGTATGGAGTGGATAACCGCTGAAAGCATCTAAGTGGGAAGCCCACCTCAAGATGAGTATTCTCATCACG-TAA--GTGAGTAAGGTCACGGTAAGACTAACCGTTTGATAGGCATTAAGTATAAATATAGTAATATATGA-GCTAAGATGTGCTAACAGACCGAGGACTTG-------TTTTAAGAGAGTTTGATCCTGGCTCAGGATGAACGCTGGCGGTATGCCTTATACATGCAAGTCGTACGGGA-------------GTTTTTAACTCAAGTGGCGGACGGGTGAGTAACACGTAAG-AATTTGCCTTTAGGAGGGGGATAACAACTGGAAACGGTTGCTAATACCCCATATGCTT-TCGAGTGAAATGGA----TTTCCGCCTAAAGAGAAGCTTGCGGCTGATTAGCTTGTTGGTGAGGTAATGGCTCACCAAGGCGACGATCAGTATCTGGTTTGAGAGGACGATCAGACACACTGGAACTGAGACACGGTCCAGACTCCTACGGGAGGCAGCAGTAGGGAATTTTCCGCAATGGGCGAAAGCCTGACGGAGCAATACCGCGTGAGGGATGACTGCCTATGGGTTGTAAACCTCTTTTTTCAGGGAGGAACACAATGACGTGTACCTGAAGAATAAGCATCGGCTAACTCCGTGCCAGCAGCCGCGGTAAGACGGAGGATGCAAGTGTTATCCGGAATCACTGGGCGTAAAGCGTCTGTAGGTGGTTTAATAAGTCAACTGTTAAATCTTGA-GGCTTAACCTCAAAATCGCAGTCGAAACTATTAGACTAGAGTATAGTAGGGGTAAAGGGAATTTCCAGTGGAGCGGTGAAATGCGTAGATATTGGAAAGAACACCGATGGCGAAGGCACTTTACTGGGCTATTACTGACACTCAGAGACGAAAGCTAGGGTAGCAAATGGGATTAGATACCCCAGTAGTCCTAGCTGTAAACCATGGATACTAGATGTTGAACAGATCGACCTGCGCAGTATCAAAGCTAACGCGTTAAGTATCCCGCCTGGGAAGTATGCTCGCAAGGGTGAAACTCAAAGGAATTGACGGGGGCCCGCACAAGCGGTGGAGCATGTGGTTTAATTCGATGCAACGCGAAGAACCTTACCAGGGTTTGACATGATACGAATTTCTTTGAAAGAAGAAAGTGCCTTTTGGAACGTATACACAGGTGGTGCATGGCTGTCGTCAGCTCGTGTCGTGAGATGTTGGGTTAAGTCCCGCAACGAGCGCAACCCTTGTTTTTAGTTGCC-TT-TTGGAACTCTAAAAAGACTGCCGGTTATAAACCGGAGGAAGGCGGGGATGACGTCAAGTCAGCATGCCCCTTACACCCTGGGCTACACACGTGCTACAATGGGCGAGACAATGAGATGCAAACCTGCGAAGGCTAGCTAATCTATAAACTCGTTCTAAGTTCGGATTGCAGGCTGCAACTCGCCTGCATGAAGTTGGAATCGCTAGTAATCGCTGGTCAGCTATACAGCGGTGAATCCGTTCCCGGGCCTTGTACACACCGCCCGTCACACCATGGAAGCTGGTTATGCCCGAAGTCGTTACTCTAACCA-TTTGGGGGAGGACGCCTAAGGTAGAATTAGTGACTGGGGTGAAGTCGTAACAAGGTAACCGTACTGGAAGGTGCGGTTGGATCACCTCCTTATGGCAAAAAATAAAGGAACAAGAATTTTAATTACTTTAGAATGTACTGAATGCCGTTCAAATATCAATAAGCGTTCAGCAGGAGTCTCTCGTTATTTAACTCAAAAAAATAGAAGAAATAATCCTGAACGATTAGAACTAAAAAAGTATTGTCCGCACTGTAACAAAACAACGATACATAAAGAGATAAAATAAATGAA------------------------------------------------------------TAATATTT------------------------------CTATTAAATGCCTTAAATCAGAAAAACTTCAGTCAGGTATTTGTTATGGCCAATTTTTAATAAATTCTTTACATCCTGGACAAGGAATAACAATTGGAAATCAACTAAGACGTGTACTTTTAGCTGATTTAGGTGGAAAAGCAATTTCTGCTGTTAGAATTGCTGGAGTTCGACATGAATTTTCTACTATTCCTGGAGTTCGCGAAGACACTCTTGAAATTCTTTTAAATTTAAAAGGAATTATTTTTAAAG---GAAATAATAAAGAAGTAGAGTTTGGCAGATTAAGGGTTCAAGGGCCAATGGTTATAACAGCGGATCTTATTGAATTACCTGAGAATTTAGAAATTGTTAATTCAAATCATTATATCGCGACAATTTCAACGTCTAGTATTCTTGAGTTTGAATTCAAAATTGAGTATGGAACAGGTTATAAATTAGCTTCACAATTATTCTCTCAAGAAGATGAAAGTTATTTGGAATTAGATTCTATATTTATGCCTGTACAAAAAGTAGATTTTAAAATTGAAAATGTTTATGATAATTCAAATAATATTACTGAACGTTTATTTATGGATATTTGGACCGATGGAAGTATCTCACCAAATGATGCATTAAAATCGGCTGCTCAAATTATTATAAACCTTTTTACACTGTTAATTGAAAATAAACCAAATAA------CGAAAGTACTGAAACAAAAATAAATAAACAATCATTAAGTATTAAACCATATACAAATATTGCTGTTGAAGAGTTACAATTATCAGTACGTGCATATAATTGTTTAAAAAAAGCACAGATTAATACAGTAGGCGACTTATTACAATATTCACCGGAAAAATTACAAGAACTTAAAAATTTTGGTAAAAAATCGGCTGATGAAGTATTTTCAACTTTAAAAAACAAATTAGGTATTATTTTAAAATAAATGGAAAATAATA------TTAACTATATAACAAATCTCCCTGATTTTATTACGATGCAACGAACTAGTTTTTGTTGGTTCATTACTCAGGGCTTAACGGATGAATTAAGCCTATTCTCTCGAATCTATGATTTTAGTCAAAACACAGAATATATTTTATTTGGAGAAGAGTATAGTTTAATTAAACCTCCATGTAGTTTAGTTATTGCTAGAAAATATAATGGAAATTATCGTGCTCAATTAATTATCCCTATTGAGGTTCGAAATAAAAAAATAAATGTTATTCGTTATCATAACAAATTACCCATTATAACATTACCTTTAATGACAACAAGTGCCACATTTATTTTAAATGGTTGTGAGCGTTTAATTGTGAGTCAAATTATTCGTAGTCCTGGCGTTTATTTTGAACGTAATAAAAATCAAAAAAAGCAGCGTCAATTTAAAAGAAAATTGTCAACAGACATTGGTAAATTACGTTCTTTTTTACCTTCTGGAGAAGCTTGTATTTCGGATTCCTATCTTTTCTTTCCAATTCCTGTTTTACACACTTATATC-----------------GTAAAAGGGA----TAATAAAAACGAAA---------------------------ACAATACCTTATTGGACGCGTAATTCTTTATTTTCTTATTCAATTAAATTTTTAAAACAAAAAGAAAA---GCACACTAATTTT---CAGTTTTTAAAAGCATTTAAGCTTTATAGAAAAATCGTCAATA---CTTTTGAGAGTACTGATAAAATCAAAATGATCCAACTTTTTATTAAATGGTTAAAAATAATTATTTTAATTTA-------------TTGTTAAGATTTTTAATTCA-----ATACGAAACTATAAATTTATACGAAAGT-----------------TTTAGTAAATCTTCAAATAATAGC-----------ACATATTGAATTAAACAAAGATTTGCTTTTAATCGTAACTGA-ATCTTTTAATTGGTTAGATGAACTACAT-------------GATTTTCATTTCTTAA-------AACAAACAGCTCGACAATTAAACAATCAAATTAAAGAAGCAATATTATTATCTAATTCAATTGACCTTAAACCACATATTTATTTT-----------TCAAATAG-----TTTAAAAGATCAATTAAAATATGAATTGGGAGGAAAAGTTTTAAAAAAAGGGATATTACATAAATATATAAAGTCAAGAACTCGTCTTTTATTGT-----TTAATGAAGATCATGAAATTAAAAATCATTATCATAAAAAATATGATGAAAAAGATCTATACACAGTTACAGTAATACCTGAATATGGATCATGGATTCGTTTTGGGTTTCAAAAAAAT--------ACAAAAATTAATCAATATAAATACCCCTTAAAACAGCAA----GAAGAAGATGTTACTATTCAATTAGATAAAATTAATCAAAAACCCGTTCTATTTTTATTAAAGGAAATGGGTTTAAGTGATTTTGAAATTTATCGAAACTTAGAACATGCTGATTTTTTTTATTTTAATCGGCCTTTATTGATAAATTCAATTCATTTTAACCAGCCGCTTCTTCGTTTTAATTTAAATCCAAATTATTTAAACAAC---ATTTCTGAATTTTCGAGAATTTTTGATTCTGAATATTATAGACTAGGAAAAATTGGAAGGCTACAAATTAATAAAAGATTAAACTTACAACTTAATCAAAATTTACAGACAATAACTTATGATGACATTTTTGCAATTGTTGACAAACTATTAACATTAACAATTTCTAAAACAGTTCCAGATGATATAGATCATTTAAAAAACAGACGTGTTAGATCAGTAGGAGAATTATTACAAAATTTATTCAGAATTGGTTTTCAAAGATTAGTTCGGAAATTAAAGAATCAAACAAATAAAGTTGAGTCA--------------------------AATTATTTGCTAAGTTTTAATATCGTTAATGCAACAGTTAAAGAATTTTTTGGCTCTAGTCAATTATCTCAATACTTAGATCAAACTAATCCTTTATCTTCATTAACTCATCGTCGTCGTATTAGTGGTTTAGGTCCAGGAGGCTTTGATCGAGATCGAATTAGTTTTGCTGTTCGTGATATTCATCCAAGCCATTATGGAAGAATTTGTCCAATTGAAACACCCGAAGGACAAAACGTTGGATTAATAGCTTCATTAACAACTTGTGCCCGCGTAAATAAATCAGGATTTTTAGAGACCCCTTTTTGGCGTGTTATAAATGGTAAAGTACTTAAAACAGGAAAACCTATTTATTTAACTGCTGATATTGAAGATTTATATAATATTGCACCAGCGGATATTTCAATCAATGAGGATAATTATTTAACAAAAAACGTTATCCCAGTCAGATACAATCAGGATTTTATGAATATAGAACCATCAAATGTTGATTTTATTGCTATTTCTCCTGTTCAAGTTGTTTCAGTCGCAGCTTCATTAATTCCATTTTTTGAACATGATGATGCAAACCGTGCATTAATGGGTTCAAATATGCAACGTCAATCTGTACCCTTACTATTACCTCAAAAACCAATTGTTGGTACTGGTTTAGAAAACCAAATTGCAGTTGATTCAGGTATGACAATTAATGCTAAAAGTTCCGGAATCGTTGATTCAGTAACTGCAAATAAAATTATTATTAAAAACTTTTCAGG---CCAAAAAATAAATTATAAATTACAAAAATATTTACGTTCAAATCAACAAACTTGTATAAACCATCGACCAATTATTTGGAAAGGTGAAAAAATTAAATCAGGTCAAAGTTTAACAGATGGTCCAAGTATCTGTACAAATGAATTAGCTCTTGGTCAGAATGTTTTAGTTGGTTATATGCCATGGCAAGGGTATAATTTCGAAGATGCAATATTAATAAATGAAAGATTAGTTTACGACGATATTTTTACTTCAATTCATATTGAAAGATATAAAATCGAAATTGATAGAAGTTCAGAATTATCAGAGCAAACCACAAAAAATATACCTAATTTAAATTTATCTGAAATTGATCACTTAAATGAAGATGGTATTGTAAGAGTCGGTACATTTATTAAACCAGGTGATATTCTAGTAGGTAAAGTTATATTAAATGATACATCTGAACAATTACCAGAATCAAGATTATTAAGAGCAATTTTTGGTGCAAAAGCAAAAGGTGTAAAAGATAATTCATATAGAATGCCAGATGGTGAATATGGTCGTGTTATTGAAACTATTACATTTAATAGACGAACAAA------------ACTGACTTATAAGTTTGAAAAAATTTATGTTTTTATAGCACAAATTCGTAAAATACAAGTGGGTGATAAGATTGCTGGTCGTCATGGGAATAAAGGTATTATCTCTAGAATTTTACCAAGGCAAGATATGCCATTTTTACCTGATGGAACTCCAATTGATATTATTTTAAATCCTTTAGGCGTTCCTTCTCGTATGAATGTGGGTCAATTGTATGAATGTTTATTAGGTCTAGCAGGTGATAAGTTAAATTGTCGCTTTAAAATTTTACCTTTTGATGAAATGTATGGATTAGAAATGTCTAGAATATTAATTAATAAAAAACTTCGTCAAGCTTCAATTGTAAATGATGAAAGTTGGTTATTTAATCCTTATGCTCCAGGTAAAATGGTTTTAATTGACGGTCGTACTGGACAAGAATTTGAAAATCCAATTACAGTAGGTAAGGCGTATATGTTAAAATTGATTCATTTAGTTGATGATAAAATGCATTCACGTGCCACTGGTCCATATTCTTTAATTACTCAACAACCCTTAAGAGGAAAAGCACAGCAGGGTGGTCAACGATTTGGAGAAATGGAGGTTTGGGCATTAGAAGGATTTGGTGCTGCTTTTACGTTAAAAGAACTATTAACAATAAAATCTGATGATATGCAAGGACGAAATGAAACCTTAAATGCAATAGTAAAAGGCCAGCAAATCCCAAAATTTGGAATCCCAGAATCATTTAAAGTTTTATTACAAGAGTTAAGGGCAATTGGATTAGATATGAGTACTTATAGAATTGATAAATTTAGTTCCCATAAAAATTATGAAATTGAAGTAAATTTAATTGAGAAATATAACGCTTTCTCAAAAACTTTTTCACCAACTTCAAATACTAATGATATAGCTTTTTAAATGGCAAAAAAAAGTATGATTGAGCGCGAAAAAAAGCGCATAAAATTACACAACAAGTATCGAATAAAACGCACAAATCTAATAAAAAGCTATAAAGAAGCAACGACTTTTAGTCTAAAACTTGAATTACATTCAAAGTTACAAAAATTACCACGAAATAGTGCAAAAACAAGAATCCGTAACCGTTGTTGGAAAACAGGTAGACCACGTGGTTTATTTAGAGATTTTGGGATCTCACGTCATGTGTTTAGAGAAATGGCTCATCAATGTCTTTTACCAGGTGTAACAAAATCTAGTTGGTAAATGGTTAACAAATCTAACAAAGTTTTAAACACAAATATTACTAATTTAGTTAACAAAGATTATCAATACGGATTTTCAACAGAAATTGAAAAAGATATTATTGAAAAAGGGTTGAGTGAAAAAACTGTTGAATTAATCTCTACTAAAAAGAATGAGCCAAAATTTCTATTGAATTTTCGATTGAAAGCTTTTAGTAAATGGAAGGAAATGAAAGAGATAGAATGGTCTAATTTAAAATTTCCACAAATTAATTACCAGGACATTATTTATTATTCTGCTCCTAAATTACAAACAAAAATAAAAGATTTGAATGAAATTGACCCTGAATTATTAAAAACATTTGAAAAATTAGGAATATCTTTAACAGAACAAAAAAGATTAACAAATGTAGCTATCGATGCAGTTTTTGATAGTGTTTCTATCGTAACAACTTTTCAAGAAGAGTTAAATGAATATGGGATTATTTTTTCATCAATATCAGAAGCAATTCGTAATTACCCAGAAATGATTGAAAAATATCTAGGCTCGGTCGTACCAATTGGGGATAACTATTTTTCAGCATTAAATTCTGCTGTTTTTACAGATGGTTCATTTTGTTATATTCCTAAAAATACTGTTTGTCCCTTAGATTTATCCACTTATTTTAGAATAAACGATCCAAAATCGGGTCAGTTTGAAAGAACTTTAATTATTGCAGACAATAATAGTAAAGTAAATTATTTAGAGGGATGTACAGCTCCTCAGTATGATACAAATCAACTTCATGCTGCAATTGTAGAATTAATTGCTTTAGAGAATGCTTCAATAAATTATTCAACTGTTCAAAATTGGTATGGTGGAGATAGTAATGGAATTGGTGGGATTTATAATTTTGTAACTAAACGTGGATTATGCGCAGGAAAAAATTCAACGATCTCTTGGACTCAAGTCGAAACAGGATCATCTATTACTTGGAAATATCCAAGTTGTTTGTTAGTTGGAGAGAATACAAAAGGTGAATTCTATTCAGTTGCCTTAACAAATAATTATCAACAAGCTGATACTGGAACAAAAATGATTCATATCGGTAAATCTAGTCGAAGTCGAATAATCTCAAAAGGAATTTCAGCTGGTAAATCAAAAAATAGTTATCGGGGCTTAGTAAGTTCAACAAATAAAGCATTTGGCTCAAGAAATTATTCACAGTGTGACTCTTTATTGATTGGAAATTTATCAAATGCGAATACATTTCCGATTATTTCAGTTCAAAACTCAACAACTCGAATTGAACACGAAGCGTCAACGTCTAAAATCGGTGAAGAACAGATTTTTTATTTTCTACAGCGTGGAATTTGTTTAGAAAAAGCAGTTGAACTTATGATTAGTGGGTTCTGCAGAGAAGTGTTTAAAAAATTACCATTAGAATTTGCAGCTGAAGCCGATAAATTATTATCATTAAAATTAGAAGGAAGTGTTGGTTAAATGAATAAAAATAATCGTCTTTTAGAAATTAAAGAATTAAAAGTCTCTATAAATGAAAATACTATTTTAAATAATTTAAATTTAACTGTAAATAAAGGTGAAATTCATGCTATTATGGGCCCTAATGGCTCTGGAAAAAGTACTTTCTCAAAAATTGTTGCAGGTCACCCAGCTTATTCAGTTTTAAAAGGTGACATTTTATTTAAGGGATTAAGTATTTTAGAATTAAGTCCAGAAGAAAGATCACATTTAGGTATTTTTTTAGCCTTTCAATACCCTATAGAAATACCTGGAGTAAGTAATGAAGATTTTT-----TACGTTTAGCATATAACTCTAAACAA-CAATTCTATAATAAACCTGAAGTTGATCCTATCGAGTTTTTAGAAATTATTTCACAAAAATTAGAGTTTGTTAATATGTCACCAA------TCTTTTTAAATAGAAATGTAAATGAAGGGTTCTCAGGAGGGGAAAAGAAAAAGAATGAAATTTTACAAATGATTTTATTAGACTCTGAATTATCAATATTAGATGAAACAGACTCAGGTTTAGACATTGATGCATTAAAAATTATTTCAAATGGAATTAATAAATTTATGAATAAAGATAAATCTATTATTCTTATTACACATTATCAAAGACTATTAGATTATATAAATCCAACTTATGTTCATGTTATGCAAGATGGTAAAATAATTAAAACAGGCTCTTTTGAGTTAGCCAAAGAATTAGAAGATAAAGGTTATGAATGGTTAAAA---TAAATGGTTTTACGAGATAAACTTATAGTTTTACGTCAAGCTTTTTTTGACAAAGTATCAGATAT---------GACTATTAAATTTGCCACAAAATTTGGGTACCCGGAAAATTGATATGTTGTCCGCACGCAATGTACCTTTCCCACC------TCCCCCTACGGCGGAGAATCTACTACAA--GTCGTATTTGGTGCTGTGCCTACTGTACAGCCTCTAGATAGACTATTCTATGAAAGTAAAACCGATGGTTATTATAGCTTTTATATTGA--------GAATTATAAGAACTTATTCTTTTTTCCAAATTGGTTT---------TCAGAGTTTCTTCAAATACAA-------------TTAAACTTTTGTATTGATATTACACTATTAGAAG------------------------------------------TATTTAGGGAAGTATTATTTCTTTCAATTGTTGGATTTGGCGAAATTGTATCTTTTAGAATTCTATTATCTTGGATAATCAGTATAAACCCGTATACTTTACCCTGGAATTATTTTATTGCATTAGTTGATTGGACTGAAGAAAGTCTTATCGGATTGG------------TCCCAAGTATAATTGGAGTAAATTTAAGTGGACCAATTTTACTTACAGTTCTTGGTAAATGTGCGGACAGTTTAAATAATTTAGTATTTACTATGCCTTATTTACCAAG------------TGAAGGTGATCC--------------------------CACAAAAGCACT-------------------------------------TATTAACGGTGAAATGCG--------------TGATGTATTAGCTTTTCGATAT-----------------TTACCAATTCTTTGGTATAAATACCCGATTCCTAATGAAATTCGTCAATATTGGTA------------------------------------------------------------------CACAGAACGTCCTGATATATTAA----------------------------------------AGTA---TATGCAAAAAGCATATAAAAATGTTGATATTCAATTTTTACC-----------TGATGAAATTATTGATCAAATTA---
>Asteriogla
ATGATAAATATTCGTCCAGACGAAATTAGTAGTATTATCCGCGAACAAATTGAACAATACGATCAAGATGTTAAAGTAGATAATATTGGTACTGTTTTACAAGTTGGTGATGGTATTGCTCGTGTTTATGGTCTTGACCAAGTAATGAGTGGTGAACTTTTAGAATTTGAAGATAAAACAATTGGTATTGCTTTAAATTTAGAAAATGACAACGTTGGTGTCGTTTTAATGGGTAATGGTCGTCAAATTTTAGAGGGTGGTACAGTAAAATCAACTGGAAAAATTGCGCAAATTCCTACTGGTGATGGTTTCTTAGGCCGTGTTATAAATGCATTGGGTGAACCTATTGATGGAAAAGGTGAAGTTAAGACAGAAACTAGTCAATTATTAGAAGCAATGGCTCCTGGTATTATTAGTCGTAAATCAGTTTGTGAACCTTTACAGACAGGTATTACATCGATTGATGCTATGATTCCAATTGGTCGAGGTCAACGAGAATTAATCATTGGAGATCGTCAAACTGGAAAAACTGCAATTGCAATTGATACAATCATCAACCAAAAAACAGAAGATGTTGTTTGTGTTTATGTAGGTGTTGGTCAAAAAGCTTCAACTGTTGCTCAAGTAGTTAATGTACTTGAAGAAAAAAATGCTCTTTCATATACAATTATTGTTTGTGCAAGTGCCAATGATCCAGCAACATTACAGTATATTGCTCCATATGCGGGAGCTGCAATGGCAGAATATTTCATGTATAATGGAAAAGCTACTTTAGTTATTTACGATGATTTAACTAAACAAGCAATGGCATATCGTCAAATGTCATTATTATTACGTCGTCCTCCTGGGCGTGAAGCATATCCAGGTGACGTATTCTACTTACATTCACGCCTATTAGAAAGAGCTGCAAAACTTAGTGATGCTTTAGGGGGAGGTAGTATGACTGCTCTTCCAATTATTGAAACACAAGCAAGTGATGTATCGGCATATATTCCAACGAACGTAATTTCGATTACTGATGGACAAATATTCTTATCGAATGATTTATTCAACTCAGGTATTCGTCCAGCAATTAACGTTGGTATTTCAGTATCACGTGTAGGATCTGCTGCTCAAACTAAAGCAATGAAAAAAGTTGCGGGTAAGTTAAAATTAGAGTTAGCTCAATTTGCTGAGTTAGAAGCTTTTTCACAATTTGCTTCGGATTTAGATGAAGCAACACAAAAACAACTTGCACGTGGTACACGCTTACGTGAAGTTTTAAAACAACCTCAAAGTTCTCCATTATCTGTAGCAGAGCAAGTTGCTTTAATCTATACAGGAATTAATGGATACTTAGATGAGTTACCTGTAAGTGATGTTAAAAAGTATTGTGCTAGTTTATTAACGTTCTTGGGTACTTCATCAAATTCATATATTGATGTTGTTACTTCAACAAATCAATTTACAGATGAAGCGGAAACTGAATTAAAAACAGCAATTGCTTCTGTTAAAGAAGGTTTTATAAAT---------TAAATGATTAATCTTTCAATATTAATTTCAAGTTCAGAAATCAGTGGTCCAGGTGGACTGTTTGATATTGATGCAACTTTACCAGTAGTCGCAATTCAATTTGTGTTATTAGCAATTATTTTAAATGCTATTCTTTTTAGTCCATTGTTAACTATTATTGAAGAGCGTAAAGAATATATCTTAACTAATCTTGGTAAAGCGTCAGAAATATTAGCTGAAGCTAATAAGTTGACTACAGAGTATGAACAAGAATTAGCGAGCGTCCGTAAAGAAGCACAATTAGAAATTACAAATTCACAAAAAATTAATAAAGAAATTTTAGAAATTGAACTAAATATTTCTCAAAAATATATTGATAATTTATTAGATACTATTACAAACGATCTTCTTGATAAAAAGAATACAGCCCTTAATAGTTTAGATGAAATCGTTCAATCTTTATGTAGTGATATTGAAACTAGATTATCAATTTAAATGTTTGAAAAATTTACGGAAGGGGCAATTAAAGTTATCATGTTATCACAAGAAGAAGCGCGAAGAATGGGACATAATTTTGTCGGGACTGAGCAGCTATTACTTGGAGTAATAGGACAACGACACGGTATTGGAGCTAGAGCATTAAAAAAATTAAAAGTTACTTTAAAAAAAGCACGAAAAGAAATTGAGCTGTATATTGGTCGAGGAACTGGATTTGTAGCAAGCGAAATTCCATTTACTCCACGAGCAAAACGAGTTTTAGAAATGGCTGTACATGAAGGTAAAGATTTAGGTCAAAATTTTGTGGGTACAGAACATATCTTATTAGCACTTATTGCTGAATCTGACGGTGTTGCGATGCGAACACTAGATAAATTGAACGTTGATATTCATAAATTACGAAATTTGATTTTAACGTATATCGAAGAAACACAAGAAGAAATTTTA------CGTCCATTAACACAAGCTGAAAAA------------------------------TTCTTACTTGAGAGAGAGAAAAAA---------------GGAAGTCCGACTCCTACATTAGATGAATATGCTGAAAATGTTACAAAAGAAGCGATCGATGGGAATTTAGACCCAGTAATTGGACGAGAAAAAGAAATTGATGATGTAATTGCAGTTTTAGCTAGAAGAACAAAAAATAATCCGGTTTTAATCGGTGAACCAGGAGTAGGAAAAACAGCAGTTGCTGAAGGGTTAGCGCAATTAATCTTAA---CAGAAAAGGTACCAGACTTCTTAGATGGAAGTTTAATTATGGCATTAGATCTTGGTTCAATCCTTGCAGGTACAAAATATCGAGGTGAATTTGAAGAACGACTAAAGAGAATTGTTGAAGAAGCTCAAAATGATTCAGCAGTTATTATTGTGATTGATGAAATTCATACATTAGTTGGTGCAGGAGCCGCAGAAGGTGCAGTAGATGCTGCTAATATTTTAAAACCAGCGTTAGCTCGAGGTAAATTTAGATGTATAGGTGCAACAACAAATGATGAGTATAGAAAGTATATTGAACGAGATCCTGCTTTAGAACGTCGATTCCAGCCTGTTCACGTTGAAGAACCAAGTATTGGAACAACAATTGAAATTTTACGAGGTTTAAGATCGAAATTTGAACAACATCATACTTTAAGTTATCACGATAAAGCGTTAGAACAAGCTGCAATTCTTTCTGGAAAATATGTTGCTGATCGATATTTACCAGATAAAGCTATTGATGTTTTAGATGAAGCTGGTGCAAGAGTTCGCTTAGAAAACCGAAGATTACCATTAGGATTACGAAGCTTAATGCATGAACTACAAGAAACAATAAAGGACAAAGAGGATTGTATTAAAGAACACGATTTTGAAGCAGCAAAACAGTTGTTAGATCATGAAATGGAAGTTCGAACACACATTCGAATTATGAAACAATCAGCTTTAACAAATCAGGCACGTGGATTTA-----------------GTCGCCGTGATGTTGATATGGTAACAGAAACTGATGTTGCAGATGTTGTTTCAAATTGGACTGGAATTCCTGTAACAAAAATTACAGGTTCTGAGTCTGCAAGACTGTTAAAGATGGAGGAGACTCTTCACGAAAGAATTATTGGTCAAGAACATGCTGTTATTGCTGTCTCAAAAGCAATTCGTCGAGCACGTGTAGGATTACGGAATCCAAATCGTCCAATCGCAAGTTTTATTTTTGCTGGTCCAACAGGAGTTGGTAAAACAGAACTAACCAAAACTTTATCAGATTATATGTTTGGAAGCGAAGACAGTATGATTAGACTAGATATGTCAGAATATATGGAAAAACATACAGTTGCAAAATTAATCGGTTCACCTCCAGGATACGTAGGATATAATGAAGGTGGTCAATTAACTGAAGCCGTTCGATCAAAACCTTATTCTGTTGTATTGTTCGATGAAGTTGAAAAAGCGCATCCAGATGTATTTAATTTATTATTACAAATTTTAGATGATGGTCGTTTAACCGATTCTAAAGGTCGAGTAATTGATTTTACAAATGCATTAATTATCATGACAACAAACTTAGGATCCAAAGTTATTGAACGAGAA------------------------------------------------------------AGCGGTATTAAA---CCAAAAGGTGAAGAAGGTGAACGTGGGTTTAAAATTACCCCAGAAGCTG------------------TAATGGGTTGGGAACCAGTTCCAGAACCTATTAAAGATCCTGAACTATTTGAACGCGTAACAAAATTAGTTCTAAATGAATTAAAAGATTTCTTCCGTCCAGAATTTTTAAATCGTATTGATGAAATTGTTGTATTTAATCATTTAACTCGATATGATATTTGGGAAATTTGTGAGTTATTAGTGAAACAAGTTCAAAATAGATTAAAAGAAAAGGGTATTAATTTAATTGTTGACTTATCAGTTCGAGCTTTACTAACAGATGAAGGATATGATCCTTTATACGGAGCTCGGCCTCTACGTAGAGCAATTATGCGTTATTTAGAAGATAATTTAGCAGAGCAGTGTTTATCTAGAACATTATATCCA---------------GCTACGAAAATTTTTGTACGTCGTAAAAAAG--------------------------------------------------------------TGGAAGGATCATTAATTATACAAATGAGATTGAGATTGAAGTTGA------------------TTTTAGTGACGTGGATCCATCATTAATGAAAAAGTCTAGTAAATGAAAAATTTTTCTGAAACAGATGAACAATTTTTAC---------------------TTAATAATTATTTACCCCATAATTTTTTAGCTGAAAAAATGATTCTAAGTTGTTTGTTGATAAGTACTGAAGCTAGTGAAA-TCATATTCCCAAGTCTTTCGATTGAATCTTTTTATTTTAAAAATCATCAACAAATTTATTCTGCAATGATTTATATGTATAAAAAGAAAATTCCAATAGATATAATTACTTTGAATACATTTTTACAAGATAATGGATTGTTAGAAAAAATTGGTGGAATTAAGGTTTTAATTGAATTAATAAATCAAGTTCCTAATTTAGTTTATGTTGAAGAATATCTTCGATTAATAAAAGATAAGTTTTTAAGACGTTCATTAATTAAATTAGGATATGAAGTTATTAATTCAAGTTATATTACAAATATTCCATTAGAAAATATTTTAAATGATGTTGAAAATAAATTATTTAACTTAACTAATGCAATTAAAGTTGAAAAAGTTTCAAGTAGTGCTGAATTATTAAATAATATTTTTCTAGAATTAAAAGAAAAATCTATAAAACCATCATTACCAGGTCTTTCGTCTGGATTTTATGATTTAGATTCTTTAACCCAAGGCTTTCAGAAATCCGATTTAATTATAATTGCTGGTAGACCTTCAATGGGTAAAACTGCTCTAGGTTTAAATATAGCTTTAAACGTCATTAAAGCTTCTAAATTACCTGTTTTATTTTTTAGTTTAGAAATGTCAAAAGAGCAAATTATGTATAGAATTTTATCGATGGAAACAAATATAAATCAAATAAGATTACGTAGCGGGAAGCTATATCAAAATGATTGGATAAAATTAAATAAAATTATTAAAATAGTTTCTAAGTTACCCATTTTTCTTGATGATATATCAGACTTATCTATTCAAGATATTCGATCAAAAATAAAAGCAATTATCTTTGAACAAACTGAAATTGGGTTAATTGTTATTGATTATTTACAGTTAATGCAAAATTT------AAAAGTAAAAAGTGAGAATCGCGTTCAAGAACTTGCCCAAATTACTAGATCATTAAAAAACATTGCTCGAGAGTTTAATATTCCGATTATTGCCCTTTCACAGTTAAGTAGAAATGTTGAGAATCGATTAGATAAACGTCCAATTTTATCGGATTTAAGAGAAAGTGGATCCATTGAACAGGATGCTGATTTAGTTTTAATGTTGTATCGGAATAATTATTATAATTCTACAACG-----------------------------------GAAGAACAAACTGACTTAACTGAATTAATTCTTGCAAAGCACCGTAATGGACCAACAGGAAATATAAACCTTAAGTTTGATGAAAAACGGACAAAATTTTTAAATATAAATTGCCCAGAAC------------CAGATTCGAACTGGTGAATGGCAAAAGTTGTAGGGATAGATTTAGGTACGACAAATTCTGTAGTAGCGGCAATAGAAGGTGGACAACCAAGTGTTATTATAAACGCTGAAGGATTAAGAACAACACCTTCAATTGTTGCATATACAAAAAAACAAGAATTACTAGTGGGTCAAATTGCAAAACGTCAAGCTGTTATTAATCCTGAGAATACATTTTTCTCTGTTAAGCGTTTTATCGGATCAAAAGAATCTGAAGTATCAAATGATGCAAAGAAATTACCTTATAAAGTCGATAAGGATCAAACAGGTAATATCAAAATTAAGTGTTCTTCTTTAAAGAAAGATTTTAGTCCAGAAGAAATTTCGGCCCAAGTATTAAGAAAGCTAATTAATGATGCTACAAACTATTTAGGGCAAGAAGTTACCCAAGCTGTTATTACTGTACCTGCTTATTTTAATGATTCACAGCGTCAAGCAACAATGGATGCTGGAAAAATTGCTGGTGTTGAAGTTTTACGAATTATTAATGAGCCGACAGCTGCTTCTTTAGCCTATGGATTAGATAAAAAACAAAATGAAACGATTTTAGTTTTTGATCTAGGTGGGGGTACATTTGATGTTTCAATTTTAGAAGTTGGTGATGGTATTTTTGAAGTATTAGCAACTGCAGGTGATACGAGTTTAGGTGGGGACGATTTTGATAAAGTTTTAGTTGATTGGTTAATGGATGATTTTAAACAAAAAGAAAACATTGATTTATCAGAAGATATTCAAGCATTACAACGTTTAACTGAAGCAGCTGAAAAAGCAAAAATGGAATTATCAACAGTTGAGAAAACAACCATTCATTTACCATTCATTACAGCTGATAAAACAGGTCCAAAACATATTGAACAAGAATTAACACGAAGTGTTTTTGAAAAGTTATGTGAAGATTTAATTAATCGCTGTCGCATTCCTGTTGAAAAAGCTTTAAATGATGCACGCTTAGAAAAGTCAGAAATTAACGAAGTTGTATTAGTTGGAGGTTCAACTCGTATTCCAGCAATTCAAAATTTAGTTGAATCATTAACAAATAAAAAACCAAATCAGTCGGTAAACCCAGATGAGGTTGTTGCAATTGGGGCTGCAATTCAAGCCGGAATTCTTGCAGGTGAAGTAAAAGATATTTTATTACTAGATGTTACGCCTTTATCTTTAGGTGTTGAAACTCTTGGTGGAGTAATGACAAAAATTATTGCCCGAAATACGACAATTCCCGTTAAGAAATCTGAAATGTTTTCAACAGCTGTTGATAATCAAACAAATGTAGAAATTCACATTTTACAAGGTGAAAGAGAATTAGTTGCAGGTAATAAAAGTCTTGGTAATTTTAGATTAGATGGAATTCCAAATGCAGATCGGGGCGTGCCCCAAATTGAAGTTACTTTTGATATTGATGTTGATGGATTACTATCTGTAAAAGCCAAAGAAGTAGAGACTGGTGTAGAACAATCAATCACAATTCAAGGGGCATCAAATTTAGATCAATCAGAAGTCGAAAATATGTTGGCTGAAGCTGAAAAATATGCTGCTTTTGATCAAGAGAAAAAACAAAATATTGACTTAAAAAATCAAGCTGAAACTTTATGTTTTGAAGCTGAAAAAGAGTTATCGACCTT---------------TAAAGATAATATATCTGAAGACCAACA-------ACAAACTGTAACTAAATTAATTGAAAATATTCGTCA--GAACATCCAAACAGATAATTTTGAATCGTTAAAATCCTTACTTGAACAATTAAAGGTTGCGATGAAAGAAATGGTTACTACGGATATGTCAGTAATTAAAAAACCAGATCTAACCGATCCAAAATTAAGAGCAAAACTTGCAAAGGGAATGGGCCATAATTATTACGGTGAACCTGCTTGGCCAAATGATCTTTTATACCTTTTCCCAGTTTGTATTTTAGGAACGTTCGCATGTTGTATTGGTTTAGCTGTTATGGCACCTACACAAATGGGTGAACCTGCTGATCCATTTAATACTCCGTTAGAAATTTTACCAGAGTGGTACTTCTTCCCAACATTTAATTTATTACGTATATTACCTAATAAATTATTAGGTGTGTTAGCTATGGCTGCTGTGCCGGCCGGATTAATCACTGTACCATTCATTGAAAATGTCAATAAGTTTCAAAACCCATTCCGTCGTCCAATTGCTAGTTTAACTTTTATTATTGGTTTTATCTTTGCAGTTTGGTTTGGTATTGGTGCGTGTTTACCTATTGATAAAGCAGTATCTTTAGGGTTCTGGTAAATGGTAGAACCTTTATTATCTGGAATCGTGTTGGGTATGATTACTGTAAGTGCGTTTGGTCTTTTTGTAGCAGCGTTTTTACAATATCGACGTGGTAATCAATTTGAAATTTAAATGGCAATAAGCTCAACTGAACGTCGCGAAAAAAGAGTACAAATTTTTGTTGAAAAAGATGCTGTCGAAACTAGTTTTGCAAAATGGGCACAGCCTGGTCATTTTTCACGAACATTAGCTAAAGGTCCAAAAACAACTACTTGGATTTGGAACTTACACGCTGATGCTCATGATTTTGATAGTCAAACTAGCTCTTTAGAAGAAGTTTCTCGTAAAATTTTTAGTGCTCATTTTGGCCAATTAGCAATAATTTTTTTATGGATAAGTGGAATGCATTTCCATGGCGCATATTTTTCTAATTATTCAGCATGGTTAACTGATCCAATTGGAATTAAACAAAGTTCGCAAGTTGTTTGGCCGATTGTTGGCCAAGAAATTTTAAATGGTGATGTTGGTGGTAATTTCCAAGGTGTTCAAACAACTTCAGGTTGGTTCCAAATGTGGAGAGCTGAGGGAATTACAAGTGAAGTCGAATTATATTGGATTGCAATTGGTGGTCTAGCAATGTCAGCAATTATGTTATTTGCTGGTTGGTTCCACTATCATAAAGCTGCTCCAAAATTAGAATGGTTCCAAAATGCCGAATCAATGATGAATCATCATTTAGCTGGCTTATTAGGGTTAGGCTGTTTATCTTGGTCTGGTCATCAAATTCATATCGCTTTACCAATTAATAAACTGTTAGATGCTGGTGTTGCACCACAAGAAATTCCATTACCTCACGAGTTTTTAATTAATCGTGAATTAATGAGTCAATTATATCCAAGTTTTAGTAAAGGTTTAGCACCTTTCTTTAGTGGTCAATGGGGCGAATACTCTGACTTCTTAACTTTTAAAGGTGGTTTAAATCCAATTACAGGTGGTTTATGGTTAAGTGACATTGCACATCATCATTTAGCATTAGCAGTTTTATTTATTATTGCTGGACATATGTACCGTACAAATTGGGGTATTGGTCATAGTATGAAAGAAATTTTAGAAGCACATAAAGGTCCTTTCACAGGTGAAGGTCACAAAGGTTTATATGAAATTTTAACAACATCATGGCATGCACAATTAGCGATTAATTTAGCAATGATGGGATCATTAAGTATTATCGTGGCACATCATATGTACGCGATGCCACCTTATCCTTACATTGCAACTGATTACGCAACACAACTTTCGTTATTCACTCACCACATGTGGATTGGTGGATTCTGTGTAGTTGGTGGTGCAGCTCATGGTGCAATATTTATGGTTCGTGATTACACACCAGCCAATAATTACAATAATTTATTAGACCGTGTATTACGACACCGTGATTCTATTATTTCACACTTAAATTGGGTTTGTATTTTCTTAGGTTGTCATGCTTTTGGATTCTACATTCATAATGATACAATGCGAGCATTAGGTCGACCTCAAGATATGTTCTCAGATAAAGCGATTCAATTACAACCAATTTTTGCTCAATGGATTCAAAATGTTCATTTATTAGCACCTGGAACAACAGCTCCAAATGCTTTAGCAACAACAAGTTATGCTTTCGGTGGTGAAGTTGTAGAGGTTGGAGGTAAAATTGCGATGATGCCTATTAAATTAGGTACAGCTGATTTTATGGTTCACCATATTCATGCATTTACAATTCATGTAACAGTTTTAATTTTATTAAAAGGTGTATTATATGCACGTAGTTCAAAATTAATTCCTGATAAAGCAAACTTAGGTTTCCGTTTCCCTTGTGATGGACCTGGTCGTGGTGGTACATGTCAAAGTTCAAGTTGGGATCATGTATTTTTAGGATTATTCTGGATGTATAACTCAATTTCAGTAGTAATTTTCCACTTTAGTTGGAAAATGCAATCGGACGTTTGGGGAACAATTACACCTGATGGTAGTATTTCGCATATTACTGGTGGAAATTTCGCTCAAAGTTCAATCACAATTAATGGGTGGTTACGTGATTTCTTATGGTCACAAGCATCTCAAGTAATTCAATCATACGGTTCAGCTTCATCAGCATACGGATTAATCTTCTTAGGAGCACATTTTATCTGGGCATTTAGTTTAATGTTCTTATTCAGTGGTCGTGGTTACTGGCAAGAATTAATTGAATCAATAGTTTGGGCACATAACAAATTAAACTTTGCTCCAACAATTCAACCTCGAGCATTAAGTATTACGCAAGGTCGTGCTGTTGGTTTAGCGCACTATTTACTAGGTGGTATTGGTACAACGTGGTCATTCTTCTTAGCTCGGTCAATTGCAATCAGTTAAACGAAAACTTTGTATTCCCTGAGGAGGTATTACCACGTGGAAACGCCCTTTAATAGTAGTATAGCAGGTCGCGACATTGAGTCTACAGGCTTCGCTTGGTGGAGTGGAAATGCTCGTTTAATTAATGTCTCAGGTAAATTATTAGGTGCTCACGTTGCACACGCAGGCTTAATGGTATTTTGGGCTGGCGCAATGGTGTTATTTGAAGTTTCACACTTCGTGCCAGAAAAACCTTTATATGAACAAGGATTTATCTTAATTCAACATTTAGCAACATTAGGCTATGGTATTGGTCCTGGTGGTGAAATTACTTCAACAGTTCCATATTTTGCCGTTGGTGTAATCCATTTAATTTCATCTGCAGTGTTAGGTTTTGGTGGTATTTACCATTCATTACTTGGTCCAGATACTTTAGAAGAATCATTCCCATTCTTTGGTTATGATTGGCGTGACAAGAACAAAATGACAACTATACTAGGAATTCATTTATGTCTTCTAGGTACAGGTGCTTTCTTATTAGTTATTAAAGCAATGTACTTAGGTGGTGTTTATGATACTTGGGCACCGGGTGGTGGAGATGTTCGTTTTATTACAACTCCTACATTAAATCCAATTGTAATTTTTGGTTACGTTTTCCGTTCTCCATTTGGTGGAGATGGTTGGGTTGTATCTGTAAATAATATGGAAGATGTTATAGGTGGTCACATTTGGGTTGGTATTTTATGTATTACAGGTGGTATCTGGCATATATTTACTAAGCCATTTGCGTGGGCTCGTCGTGCTTTTGTTTGGTCAGGCGAAGCTTATTTATCTTATAGTTTAGCAGCAATCTCATTAATGGGTTTCACTGCTGCATTATATGCTTGGTATAATAATACAGCTTACCCTAGTGAATTATATGGTCCGACTGGTCCAGAAGCATCACAATCTCAAGCATTTACTTTTTTAGTTCGAGATCAACGTTTAGGTGCTAACGTTTCATCTGCACAAGGTCCAACTGGTTTAGGTAAATATTTAATGCGTTCGCCAAGTGGAGAAATTATCTTCGGTGGTGAAACAATGCGTTTCTGGGATTTACGTGCTCCTTGGGTTGAACCATTACGTGGTCCAAATGGTTTAGATATCAATAAAATTAAAAATGATATCCAACCTTGGCAAGAACGTCGTGCAGCAGAATATATGACACACGCACCATTGGGTTCCTTAAACTCAGTAGGTGGTGTAGCAACAGAGATTAACTCAGTAAACTATGTATCACCACGTTCATGGTTATGTTGTTCACACTTCTTCCTAGGATTCTTTTTCTTAATTGGTCACTGGTGGCATTCAGGTCGTGCTCGGGCTGCTGCTGCTGGATTCGAAAAAGGTATTAATCGTGCTAACGAACCTGTATTATCAATGCGTCCTATTGATTAAATGTCTCAA---TCTGTATCAGAACGGACTCGAATCAAAAGTGACCGTTACGAATCTGGTGTAATCCCTTATGCTAAAATGGGTTACTGGGATGCTTCATACGCAGTAAAAACTACTGACGTTTTAGCTTTATTCCGTATCACACCACAACCAGGTGTAGATCCAGTAGAAGCTGCTGCTGCTGTAGCTGGTGAATCTTCTACTGCAACATGGACTGTTGTTTGGACAGATTTATTAACAGCTTGTGAGCGCTACCGTGCTAAAGCTTACCGTGTAGATCCAGTTCCAAATACTACAGATCAATTCTTCTCTTTCATCGCATACGAATGTGATTTATTCGAAGAAGGTTCTTTAGCTAACTTAACAGCATCTATCATTGGTAACGTATTTGGTTTCAAAGCAATTTCTGCTTTACGTTTAGAAGATATGCGTATTCCTCACACATACTTAAAAACGTTCCAAGGTCCCGCAACTGGTATCGTTGTAGAACGTGAACGTTTAAACAAATACGGTACTCCTTTATTAGGTGCTACAGTAAAACCTAAATTAGGTTTATCTGGTAAAAACTACGGTCGTGTAGTATACGAAGGTTTAAAAGGTGGTTTAGACTTCTTAAAGGATGATGAGAACATTAACTCTCAACCATTCATGCGTTGGAGAGAACGTTTCTTAAACTGTATGGAAGGTATCAACCGTGCATCAGCTGCTACAGGTGAAACTAAGGGTTCTTACTTAAACGTTACAGCTGCTACTATGGAAGAAGTATACAAGCGTTCTGAGTATGCTAAGCAAGTAGGTTCTATCGTTATCATGATCGATTTAGTAATGGGTTATACAGCAATTCAATCAATTGCTTACTGGGCTCGTGAAAACGATATGTTATTACATTTACACCGTGCAGGTAACTCGACTTACGCTCGTCAAAAGAATCATGGTATTAACTTCCGTGTTATCTGTAAGTGGATGCGTATGTGTGGTGTAGATCATATCCACGCTGGTACAGTAGTAGGTAAGTTAGAAGGTGATCCTTTAATGATTAAAGGTTTCTACGATATTTTACGTTTAATGGATTTAGAAGTTAACTTACCTTACGGTATTTTCTTCGAAATGGAGTGGGCTAGTTTACGTAAATGTATGCCAGTAGCTTCAGGTGGTATCCATTGTGGTCAAATGCACCAATTAATTCACTACTTAGGTGATGATGTTGTATTACAATTTGGTGGTGGTACAATTGGTCACCCTGATGGTATCCAAGCTGGTGCTACAGCTAACCGTGTTGCTTTAGAAGCAATGGTTTTAGCTCGTAACGAAGGTGCTGATTTCTTCAATCAAGAAGTTGGTCCTGCGATTTTACGTGAAGCTGCAAAAACATGTGGTCCTTTACAAACAGCTTTAGATTTATGGAAAGATATTTCTTTCAACTATACATCTACAGATACAGCTGATTTCGCAGAAACAGCAACAGCAAACGTATAA----------------GTGAGACTTACACAAGGTTGCTTCTCGTTCTTACCAGATTTAACTGACGCACAAATTGAAAAACAAGTTGCTTACGCTATGAACAGAGGCTTAGCAATGAACGTAGAATGGACAGATGATCCGCACCCACGTAATAGTTACTGGGAATTATGGGGTTTACCTTTATTCGATGTTAAAGATCCAGCATCTGTAATGTTTGAATTAGCAGAAGCTCGTAAATCGTGTGCTGCTGGTTACATTCGTATTAATGCATTCGACGCAAGTTACGGTACTGAAAGTTGTGTTATGTCTTTCATCGTAAACCGTCCAGCTAACGAACCAGGTTTCTACTTAGATCGTCAAGAAGCTGATGGTCGTCGTTTAGTATACACGATCAAGAGCTACAGTGTTCAAGCTAACGGTGAAGGTGCACGTTACTAAAAATTCAAGGAATTAAGAGTTTATGGGGAATACCTTGGCATTCAGAAGCGATGAAGGACGCGGTTACCGGCGAAACACTTCGGGGAGTTGGAAACAAGCTATGATCCGGAGGTCTCCGAATGAGGAAACTCTTATAGA-----ACTACTTATTGAATCTATAAATAAGAAAGAGCGAACCTAGGGAACTGAAACATCTTAGTACCTAGAGGAAAAGAAAGTAA-AAACGATTCCCTTAGTAGCGGCGAGCGAAATGGGAACAGCCTAAAC---------TTAATTCT-ATATTAAGGGTAGTGGGACGATTATAAATGATTAAATGTAACAATTAGACGAAT-AGGTTGGAATACCTAGCCAAAGAAAGTGATAGTCTTGTAGTTGAAAATTGAAACAATC-AAATCGTATCCCAAGTAGCATGGAGCACGTGAAATTCCGTGTGAATCTGCGAGGACCACCTCGTAAGGCTAAATATTCCTGAATGACCGATAGTGAAATAGTACCGTGAGGGAAAGGTGAAAAGTACCCCGGGAGGGGAGTGAAA-AGAACATGAAACCATAAACTTACAAGCAGTAGGAGGACGACTAAAACGTCTAACTTCGTGCCTGTTGAAGAATGAGCCGGCGACTTATAGGTAGTGGCAGGTTAAAGCAGAGAATGCTGAAGCCATAGTGAAAGCGAGCCTGAATAGGGCGTACGTCACTGGTTATAGACCCGAACCCGGATGATCTAACCATGGCCAGGTTGAAGCTTAGGTAATACTAAGTGGAGGACCGAACCGACTGATGTTGAAAAATCAGCGGATGAGTTGTGGTTAGGGGTGAAATGCCAATCGAATTCGGAGCTAGCTGGTTCTCCCCGAAATGCGTTTTGGCGCAGCGGTAAATGTTATAATTTAGGGGTAAAGCACTGTTACGTATGCGGGCTGGTAATTCGGTACCAAATCGTTGCAAACTAAGAATACTAAATGTATAGTTTACCAGTGAGACTGTGGGGGATAAGCTTCATTGTCAAGAGGGAAACAGCCCAGAGCACCAGTTAAGGCCCCAAAATAATTACTAAGTGGCAAAGGAGGTGGGAGTGCATAGACAATCAGGAGGTTTGCTTAGAAGCAGCAATCCTTTAAAGAGTGCGTAATAGCTCACTGATCGAGTAAACCTGCGCCGAAAATGTACGGGACT-AAGTAATTTGCCGAAACTGTGCGATATATT----------------------------TAATATATCGGTAGGGGAGCGTTCTGTTGTAGGTTGAAGTATTAGCGGAAGCGGATATGGACGAAGCAGAAGTGAGAATGTCGGCTTGAGTAACGAAAATATAGGTGGGAATCCTATACCCCGAAAACCCAAGGTTTCCTCCGGAAGGCTCGTCCGCGGAGGGTAAGTCAGGACCTAAGGCGAGGCTGAAAAGCGTAGTCGATGGATAACGGGTTAATATTCCCGTACCATTATTTAT-TGAT-------ATCGAGGGACGGAGAAGGTTAAGCTAGCCGGATATTGG-TTTACCGGTTTAAGC-GTTCGAGATGTTGAGGAACGGAGAAAACG---TTCTGAGTTAAGG-CGTGAATACGAGATGCTACGGCGTCGAAGTAGTGTATATCAGACTTCCAAGAAAAGCTCGCAATGTTAT---AAATAAA-TAATGCCTGTACCATAACCGACACAGGTGGGTAGGTAGAGTATACTAAGGGGCGCGAGATAACTCTCTCTAAGGAACTCGGCAAAATAACTCCGTAACTTCGGGAGAAGGAGTGCCTTATT--TATAAGGTTGCAATAACAAGATCCAAGCAACTGTTTACCAAAAACACAGGTCTCCGCTAAGTCGTAAGACGATGTATGGGGGCTGACGCCTGCCCAGTGCCAGAAGGTTAAAGAAGTTGGTTAGCATTAGCGAAGCTGATAACTGAAGCCCTGGTGAACGGCGGCCGTAACTATAACGGTCCTAAGGTAGCGAAATTCCTTGTCGGGTAAGTTCCGACCCGCACGAAAGGCGTAATGATTTGGATACTGTCTCGGAGAGGGGCTCGGTGAAATAGACTTGTCTGTGAAGATGCGGACTACCTGCACCTGGACAGAAAGACCCTATGAAGCTTTACTGTAACTTGAGATTGAAACTGGACTTTATTTGCGCAGTATAGGTGGAAGGCGTTGATTATATTCTTGCGGGAATATTGGAGCCATCAGTGAGATACCACTCCTATAATGTTAGGTTTCTAACTTTGAATCATTATCTGGTCAAAGAACAGTTTCAGGCGGGCAGTTTGACTGGGGCGGTCGCCTCCCAAATGGTAACGGAGGCGTACAAAGGTTTCCTCTGAACGGGTAGAAATCGTATCTAGAGTATAAAGGCAAAAGGAAGCTTGACTGTGAGACCTACAAGTCGAGCAGGGACGAAAGTCGGTCTTAGTGATCTGACGGTGCTGAGTGGAAAGGCCGTCACTCAACGGATAAAAGTTACTCTAGGGATAACAGGCTGATCTCCCCCAAGAGTTCACATCGACGGGGAGGTTTGGCACCTCGATGTCGGCTCATCGCATCCTGGGGCGGTAGTACGTCCCAAGGGTTGGGCTGTTCGCCCATGAAAGCGGTACGCGAGCTGGGTTCAGAACGTCGTGAGACAGTTCGGTCCATATCCGGTGTAGGCGTTAGAATATTGAGAGGAGCCTTCTTTAGTACGAGAGGACCGAGAAGGACATACCTCTGGTGTACCAGTTATCGTGCCAACGGTAAACGCTGGGTAGCTATGTATGGAGAGGATAACCGCTGAAAGCATCTAAGTGGGAAGCCCACCTCAAGATGAGTATTCTCATCACG-TAA--GTGAGTAAGGTCACGGTAAGACTAACCGTTTGATAGGCATTAAGTGTAAGTATAGTAATATATGT-GCTGAGATGTCCTAACAGACCGAGGACTTGAATT--TTTTTAAGAGAGTTTGATCCTGGCTCAGGATGAACGCTGGCGGTATGCCTAACACATGCAAGTCGTACGAGA-------------GTTTTTAACTCAAGTGGCGGACGGGTGAGTAACACGTAAG-AATTTACCTTTAGGAGGGGGACAACAATTGGAAACGATTGCTAATACCCCATATGCTT-TTTAGTGAAACGGAT--TTTTCCGCCTAGAGAGGAGCTTGCGGCTGATTAGCTTGTTGGTAAGGTAATGGCTTACCAAGGCGACGATCAGTATCTGGTTTGAGAGGATGATCAGACACACTGGAACTGAGACACGGTCCAGACTCCTACGGGAGGCAGCAGTGGGGAATTTTCCGCAATGGGCGAAAGCCTGACGGAGCAATACCGCGTGAGGGATGACTGCCTATGGGTTGTAAACCTCTTTTTTCAGGGAGGAACAAAATGACGTGTACCTGAAGAATAAGCATCGGCTAACTCCGTGCCAGCAGCCGCGGTAAGACGGAGGATGCAAGTGTTATCCGGAATCACTGGGCGTAAAGCGTCTGTAGGTTGTTTAATAAGTCAACTGTTAAATCTTGA-GGCTCAACCTCGAAATCGCAGTCGAAACTATTAGACTAGAGTATAGTAGGGGTAAAGGGAATTTCCAGTGGAGCGGTGAAATGCGTAGAGATTGGAAAGAACACCGATGGCGAAGGCACTTTACTGGGCTATTACTAACACTCAGAGACGAAAGCTAGGGTAGCAAATGGGATTAGATACCCCAGTAGTCCTAGCTGTAAACAATGGATACTAGATGTTGAACAGATCGACCTGTGCAGTATTAAAGCTAACGCGTTAAGTATCCCGCCTGGGAAGTATGCTCGCAAGAGTGAAACTCAAAGGAATTGACGGGGGCCCGCACAAGCGGTGGAGCATGTGGTTTAATTCGATGCAACGCGAAGAACCTTACCAGGGTTTGACATGATACGAATTTCTTTGAAAAAAGAAAGTGCCTTTTGGAACGTATACACAGGTGGTGCATGGCTGTCGTCAGCTCGTGTCGTGAGATGTTGGGTTAAGTCCCGCAACGAGCGCAACCCTTATTTTTAGTTGCCTTT-ATGGAACTCTAGAAAGACTGCCGGTTATAAACCGGAGGAAGGCGGGGATGACGTCAAGTCAGCATGCCCCTTACACCCTGGGCTACACACGTGCTACAATGGGCGAGACAATGAGATGCAAATCTGTGAAGACTAGCTAATCTATAAACTCGTTCTAAGTTCGGATTGTAGGCTGCAACTCGCCTACATGAAGTTGGAATCGCTAGTAATCGCTGGTCAGCTATACAGCGGTGAATTCGTTCCCGGGCCTTGTACACACCGCCCGTCACACCATGGAAGCTGGTTATACCCGAAGTCGTTACTCTAACCTTTTTGGAGGGGGATGCCTAAGGTAGAATTAGTGACTGGGGTGAAGTCGTAACAAGGTAACCCTACTGGAAGGTGGGGTTGGATCACCTCCTTATGGCAAAAAATAAAGGAACTCGTATCTTAATTACATTGGAATGCACTGAGTGTCGTTCTAATGTAAATAAAAGATCACCTGGTGTTTCACGGTATACAACACAAAAAAATCGCCGTAATAATCCAGAAAGATTGGAATTAAAAAAATATTGCCCACACTGTAATAAACCTACTATACATAAAGAAATTAAATAAATGGA------------------------------------------------------------TAATATTT------------------------------CTATTAAATGTATTAAATCAGAAAAAATTAAATCTGGAGCCAGTTATGGTCAATTTGTAATAAATTCATTATCTGCGGGGCAAGGTATAACCGTTGGAAATCAACTTAGAAGGGTCCTATTAGGTGATTTAGGTGGAACAGCTATATCAGCTGTTAGAATAGCAGGTGTCAGACATGAATTTTCAACTATCCCTGGTGTTCGCGAAGATATCCTAGAAATTTTATTAAATTTAAAAGGAATTGTCTTTAAAA---GTCAGACAAAAGAAACCCAATTTGGTCGGTTAAAAATTCAAGGTCCAACAGTTGTTACCGCTGATTTGATTCAACTCCCAACAAATTTAGAAATTATAAATCCAAATAATTATATTGCAACAATTTCTACGGCAAATGTTTTAGAAATTGAATTCAAATTTGAATATGGAACAGGATATAAATTAGCATCCCAAACATTTTCTGATGAAGTTGATAGTTACTTACAGTTGGATACAATTTTTATGCCCGTTCAAAAAGTAGATTTTAAAATTGAAAATGTTTATGATAGTACCAATAATATTACCGAACGGTTATTTATAGATATTTGGACAAATGGGAGTATTTCTCCAACTGAAGCAATAAAATCTGCTTGTCAAATTATTATTAATTTATTTAAATTATTAGTTGAAAACAAAGAAACAAA------TGAAAACCTAGAATTAGAAACAAAAAATTCTTCAATTAGTATTGAACCATACACAAATATCGCGATTGAAGAATTACAATTGTCGGTTCGAGCGTATAATTGTTTAAAAAAAGCTCAAATTAATACCGTAGGTGACTTGCTACAATATTCACCTGAAAAATTACAGGAGCTTAAAAATTTTGGTCGAAAATCTGCGGACGAAGTGTTTTCTACCTTAAAAAATAAATTAGGTATTATTCTAAAGTAAATG------------------AATTATATTACAGCTTTGCCTGATTTTATTGCTATGCAAAGAATCAGCTTTTGTTGGTTTCTCAATCAAGGATTAAATGAAGAATTATCACTTTTTTCAAGAATTCATGATTTTAGTCATAATACAGAATATGTTTTATTCGGAGAAGAATATAATTTAATTAAACCACCTTGTAGTTTACTAATTGCAAGAAAATATAGTGGAAATTATCGAGTACAGTTAATCATTCCTCTGGAAGTTAGAAATAAAAAAGCAAATAGTATAAGGTATCATAATCAATTTCCGATTATTACATTACCTCTTATGACAACAGCAGCAACATTTATCATTAATGGATGTGAACGAGTAATTGTTAGTCAAATTATTCGTAGTCCAGGAGTATATTTTGAAAAAAATAAGAATCAAAAAAAACGAAAATTATTTAAAAGAAAACTATCTACAGATATAAATAAACTACGTTTCTTTTTACCGTCTGGTGAAGCATTTATTTCTGAATTTGATTTATTTTTCCCAATACCAATAATTAACTATGATATA-----------------AAAACACA----------ACAAGAACAA---------------------------ATCTTCCCAGAATGGAAAAATAGTTCCATTTATAAATACTCAATTCGCTTTTTGCAACAAACAGAAAA---AAAATCTTCGTTT---TATTTTTTACAATGTTTCAAATTATATAGAACAATTTTAACTA---CTAATGAACCGCATAAAAAGAATATATTGACGCAATTATTTTTAAAATGGTTAAGATTTATTATTTTAATATA-------------TTAGTCCGATGTTTAACAAA-----ATATGAGATTTTAAACATACGACAAAAT-----------------CTTCCTAAATTCACAGGTAATAGC-----------TCATACTCAATTAAATGTGGAATTAATTTTAATAACAATCCA-ACCATTTTATTTATTAAATGAATTGGAA-------------AATTTCAAATATTTAA-------AACGAAATATAACTAAACTCACTGAACAAATTATTGAAACAACGAATTTAATTGAATTAAAACAATTAAAACCAATTATTTATTTT-----------TCAACTAG-----TTTAAAAGAACAGTTAAAATAT---------------ATTTTTGGAAAAAGTAAATTACATAAATATCTGAAAACAAAAACTAAATTTCTTTCGT-----ATAAGGATGATCATGAAATTAAGACAAATTATAATACGAAATATGATGAAAAAGATTTATATACAGCGACTTTAATTCCAGAGTATGGTTCATGGATTAGAATTGGATTTCAAAAAAAT--------ACAAAGATTAATGTTTATAAATATCCATTAAAAAATCAA----GAAGATGAAGTTGTTATTCAATTAGATAAAATTAATCAAAAACCGATTCTTACTTTATTAAAGGAAATGGGACTAACAGATTTAGAAATTTATAGGAATTTAGAACATTCAGATTTCTTTTATTTTAATCAACCACTTTTAATAAATTCAAATTTATTGGAACAACCATTACCAAGATTTGATTTGAATTCTAATTATTTTAATCGT---ATTTCTGAGTTCTCAAGAATATTTGACCCTGCATATTATCGTTTAGGAAAAGTAGGACGATTAAAAATAATAAATCGTTTAAATTTAAAACTTAGTCAAAGATCTCAAACAATTACCTATGAAGATATTTTTGCAATTATCGATAAATTACTAACATTAACAATTACAAAAACTGTTCAAGATGATATTGATCATTTGAAAAATCGTCGAGTACGTTCAGTTGGAGAATTATTACAAAATTTATTCCGAATTGGTTTCCAACGCTTAGTTAGAAAATTACGAAACCAAACAAATAGAATTGAATCG--------------------------GGACAATTATTAAGTTTTAATGTCGTTAATGCCACTGTAAGAGAATTTTTTGGATCTAGTCAATTATCACAATATTTAGATCAAACAAACCCACTATCATCATTAACACATCGTCGACGAGTTAGTGGATTAGGACCTGGTGGTTTTGATCGTGATCGAATTAGTTTTGCTGTTCGAGATATTCATCCAAGTCATTATGGTAGAATTTGTCCTATTGAAACACCCGAAGGACAAAACGTCGGATTAATTGCTTCATTAACAACTTGTGCACGTGTCAATAAAGCTGGATTTTTAGAAACACCTTTCTGGCGGGTACTAAATGGAAAAGTTATTAAAACTGGAACTCCAATTTATTTAACAGCAGATATTGAAGATTTATATAAAATAGCACCTGCAGATATATCAACAAATGAAGAAAATTATTTAACTAGAAATGTTATTCCTGTTCGTTATAAACAAGATTTTGTTAATGTTCCACCATCGGAAGTTGATTTCATTGCAATTTCTCCAATTCAAGTTGTTTCAGTTGCGGCTTCATTAATTCCATTCTTTGAACATGATGATGCTAATCGTGCATTAATGGGTTCGAATATGCAAAGACAATCAGTTCCATTAATTTTACCACAAAAACCGATAGTTGGAACAGGTTTAGAAAATCAAATTGCGATCGATTCAGGAATGACGTTAAATGCTAAGAATTCTGGAATTGTAAATTTAGTAACAGCAAATAAAATTATTATTAAGGAGCAAACTGG---AAAAAAAATTACATACAAATTACAGAAATATTTACGATCGAACCAGCAAACTTGTATTAATCATCGTCCCATTGTTTGGAAAGGAGAAAAAGTTAAATCAGGTCAAATTATTACGGATGGGCCTGCAATAGCAACAAGTGAGTTAGCTTTAGGTCAAAATGTTTTAGTTGGTTATATGCCATGGCAAGGATATAATTTTGAGGATGCGATCTTGATTAGTGAACGTTTAGTTTATGATGATATTTTTACTTCTATACACATTGAACGGTATAAAATTGAAATTGATCATACTTCTGATACTTCAGAACAAACGACTAAAAATATTCCAAATTTGAATTTTTCAGAGATTGAACATTTAAATGATGATGGAATTGTAACGGTTGGAACATTTGTTAAACCGGGTGATATTTTAGTTGGAAAAGTTGTTTCAAATGATAGTTCAGAACAATTACCTGAGTCAAAACTATTACGGGCAATTTTTGGCGCGAAAGCAAAAGGTGTAAAAGATAATTCATTTAGAATGCCTGATGGAGAATATGGAAGAGTGATTGAAACTGTTACGTTTAATCGGCGAACAAA------------ATTAACTTATAAATTTGAAAAAATTTATGTTTTTATTGCTCAAATTCGAAAAATTCAAGTCGGAGATAAAATTGCTGGTCGTCATGGGAATAAAGGTATTATTTCACGTATATTAGCAAGGCAAGATATGCCATTTTTACCCGACGGTACTCCAATTGATATTATTTTAAATCCTTTGGGAGTTCCATCACGAATGAATGTTGGTCAACTTTATGAATGTTTACTAGGTTTAGCAGGTGATAAATTAAATTGTCGGTTTAAAATTTTACCATTTGACGAGATGTACGGTGTCGAGATGTCGCGAATCTTAATTAATAAAAAATTACGAAATGCTTCTCTTATAAATGATGAAAGTTGGCTATTTAATCCTTATGCTCCTGGAAAAACGGTCTTAATTGATGGAAGGACAGGTAAAGAATTTGAGAATCCTATTACAGTTGGGAATGCTTACATGTTAAAACTTATTCATTTAGTTGATGATAAAATGCATGCTCGTGCTACAGGACCATATTCTTTAATTACGCAACAACCATTACGGGGAAAAGCCCAACACGGTGGACAAAGATTTGGTGAAATGGAAGTTTGGGCATTAGAGGGTTTTGGTGCAGCCTTTACTTTAAAAGAATTATTAACCATAAAATCTGACGACATGCAAGGACGTAATGAAACATTGAATGCAATTGTAAAGGGTCAACCAATTCCAAAATTTGGTATCCCTGAATCATTTAAAGTTCTGTTACAAGAGCTTAGATCAATAGGTTTAGATATGAGCACATATAAACTTGAAAAATTTAGTTCAAATAAAAAGTATGAAGTCGAAGTTAATTTAATTGAACAGTATAATGCTTCGTCAAAAACATTTTCTCCGACCTCAAATATAAATGATATTTCATTCTAAATGGCAAAAAAAAGTATGATTGAGCGTGAAAAAAAGCGCATTAAACTATATCATAAATATGCTCTAAAACGTGCACATTTATTAAAACAATATAGAAATGCTGAAAGTTTTAATCTAAAAATGGAATTACATTCTAAAATTCAGAAATTACCACGTAATAGTGCCAAAAATCGAATTCGTAATCGGTGTTGGAAAACAGGTCGACCACGTGGTGTATTTCGGGATTTTGGATTATCACGTCATGTTGTAAGAGAAATGGCGCATCAATGTTTGTTACCAGGAGTGACAAAATCAAGTTGGTAAATGATTAATCAATCAAATAAAGTATTAAATACAAATATAACCAAATTGGTAAATAAACCTTATCAGTATGGTTTTTCGACAAAAATTGAGAAAGACATAATTGAAAAAGGTTTAAATGAAGAGACTATTAAATTAATCTC---AAAAAAAATTGAACCTGACTTTTTATTAAAATTTCGATTAAAAGCCTATAAAAAATGGAAAAAGATGCAGGAGCCTACATGGGCTTATTTAAAATTTCCACAAATTAATTATCAAGATATTATATATTATTCAGCTCCTAAAGTACAAAAAAAATTAAAGACTCTAGATGAAGTAGATCCAGAACTATTAGAAACTTTCGAAAAATTAGGAATTTCATTAACCGAACAAAAACGGTTAACAAATGTAGCTGTTGATGCAGTTTTTGATAGTGTTTCTATAGCAACAACATTTCAAGATGAATTAAATGAATTTGGTGTCATTTTTTCTTCAATTTCAGAGGCAATTCATGATTATCCTGAATTAATCGAAAAATATTTAGGTTCAGTTGTTCCAATTGGAGATAACTATTTTTCAGCATTAAATTCAGCGGTTTTTACAGACGGCTCATTTTGTTATATTCCCAAAAATGTAATATGCCCTTTAGATTTATCAACATATTTTAGAATAAATGATTCAAAATCAGGTCAATTTGAACGTACATTAATTATCTCAGAGAAAAATAGTAAAGTTAATTACCTAGAAGGATGTACAGCACCACAATATGATACAAATCAACTTCATGCTGCAATTGTTGAATTAATTACATTAGAAAATGCTAGTATAAAATATTCTACAGTACAAAACTGGTATTCTGGGAATGAATTTGGAGTTGGAGGTATTTATAATTTTGTAACCAAACGGGGATTATGTGCAGGTAAAAATTCAAAAATTTCCTGGACACAAGTAGAAACTGGATCTTCTATTACTTGGAAATATCCAAGTTGTTTATTAATTGGAGAAGCTTCACAAGGGGAATTTTATTCAGTTGCATTAACAAATAATTATCAACAAGCTGATACGGGGACAAAAATGATTCATCTTGGAAAAAATACGCGTAGTCGTGTCATTTCAAAAGGAATTTCAGCAGGACATTCAAAAAATACTTATCGAGGTTTAATAAATATAAATAATAAAGCATTAGGTGCAAGAAATTATTCTCAATGTGATTCACTATTAATTGGAAATTTATCAAATGCAAATACTTTTCCTTTTATTTCAGTCCAAAATTCAACCACAAAAATTGAACATGAAGCATCCACATCAAAAATTGGTGAAGAACAAATTTTTTATTTCTTACAACGTGGAATTTGCCTAGAAAAAGCAGTTGAATTGATGATTAGTGGATTCTGTCGTGAAGTATTTACAGAATTACCATTAGAGTTTGCAGCAGAAGCAGATCGATTATTAACCTTAAAATTGGAAGGAAGTGTTGGCTAAATGAATTTAAATTCTCCTCTTTTAGAAATTAAAGATTTACAGGTTTCAATTAATGAAAATGAAATATTAAAAAAGTTAAATTTAACTATTAATAAAGGTGAGATCCATGCAATTATGGGTCCAAATGGTTCTGGAAAAAGCACGTTTTCAAAAGTTCTGGCAGGTCATCCTGCTTACTCCGTTCTAAATGGAGAAATCCTTTTTAAAGGATCTAGTATATTACCTTTAGATCCAGAAGAGCGATCACATTTAGGTATTTTTTTAGCCTTTCAATATCCAATTGAAATTCCCGGTGTCAGTAATGAAGACTTTT-----TACGCCTTGCCTACAATGCGAAACAA-AAATTCTCAAATAAATTAGAAGTAGATCCAATTGAATTTTTAGGAATTATAAATAAAACGTTAGAATTAGTTAATATGTCACCTT------TATTTTTAAGTCGAAATGTTAATGAAGGATTTTCGGGTGGAGAAAAAAAACGTAACGAAATTTTACAAATGATTTTACTTGATTCTGAATTGTCTATTTTAGATGAAACGGATTCAGGTTTAGATATTGATGCATTGAAAATTATTTCAACTGGTATTAATAAATTTATGACTCCTGATAAAGCAATTGTTTTAATTACTCATTATCAACGTTTATTGGATTATATAAATCCAACATATGTACATGTAATGCAAAATGGAAAAATTGTTAAAACGGGTTCATCTGATTTAGCTAAAGAATTAGAAAATAAAGGTTATGAATGGTTAACG---TAAATGA---------CAAGCTCTATTTTTACTCAAGATTCTAAACTTGCAGTGGTTGCTATTATAGAAAAAGGTTTTGAACTTCTTGCAAACCTATTTGGTTATCCTAGAGTTCGCTTCACTTGGAATGCGACCAAATACATTCCCACC------GATAGACCTACCACAGTCGCTTATTGAG--GTTTTTCTTGGTTTAATACCCAGATTACATACGCTTACACGTTACTTTTATCAAAGTGACACGGATGGATTTTATAATTTTTACATTCG--------AAATTATCAAAATATCTTCTTTCTACCAGATTGGCTT---------TCAGAATTTCTTCAAATACAA-------------TTGAATTATTGTTTAGATATTTCATTTTTAGAAG------------------------------------------CTATACGTGGAGCAGTTTTTCTTTGTCTCTTCATTTTTTTCGAATTGGTCTCATTACGAATTACGTTATTTTGGTTTTTAACTATAAATCCTTATACATTTCCTTGGATTTATGTAACTTCTGCTGTTGATTGGACAGATGAAGCTTTCCAAGGTTTAG------------TACCAGTTGTAGCTGGCCTAAATTTAACTGCTACTATTGTTATGGGGATAGTTGGCGCACTTGCGGATAGTCTAAATCATCTAGTTTTTACTATGCCATTTTTACCTAG------------TGAAGCTGAACA--------------------------ATTACCATTAGC-------------------------------------AGTTGGTGGTCAGGTAAG--------------AGAAGTTGTTATTTTCCGTTAT-----------------TTCCCCATATTATGGTACAAATATCCAATTCCAAATGATATCCGTCAGTATTGGTA------------------------------------------------------------------TTATGAAAGACCTGATATTTTGA----------------------------------------AATT---TATGCAAGAATCATACACAGATCTTAATGTCCAATTTTTACC-----------TAATGAAATTGTTCAGCAAATG----
>Didymo
ATGATAAATATTCGTCCAGACGAAATTAGTAGTATTATCCGTGAACAGATTGAAAAATACGATCAAGATGTTAAAGTAGATAATATTGGTACTGTATTACAAGTTGGTGATGGTATTGCTCGAGTATATGGTCTTGATCAAGTAATGAGTGGTGAACTTTTAGAATTTTCAGATAAAACAATTGGTATTGCTTTAAACTTAGAAAATGACAACGTTGGTGTTGTACTTATGGGTACAGGACGTCAAATTTTAGAAGGTAGTACAGTAAAAGCAACTGGGAAAATTGCTCAAATTCCTGTAGGTGATAAGTTTTTAGGTCGTGTTGTTAATCCATTAGGTGCACCTATTGACGGTAAAGGTGAAATTGAAACTACAGAAAGTCGTTTAGTTGAATCAATGGCTCCTGGTATTATTAGTCGTAAATCAGTATGTGAACCATTACAAACTGGTATTACGTCAATTGATTCTATGATTCCAATTGGTCGTGGTCAGCGCGAATTAATTATTGGTGATCGTCAAACAGGTAAAACTTCAATTGCAGTAGATACAATTATTAATCAAAAAACTGAAGATGTTGTCTGCGTTTACGTAGGTATTGGCCAAAAAGCTTCAACAGTGGCACAAGTTGTAAATGTTCTTGAAGAAAAAAATGCAATGTCATACACAATTGTTGTTTCAGCAAGCGCAAATGATCCTGCTACACTACAATATATTGCTCCATATGGTGGTGCTGCATTAGCTGAATACTTCATGTATAGAGGTAAAGCTACATTAGTAATTTATGACGATTTAACGAAACAAGCCATGGCTTACCGTCAAATGTCATTATTATTACGTCGTCCACCAGGACGAGAAGCTTATCCTGGGGATGTATTCTACTTACACTCACGTTTATTAGAACGTGCTGCAAAACTTAGTGATGCACTAGGTGGTGGTAGTATGACTGCTCTTCCAATTATTGAAACACAAGCTAGTGATGTATCTGCTTATATCCCTACAAATGTAATTTCAATTACAGATGGACAAATCTTCTTATCGAATGATTTATTCAACTCGGGTATTCGTCCAGCAATTAATGTTGGTATTTCTGTATCACGAGTAGGGTCAGCTGCTCAAACTAAAGCAATGAAAAAAGTTGCTGGAAAATTAAAGTTAGAATTAGCTCAGTTTAATGAGTTAGAAGCATTTTCACAATTTGCTTCGGACTTAGACGAAGCTACACAAAAACAATTAGCACGCGGTACAAGATTACGCGAGTTATTGAAGCAACCACAAAATTCTCCTTTATCTGTAGCTGAACAAGTTGCATTAATTTTTACAGGAATTAATGGTTATTTAGATGATTTAGCAGTTTCAGATGTTAAAAATTACTGTATTAGTTTAATAAAATACTTAAACTCATCAAAACAGTCATATCTTGAAATTGTTAGATCTACGAATCAATTTACAGAAGAAGCAGAAAGTCAATTAAAAGAAGCAATTGCAGAATCAAAAAAAGCATTTGCAAGAACTAAG---TAGATGATTAATCTTTCAATACTAATTTCAAATTCAGAAGTTAGTGGTCCTGGTGGACTATTTGATATTAATGCGACTTTACCATTAGTTCTAATTCAATTTGTACTGCTAGTAATTGTATTAAATATAATTTTATATACTCCGTTACTAACAGTTATTGAAGAACGTAAAGAATATATTCTAACAAATCTTGGTAAAGCGTCAGAAATATTAGCAGAAGCCAATAAACTAACGAAGCAGTATGAACAGGAATTAGCTACCGTCCGTAAAGAAGCTCAATTAGAAATTACAAATTCACAAAAAATTCATAAAGAAATCTTAGATGTTGAATTAAAGATTTCTCAAAAATATATTGATAGTTTATTAGATACTATTCAAAAAGATCTTCAAAATAAAAAATATATAGCACTTAATAGTTTAGACGAGATTGTTCAATCTTTATGTGCAGATATAGAAACTAGATTATCAATTTAAATGTTTGAGAAATTTACTGAAGGCGCCATAAAAGTTATAATGCTTTCACAAGAAGAAGCTCGCCGTATGGGCCATAATTTTGTGGGAACTGAACAGCTTTTATTAGGTGTTATCGGACAAAGACATGGAATTGGAGCAAGAGCTCTGAAAAAACTAAAAGTTACATTAAAAAAAGCTCGTAAAGAAATAGAATTATACATCGGCCGGGGTACCGGCTTCGTAGCGTCAGAAATTCCATTTACTCCAAGAGCAAAACGAGTGTTAGAAATGGCAGTTCATGAAGGTAAAGACTTAGGTCAAAACTTCGTTGGAACTGAACACATTTTATTAGCACTTATTGCAGAATCTGATGGTGTAGCAATGAGAACGTTAGATAAATTAAACGTAGATATCCATAAATTACGAAATTTAATTTTAACCTATATCGAAGAAACACAAGAAGAAATTTTA------CGCCCGTTAACACAAGCGGAAAAA------------------------------TTCTTATTAGAACGAGAAAAGAAA---------------GGTAGTCCAACACCAACTTTAGATGAATATGCAGAAAACGTAACCAAAGAAGCTATTGATGGTAATTTAGATCCAGTAATTGGTCGTGAAAAAGAAATTGATGATGTTATCGCTGTTTTAGCAAGAAGAACAAAAAATAATCCCGTTCTTATTGGTGAACCAGGAGTTGGTAAGACTGCAGTCGCTGAAGGTTTAGCTCAACTTATTTTAA---CTGAAAAAGTTCCAGATTTTTTAGATGGTAGTCTTATCATGGCTTTAGATCTTGGTTCAATTTTAGCAGGTACTAAATATCGTGGTGAATTTGAAGAACGGCTAAAAAGAATTGTTGAAGAAGCGCAAAATGATTCGGCAGTTATTATCGTAATTGATGAAATTCATACCTTAGTAGGAGCTGGTGCTGCTGAAGGTGCAGTCGATGCAGCAAATATTTTAAAACCCGCCTTAGCACGTGGTAAATTCCGTTGTATAGGTGCAACAACAAATGATGAATATCGCAAATATATTGAACGAGATCCTGCATTAGAAAGACGATTCCAGCCCGTTCATGTTGAAGAACCAAGTGTAGGTACAACTATTGAGATTTTACGCGGTTTACGGTCAAAATTTGAACAACATCATACTTTAAGTTATCATGATAAAGCTTTAGAACAAGCCGCAATTTTATCAGACAAATATGTAGCTGATAGGTATTTACCAGATAAAGCCATTGATGTGCTAGATGAAGCAGGGGCTCGAGTTCGATTAGAAAATCGTCGTTTACCATTAGGTTTAAGAAGTTTAATGCATGAGTTGCAAGAAACAATTAAAGATAAAGAAGAGTGTATTAAAGAACATGATTTTGAAGCCGCAAAACAACTTCTAGATCATGAAATGGAAGTTCGAACACATATTCGAATTATGAAACAGTCAGCATTAACTAGTGAAGCTAGAGGATTTA-----------------CTCGTCGTGATGTTGATTTGGTTACTGAAACTGATGTTTCTGGAGTTGTTTCAAATTGGACTGGGATTCCAGTTACAAAAATTACAGGTTCAGAATCGGCTCGTCTTTTAAAAATGGAAGATACGATTCATGAGAGAATTATTGGTCAAAAACATGCCGTTGTAGCTGTATCAAAAGCCATCCGTCGAGCTCGTGTTGGTTTAAGAAATCCTAATCGACCCATTGCAAGTTTTATCTTTGCAGGACCGACTGGAGTAGGTAAAACTGAATTAACAAAAGCTTTGTCAGATTACATGTTTGGTAGTGAAGATAGTATGATCCGATTAGACATGTCAGAGTACATGGAAAAACATACGGTCGCAAAACTAATTGGTTCACCACCAGGATATGTTGGTTACAATGAAGGTGGTCAATTAACAGAAGCTGTTCGTTCAAAACCATATTCGGTTGTCTTATTAGATGAAGTTGAAAAAGCACATCCAGATGTGTTTAATTTATTATTACAAATTTTAGACGATGGTAGATTAACTGACTCAAAAGGACGTGTCATTGACTTTACAAATACTTTAATTATCATGACGACCAATTTAGGGTCAAAAATTATTGAACGAGAA------------------------------------------------------------AGTGGTATTAAA---TCTAAATCGGAACTAGGCGAGGGTGGATTTAAAATAACACCTGATGAAG------------------TTGTTGGTTGGGAACCTGCACCAGAAGCTATCAAAGACCCTGAACTGTTTGACCGTGTAACGAAATTAGTAAATGATGAGTTAAAAAATTTCTTCCGACCAGAATTTTTAAACCGTATTGACGAAATTATCGTTTTTAATCATTTAACAAGGATGGATATTTGGGAAATCTGTGAATTAATGATTAAACAAGTACAGAGCCGATTAAAAGAAAAAGGAATTAATTTAATTGTTGACCTATCAGTTCAAGCTTTTTTAACAGATGAAGGGTACGACCCAGTTTATGGTGCTCGTCCATTACGTCGAGCTATCATGAAATATTTAGAAGATACACTTGCGGAACAATGTTTATCAAAAACACTATATCCA---------------AATACAATAATTCATGTTAGTCGGAAAAAAG--------------------------------------------------------------TTGAGGGAACTTTACTTATATGAACGAACTGCAAGTTGAAGTAGA------------------TTTTAGTGATGTTGATCCTCTTCTTTTAGAATCATCGGTTAAATGGAACAACCTAATACAAACACTAAACCTATAACAA---------------------TTGATCAATCTTTGCCGCATCATTTTTTAGCTGAAAAAATGATTTTGAGTTGCCTTTTAATTAACCCAGAAGCAATCGAAA-TTACATTACGAACTATTTCAATTGAGGTTTTTTATTTTAAAAATCATCAAGAAATTTATAGAGCTATTATTTTTATGTACAAAAATAATTTGCCAATCGATATTCTTACACTTATAACTTTTTTACAAGATAACGGCTTGTTACAAAAAGTAGGAGGCTTAAAAGTACTAATTGAACTATTGAGTCAAATACCATCTTTCGTTAAATTAGAAGAATACTTAAGATTAGTCAAAGATAAATTTATTCGACGTTCCTTAATTAAATTGGGTTACGAAACAATGAATTCAGGTTATATAACTAATATACCCCTTGAAAACATTTTAACAGATCTAGAAAATAAGTTATTTAATATAACAAGCGAGATAAAGCCACAAAAACTTTTTAGTAGCGCCGAATTATTAAATGATATATTTTTTGAATTAAAGACAAAATCTTTAGATTCCAAGTTACCTGGAATAACTTCTGGATTTTATGATCTTGACTCATTAACTCAAGGATTTCAGAAATCTGATTTAATAATTCTGGCCGGCCGACCATCGATGGGGAAAACCGCCTTAAGCCTAAATATTGCTGCAAATATAATTAAAAGTTCAAAACTTCCAGTTTTATTCTTTAGTTTAGAAATGTCAAAAGAACAAATTATGTATCGCTTACTGGCGATGGAAACAAATATAAATCACATGAGACTTAAAAGTGGCAAACTTGGCCAAAATGATTGGTTAAAATTAAATAAAATAATTAAGCTTTTAGCGAAATTTCCCCTTTTTATTGATGATACATTCGATTTATCTATTCAAGACATTCGATCAAAAATAAAAACAATTGTTTTTGAACAAAATCAAATTGGAATCGTTATTATTGATTATATTCAACTAATGCAAAATTC------CAAGTTAAAAATTGATAATCGAGTTCAAGAATTATCTCAAATTACTCGATCATTAAAAACACTTGCTCGCGAATTTAATATCCCAATAATAGGTTTATCACAATTAAGTCGAAATGTTGAAAATAGGCTTGATAAAAAACCTATTTTATCAGATTTACGAGAGAGCGGATCCATTGAGCAAGATGCTGATCTTGTATTAATGTTACACCAAAATCAGTCAA-----------------CAAATGCGCAACAAAGGAACGTTCCAGAAAACAAGAAGCCTAATCAAATAATAGAATTAATTATTGCTAAACATCGTAACGGACCCACAGGCACAATACAACTCAAATTTGATGAACAACAAACAAAATTTTATAATTTAGAA---------------------------ATAAGAAAATAAATGACAAAAGTTGTAGGAATTGATTTAGGGACGACAAACTCTGTAGTTGCTGCAATTGAAGGAGGTCAACCAAGCGTTATTGTTAATGCTGAAGGATTAAGAACAACGCCTTCAATTGTTGCATATACTAAAAAAGAAGAATTACTAGTAGGTCAGATTGCAAAACGACAAGCTGTTATTAACCCTGAAAATACATTTTTTTCAGTTAAAAGGTTTATTGGATCAAAAGAAGGAGAAATTGCTGAAGAATCAAAGAAATTACCTTATAAGGTAAGTAAAGATCAAAATGATAATATTAAGATCAAATGCCCGGCTTTAAACAAAGATTTTAGTCCAGAAGAACTTTCAGCACAAGTTTTACGGAAATTGATCAATGATGCCACAAATTACTTAGGACAAGAAGTAACACAAGCCGTTATTACTGTTCCTGCTTATTTTAATGACTCGCAACGACAAGCAACAATGGATGCTGGTAAAATTGCAGGCATCGAAGTATTACGAATTATTAATGAGCCAACTGCTGCTTCTTTAGCTTACGGTTTAGATAAAAAACAAAATGAAACAATATTAGTTTTTGATTTAGGTGGCGGTACCTTTGATGTTTCAATATTAGAAGTTGGGGATGGTATTTTTGAAGTTTTATCTACTGCTGGAGACACAAGTTTAGGTGGTGATGATTTTGATAATGTTCTTGTAAATTGGTTAATTAACGATTTTAAAGATAAAGAAGGTATTGATTTAGGGAATGATATTCAAGCTTTACAACGTTTAACTGAAGCTGCTGAAAAGGCAAAAATTGAATTATCAACAGTAGAAAAAACTACAATTCATTTGCCATTCATTACAGCAGATAAATCAGGTCCAAAACATATTGAAAAAGAATTAACGAGAGATGTTTTTGAAAATTTATGCAAAAATTTAATCAATCGTTGTCAAATTCCAGTTGAAAAATCTTTAACAGATGCTCGTCTTGATAAATCTGATATAAATGAAGTTGTACTTGTTGGTGGTTCAACTCGAATTCCAGCAATTCAAAAATTAGTTGAATCATTAACGGGTAAAAAACCAAATCAATCAGTAAATCCAGATGAAGTTGTTGCAATTGGCGCTGCTATTCAAGCAGGTATTTTAGCTGGTGAAATTAAAGATATTTTACTATTAGACGTAACACCGTTATCGTTAGGTGTTGAAACACTTGGTGGTGTTATGACAAAAATTATTGCCCGAAATACTACAATTCCGGTTAAAAAATCAGAAATGTTTTCGACTGCTGTTGATAATCAAACAAATGTAGAAATTCATATTTTACAAGGAGAACGTGAGTTAGTAGCTGGGAATAAAAGTTTAGGAAATTTCCGTTTAGATGGAATTCCGCCAGCAGATCGTGGTGTACCTCAAATTGAAGTAACATTTGATATTGACGTAGATGGCATTTTATCTGTAAAAGCTCGAGAAAAAGAAACTGGTGTTGAGCAATCAGTAACAATTCAAGGTGCTTCTAATTTAAGTGAAAATGAAGTTGAAAAAATGTTAGCTGAAGCAGAAAAATTTGCAACGGCAGATAAAGAAAAACGAGAAAATATTGACTTAAAAAACCAAGCCGAAGCATTATGTTTTGAAGCTGAAAAAGAACTTTCTTTATT---------------CAAAGATAATATTTCTAATGATAAACA-------ACAAAATATTAAGAAGTTAATTGAAGATATTCGAAA--AGAAGTTTTAAATAATAATCTTGATAATTTAAAAATAAAAGTAGAAGATTTAAAAACATCTATGAAAGATCTTGTTAGTGCGAAGATGTCAGTAATTAAAAAACCAGATTTAACGGATCCAAAATTACGTGCTAAATTAGCAAAAGGTATGGGTCACAATTATTATGGAGAGCCAGCGTGGCCAAATGATATTTTCTACATATTCCCTTTATGTATGTTAGGTATGTTATCTTGTGTTTTTGGTTTAGCTGTATTAGCCCCAACACAAATGGGTGAACCTGCCGATCCATTTAATACACCTTTAGAGATTTTACCAGAGTGGTATTTCTTCCCAACATTTAATTTATTACGTGTGCTACCAAATAAATTATTGGGTGTTTTAGCTATGGCAGCAGTTCCTTTAGGGTTAATTACTGTACCGTTCATCGAGAACGTTAACAAGTTCCAAAACCCATTCCGACGCCCAATCGCGAGTTTAACGTTTATTCTTGGGTTTGTGGTGGCAATATGGTTAGGTATTGGTGCATGTTTACCGATTGATAAAGCTATTTCTTTAGGGTTTTGGTAAATGGTAGAACCTTTATTATCTGGTATAGTTTTAGGACTTACAACTGTAAGTGCAATTGGTCTTTTTGTTGCTGCTTTTTTACAATACCGTCGCGGTAATCGATTTGAAATTTAGATGGCAATAAGCTCAACCGACCGTCGCTCAAAAAATGTGCAAATTTTTGTTGAAAAAGACGCAGTCGAAACTAATTTCGCGAAATGGGCACAACCGGGTCATTTCTCAAGAACTTTAGCAAAAGGTCCAAAAACTACTACTTGGATTTGGAATTTACACGCAGATGCTCATGACTTTGATAGTCAAACTAGCTCTCTAGAAGAGGTTTCTCGTAAAATTTTTAGCGCTCACTTTGGACAATTAGCAGTTATCTTCTTATGGATTAGTGGTATGCATTTCCATGGAGCATATTTTTCTAATTATTCAGCTTGGTTAACTGATCCAGTTAACATTAAACAAAGTTCTCAAGTTGTTTGGCCAATCGTTGGTCAAGAAATTTTAAATGGCGATGTTGGTGGTAATTTCCAAGGTATTCAAACTACTTCTGGTTGGTTCCAAATGTGGCGTGCAGATGGTATTACTAGTGAATACGAGTTATACTGTACTGCAATTGGTGGTTTAGTAATGGCAGGTATCATGTTATTTGCTGGCTGGTTCCACTATCATAAAGCTGCGCCAAAATTAGAATGGTTCCAAAATGCTGAATCAATGATGAATCATCATTTAGCGGGTCTATTAGGATTAGGCTGCTTAAGTTGGTCAGGTCATCAAATTCATATTTCATTACCAATTAATAAATTATTGGACGCAGGTGTATCACCACAAGAAATTCCATTACCTCATGAGTTTTTATTTAACCGTGAATTAATGATCCAATTATACCCAAGTTTTTCAAAAGGGCTAGCACCATTTTTTAGTGGTCGTTGGGGTGAATATTCAGATTTCTTAACGTTTAAAGGTGGTTTAAATCCAGTTACAGGTGGTTTATGGTTGAGTGATACTGCTCATCACCATTTAGCTTTATCTGTTTTATTCATTGTTGCTGGTCATATGTACCGTACTAACTGGGGTATTGGCCACAGTATGAAAGAAATTTTAGAAGCTCATAAGGGTCCATTCACTGGTGAAGGCCATAAAGGGTTATATGAGATTTTAACAACTTCATGGCATGCTCAGTTAGCAATTAACTTAGCGTTAATGGGTTCATTAAGTATTATTGTTGCACACCATATGTATGCAATGCCTCCTTATCCATACATTGCGACAGATTATGCAACACAACTGTCTTTATTTACTCATCATATGTGGATTGGTGGATTCTGTGTTGTAGGTGGTGCTACACATGCTGCAATTTTTATGGTTCGTGATTACACGCCAGCTAATAACTATAATAATTTATTAGATCGAGTGTTACGCCATCGCGATTCAATAATTTCACATTTAAATTGGGTTTGTATTTTCTTAGGCTGTCATGCGTTCGGTTTCTATATCCATAACGATACAATGCGATCTTTAGGTCGTCCACAAGATATGTTCTCAGATAAAGCGATTCAATTACAACCAATTTTTGCGCAATGGATCCAAAATATTCATTTATTAGCGCCTGGAACAACAGCTCCAAATGCTTTAGCAACAACAAGTTATGCTTTTGGTGGTGAAGTTGTAGAGGTTGGTGGAAAGATTGCGATGATGCCTATTCAATTAGGTACTGCAGATTTTATGGTGCACCATATTCATGCATTTACAATTCACGTAACGGTTTTAATTTTATTAAAAGGTGTTTTATACGCACGTAGTTCAAAATTAATTCCAGATAAATCAAACTTAGGTTTCCGTTTCCCTTGTGATGGTCCAGGTCGTGGTGGTACTTGTCAAAGTTCAAGTTGGGATCATGTTTTCTTAGGTTTATTCTGGATGTATAATTCTATTTCTGTAGTAATTTTCCATTTTAGTTGGAAAATGCAATCAGATGTTTGGGGTACGATAACGCCAGACGGTACTATTTCACATATTACTGGTGGAAACTTTGCAAAAGGTGCTATTACAATTAATGGCTGGTTACGTGATTTCTTATGGTCACAAGCTTCACAAGTAATTCAATCATATGGATCAGCTTCATCAGCATATGGTTTAATTTTCTTAGGCGCACACTTTATTTGGGCTTTTAGTTTAATGTTCTTATTCAGTGGTCGCGGTTACTGGCAAGAATTAATTGAATCGATTGTTTGGGCTCATAATAAATTAAAATTTGCTCCAGCAATTCAACCACGTGCTTTAAGTATTACTCAAGGTCGTGCTGTTGGTTTAGCTCACTACCTATTAGGTGGTATTGGAACTACATGGGCATTCTTCTTAGCTCGTGCTGTCTCAATTAGTTAAATGAAAACTTTGTATTCCCTGAGGAGGTATTACCACGTGGAAACGCCCTTTAATAGTAGTATAGCAGGCCGCGACATCGAGTCTACAGGATTTGCTTGGTGGAGTGGAAATGCTCGTTTAATCAATGTTTCAGGTAAATTATTAGGTGCTCACGTAGCACATGCTGGCTTAATGGTTTTTTGGGCTGGTGCCATGATTTTATTTGAAGTATCTCATTTCGTACCAGAGAAACCTTTATATGAACAAGGTTTCATCTGTATGCAACATTTAGCGACGTTAGGTTATGGAATTGGACCTGGTGGTGAAATTACTACAACTGTTCCATACTTTGCTGTTGGTGTAATTCACTTAATTTCATCAGCTGTTTTAGGTTTTGGTGGTATTTACCACTCATTATTAGGACCAGATACTTTAGAAGAATCATTCCCATTCTTTGGTTATGACTGGCGTGATAAAAACAAAATGACAACAATTTTAGGAATTCACTTATGCTTATTAGGTGGTGGTTCTTTATTATTAGTTGCTAAAGCAATGTATATTGGTGGTGTTTACGATACTTGGGCACCGGGTGGTGGTGACGTTCGTTTAATCACAACTCCAACATTAAACCCAATCGTAATTTTTGGTTACGTATTCCGTTCTCCATTTGGTGGTGATGGTTGGGTTGTATCAGTAAATAACATGGAAGATGTTATTGGTGGTCATGTTTGGGTTGGTGTTTTATGTATTCTTGGTGGTATTTGGCATATTTTTACTAAGCCATTTGCTTGGGCACGTCGTGCTTTTGTTTGGTCAGGTGAAGCATACTTATCATACAGTTTAGCTGCAATCTCATTAATGGGTTTAACAGCTGCATTATATGCTTGGTATAACAATACTGCTTACCCTAGTGAATTATATGGTCCAACAGGTCCAGAAGCTTCACAAGCACAAGCATTCACATTCTTAGTTCGAGATCAACGTTTAGGTGCTAATGTTTCATCAGCACAAGGTCCTACAGGTTTAGGTAAATACTTAATGCGTTCACCTAGTGGTGAGATCATCTTTGGTGGTGAAACTATGCGTTTCTGGGATTTACGTGCACCATGGGTTGAGCCTTTACGTGGTCCAAACGGTTTAGATATCAACAAAATTAAAAATGATATTCAACCTTGGCAAGAACGTCGTGCTGCAGAGTACATGACTCATGCTCCATTAGGTTCACTTAACTCTGTAGGTGGTGTAGCAACAGAAATTAACTCAGTTAACTATGTATCTCCGCGTTCATGGTTATGTTGTTCACACTTCTTCTTAGGCTTCTTCTTCTTAATTGGTCACTGGTGGCATTCAGGTCGTGCTCGTGCTGCTGCGGCTGGTTTTGAAAAAGGTATTAATCGTGCAAACGAGCCTGTATTATCAATGCGTCCTATTGATTAAATGTCTCAA---TCTGTATCAGAACGGACTCGAATTAAAAGTGACCGTTACGAATCTGGTGTAATCCCTTACGCTAAAATGGGTTACTGGGATGCTTCATACGCAGTAAAAACTACTGACGTTCTTGCATTATTCCGTATTACACCACAACCAGGTGTGGATCCAGTAGAAGCTGCTGCAGCTGTAGCTGGTGAGTCTTCAACAGCAACATGGACAGTTGTATGGACAGATTTATTAACAGCTTGTGACCGTTACCGTGCTAAAGCTTACCGTGTAGATCCAGTTCCAAATACAACTGATCAATTTTTCGCGTTTATCGCATACGAATGTGATTTATTTGAAGAAGGTTCATTAGCGAATTTAACAGCGTCTATCATTGGTAACGTATTCGGTTTCAAAGCCGTTTCTGCATTACGTTTAGAAGATATGCGTATTCCTCACTCATACTTAAAAACATTCCAAGGTCCTGCAACTGGTATTATTGTAGAACGTGAGCGTTTAAACAAATACGGTGCTCCATTATTAGGTGCTACAGTAAAACCGAAATTAGGTTTATCAGGCAAAAACTACGGTCGTGTAGTTTATGAAGGTTTAAAAGGTGGTTTAGACTTCTTAAAAGATGACGAAAACATTAACTCTCAACCATTTATGCGTTGGAGAGAACGTTTCTTATACTGTATGGAAGGTATTAACCGTGCTGCTGCAGCTACAGGTGAAGTTAAAGGTTCATACTTAAACATCACTGCTGGTACAATGGAAGAAGTATACAAACGTGCTGAGTACGGTAAAGCTGTAGGTTCTATCGTTGTAATGATCGATTTAGTTATGGGTTACACAGCAATTCAAAGTGCTGCTCTTTGGGCTCGTGATAACGATATGCTTTTACATTTACACCGTGCAGGTAACTCTACTTACGCTCGTCAAAAGAATCATGGTATTAACTTCCGTGTAATCTGTAAATGGATGCGTATGGCTGGTGTAGATCATATCCACGCTGGTACAGTTGTTGGTAAATTAGAAGGTGATCCTTTAATGATTAAAGGTTTCTACGATGTTTTAAGATTAACAAATTTAGATGTTAATTTACCATACGGTATTTTCTTTGAAATGACATGGGCTAGTTTACGTAAATGTTTACCTGTTGCTTCTGGTGGTATTCACTGTGGTCAAATGCACCAATTAGTACATTACTTAGGTGATGACGTAGTATTACAATTTGGTGGTGGTACAATTGGTCACCCTGATGGTATCCAAGCAGGTGCTACAGCTAACCGTGTTGCGTTAGAGTCAATGATTTTAGCTCGTAACGAAGGTGCTGATTACTTCAACAGTAATGTTGGTCCTCAAATTTTACGTGATGCTGCTAAAACATGTGGTCCTTTACAAACTGCATTAGATTTATGGAAAGATATCAGCTTCAACTACACATCTACAGATACAGCTGATTTCTCAGTAACACCAACACAAAACAGATAA----------------GTGAGACTTACACAAGGTTGTTTCTCGTTTTTACCAGATTTAACAGATCAACAAATTCAAAAACAAGTTGCTTACTGCATCAGCAAAGGTTGGGCAATGAACGTTGAGTGGACAGATGATCCACATCCTCGTAACAGTTACTGGGAATTATGGGGTTTACCATTATTTGACGTTAAAGATCCAGGATCTGTAATGTTCGAATTACGTGAAGCTCGTAAATCATGTGCAGCTGGTTATATTCGTATTAATGCATTTAACGCAGCACATGGTACTGAAAGTTGTGTTATGTCATTCATCGTAAACCGTCCAGCTAACGAACCAGGTTTCTACTTAGAGCGTCAAGAGTGTGAAGGTCGTCGTATCGCTTACACTATTAAAAGCTACAGTGTTCAAGCTAATCCAGAAGGTGGCCGTTACTAA-AATTCAAGGAATTAAGAGTTTATGGGGGATACCTTGGCATTCAGAAGCGATGAAGGACGTGGTTACCAACGAAATGCTTCGGGGAGCTGGAAACAAGCTACAATCCGGAGGTCTCCGAATGAGGAAAC---TCTAAT-----ACTACTTATTGAATACATAAATAAGATAGAGCGAACCTAAGGAACTGAAACATCTTAGTACTTAGAGGAAAAGAAAGTAA-AAACGATTCCCTTAGTAGCGGCGAGCGAAACGGGAACAGCCTAAAC-------TTATATTTAT------AAGGGTAGCGGGACAATTGTGAATGATTAAATGTGACAATTAGACGAAT-TAGTTGGAATGCTAAACCAAAGAGAGTGATGGTCTCGTAGTCGAAAATTGAAACAATC-AAATTGAATCCCAAGTAGCATGGAGCACGTGAAATTCCGTGTGAATCAGCGAGGACCACCTCGTAAGGCTAAATATTCCTGAATGACCGATAGCGAAATAGTACCGTGAGGGAAAGGTGAAAAGAACCCCGGGAGGGGAGGGAAA-AGAACATGAAACCATAAACTTACAATCAGTAGAAGGACGACTAAATCGTCTAACTTCGTGCCTGTTGAAGAATGAGCCGGCGACTTATAGGTAGTGGCAGGTTAAGGCAGAGAATGCCGAAGCCATAGTGAAAGCGAGCCTGAATAGGGCGTTTGTCACTGGTTATAGACCCGAACCCGGATGATCTAACCATGGTCAGGTTGAAGCTTAGGTAATACTATGTGGAGGACCGAACCGACTGATGTTGAAAAATCAGCGGATGAATTGTGGTTAGGGGTGAAATGCCAATCGAATCCGGAGCTAGCTGGTTCTCCCCGAAATGCGTTTAGGCGCAGCGATGAATATTATAACTTAGGGGTAAAGCACTGTTACGTATGCGGGCTGGTAATTCGGTACCAAATCGTTGCAAACTAAGAATACTAAGTGTACAGTTCATCAGTGAGACTGTGGGGGATAAGCTCCATTGTCAAGAGGGAAACAGCCCAGAGCACCAGTTAAGGCCCCTAAATAATTACTAAGTGATAAAGGAGGTGGGAGTGCAGAAACAATCAGGAGGTTTGCTTAGAAGCAGCAATCCTTTAAAGAGTGCGTAATAGCTCACTGATCGAGTAAACCTGCGCCGAAAATGAACGGGACT-AAGTAATTTGCCGAAACTGTGCGATATATG----------------------------AAATATATCGGTAGGGGAGCGTTCTGTTGTAGGTTGAAGTATTAGCGGAAGCGGATATGGACGAAGCAGAAGTGAGAATGTCGGCTTGAGTAACGAAAATATAGGTGAGAATCCTATACCCCGAAAACCCAAGGTTTCCTCCGGAAGGCTCGTCCGCGGAGGGTAAGTCAGGACCTAAGGCGAGGCTGAAAAGCGTAGTCGATGGACAACGGGTTAATATTCCCGTACCGTTATTTGT-TGAT-------ATCGAGGGACGGAGAAGGCTAAGCTGGCCGGATATTGG--TTACCGGTTTAAAC-GTTCAAGATGATGAGAAACGGCGAAAACG---TTTTGAGTTGAGG-CGTGAATACGAGATGCTACGGCGTCGAAGCAGTCTATGTCATACTTCCAAGAAAAGCTTGCACTGTCAT---AAACAAA-TAATGCCTGTACCATAACCGACACAGGTGGGTAGGTAGAGTATACTAAGGGGCGCGAGATAACTCTCTCTAAGGAACTCGGCAAAATGACTCCGTAACTTCGGGAGAAGGAGTGCCTTATTC-TATAAGGTTGCAATAACAAGATCCAAGCAACTGTTTATCAAAAACACAGGTCTCCGCTAAGTCGTAAGACGATGTATGGGGGCTGACGCCTGCCCAGTGCCAGAAGGTTAAAGAAGTTGGTTAGCATACGCAAAGCTGGTAACTGAAGCCCTGGTGAACGGCGGCCGTAACTATAACGGTCCTAAGGTAGCGAAATTCCTTGTCGGGTAAGTTCCGACCCGCACGAAAGGCGTAATGATTTGGATACTGTCTCGGAGAGGGACTCGGTGAAATAGACTTGTCTGTGAAGATGCGGACTACCTGCACCAGGACAGAAAGACCCTATGAAGCTTTACTGTAACTTGAAATTGAAGTTGGACTTTACTTGCGCAGTATAGGTGGGAGGCGTTGATAGTATTCTTGCGGGAGTATTGGAGCCATCAGTGAGATACCACTCTGGTAATGTTAGATTTCTAACTTTGTATCATTATCTGGTCAAAGGACAGTTTCAGGCGGGCAGTTTGACTGGGGCGGTCGCCTCCTAAACGGTAACGGAGGCGCACAAAGGGTTCCTCTGAACGGGTAGAAATCGTATCTAGAGTGTAAAGGCATAAGGAAGCTTGACTGTGAGACCTACAAGTCGAGCAGGGACGAAAGTCGGTCTTAGTGATCTGACGGTGCTGAGTGGAAAGGCCGTCACTCAACGGATAAAAGTTACTCTAGGGATAACAGGCTGATCTCCCCCAAGAGTTCACATCGACGGGGAGGTTTGGCACCTCGATGTCGGCTCATCGCATCCTGGGGCGGTAGTACGTCCCAAGGGTTGGGCTGTTCGCCCATGAAAGCGGTACGCGAGCTGGGTTCAGAACGTCGTGAGACAGTTCGGTCCATATCCGGTGTAGGCGTTAGAATATTGAGAGGAGCCTTCTTTAGTACGAGAGGACCGAGAAGGATGCACCTCTGGTGTACCAGTTATTGTGCCAACAGTAAACGCTGGGTAGCTATGTGTGGAGTGGATAACCGCTGAAAGCATCTAAGTGGGAAGCCCACCTCAAGATAAGTATTCTCATCACG-TAA--GTGAATAAGGTCACGGTAAGACTAACCGTTTGATAGGCATTAAGTGTAAATCTAGTAATGGGTGA-GCTGAGATGTACTAACAGACCGAAGACTTGA-----ATTTGAAGAGAGTTTGATCCTGGCTCAGGATGAACGCTGGCGGTATGCTTTACACATGCAAGTCGTACGAGA-------------GTTTTTAACTCTAGTGGCGGACGGGTGAGTAACACGTAAG-AATTTGCCTTTAGGAGGGGGATAACAACTGGAAACGGTTGCTAATACCCCATATGCTT-TCGAGTGAAATGGG----TTTCCGCCTAAAGAGAAGCTTGCGGCTGATTAGCTTGTTGGTGAGGTAATGGCTCACCAAGGCGACGATCAGTATCTGGGTTGAGAGGACGATCAGACACACTGGAACTGAGACACGGTCCAGACTCCTACGGGAGGCAGCAGTGGGGAATTTTCCGCAATGGGCGAAAGCCTGACGGAGCAATACCGCGTGAGGGATGAAGGCCTATGGGTTGTAAACCTCTTTTTTCAGGGAGGAACAAAATGACGTGTACCTGAAGAATAAGCATCGGCTAACTCCGTGCCAGCAGCCGCGGTAAGACGGGGGATGCAAGTGTTATCCGGAATCACTGGGCGTAAAGCGTCTGTAGGTGGTTAAGTAAGTCAACTGTTAAATCTTGA-GGCTTAACCTCAAAATCGCAGTCGAAACTGCTTGACTCGAGTATAGTAGGGGTAAAGGGAATTTCCAGTGGAGCGGTGAAATGCGTAGATATTGGAAAGAACACCGATGGCGAAGGCACTTTACTGGGCTATTACTAACACTGAGAGACGAAAGCTAGGGTAGCAAATGGGATTAGATACCCCAGTAGTCCTAGCTGTAAACAATGGATACTAGATGTTGAACAGATCGACCTGTGCAGTATCAAAGCTAACGCGTTAAGTATCCCGCCTGGGAAGTATGCTCGCAAGAGTGAAACTCAAAGGAATTGACGGGGGCCCGCACAAGCGGTGGAGCATGTGGTTTAATTCGATGCAACGCGAAGAACCTTACCAGGGTTTGACATGATACGAATTTCTTTGAAAGAAGAAAGTGCCGTTTGGAACGTATACACAGGTGGTGCATGGCTGTCGTCAGCTCGTGTCGTGAGATGTTGGGTTAAGTCCCGCAACGAGCGCAACCCTCATTTTTAGTTGCC-TT-TTGGAACTCTAAAAAGACTGCCGGTTATAAACCGGAGGAAGGCGGGGATGACGTCAAGTCAGCATGCCCCTTACACCCTGGGCTACACACGTGCTACAATGGGCGAGACAATGAGATGCAACTCTGCGAAGATTAGCTAATCTATAAACTCGCTCTAAGTTCGGATTGTAGGCTGCAACTCGCCTGCATGAAGTTGGAATCGCTAGTAATCGCTGGTCAGCTATACAGCGGTGAATTCGTTCCCGGGCCTTGTACACACCGCCCGTCACACCATGGAAGCTGGTTATGCCCGAAGTCGTTACTCTAACCG-TTTGGAGGAGGACGCCTAAGGTAGAATTAGTGACTGGGGTGAAGTCGTAACAAGGTAACCGTACTGGAAGGTGCGGTTGGATCACCTCCTTATGGCAAAAAATAAAGGTGCACGAATTTTAATAACATTGGAATGTACTGAATGTCGCTCAAATTTAAATAAACGTTCACCTGGAGTTTCGCGATATTTAACAAAAAAAAATAGACGTAATAATCCACAACGATTAGAATTAAAAAAATACTGCCCTCATTGTAATAAACCAACTATACATAAAGAAATTAAATAAATGAA------------------------------------------------------------TAACATTT------------------------------CTATTAAGTGTCTTAAATCAGAAAAAATACAATCAGGTGCTTGTTATGGACAATTTGTATTAAATTCGTTACGACCTGGTCAAGGTATAACAATTGGTAATCAGTTAAGGCGAGTTCTTTTAGGTGATTTAGGAGGTGTAGCCATTTCGGGCGTTAGAATTGCCGGTATAACACATGAATTCTCAACAATTCCAGGCGTTCGCGAAGATATTTTAGAAATTTTGTTAAATCTAAAAGGTATTGTTTTAAAAA---GTAAAACCAAAGAGACTCAATTTGGGAGACTAAAAGTTCAAGGACCTTGTGTTGTCACATCTGATTTAATTCAATTGCCTTCCGATTTAGAGATTATAAATCCAAATCACTATATTGCAACCATTGCTACAACAAATATCCTTGAGATTGAATTTAAATTTGAATATGGGACTGGTTATAAGTTATCAAATCAAGTATTTTCTGAGGAAAATGATAACTATTTACAATTGGATACAATTTTTATGCCAGTCCAAAAAGTAGATTTTAAAATAGAAAATGTTTATGATACTGCAAATAATATTAGTGAAAGATTATTATTAGATATTTGGACTAATGGTAGTCTTTCCCCAAATGAATCTCTTGAATCTGCAGCTCAAATTATTATTGACTTATTTTTATTATTACTAGACAATAAACCGACAAT------CGATAAAAATCAATTAAATCCTAAAAACCAATCGGTTAGTATTGAACCTTATACTAATATCGCCATTGAAGAATTACAATTGTCTGTTCGAGCTTATAATTGCTTAAAAAAAGCTCAAATCAATACTGTTGGTGATTTATTACAATATTCTCCAGAAAAATTACAAGAACTTAAAAATTTTGGCCGGAAATCATCAGATGAAGTCTTTTCTACATTGAAAAATAAACTAGGGATTATTTTGAAATAAATG------------------AATTATATCAATGCTCTTCCAGATTTTCTGACGATGCAACGAATAAGCTTTTGTTGGTTTATTACTCAGGGTTTAAGTGAAGAATTATCTTTATTCTCCAGAATTCAAGACTTTAGTCAAAGTACTGAATATATTATGTTTGGAGAAGAGTATAGTTTAATTAAACCCCCATATAGTTTATTAATTGCTCGAAAATATAGCGGAAACTATAGAGCTCAGCTTGTTATCCCAATTGAAGTTCGAAATAAAATAATAAACAGTGTTCGGTATCAACATCAATTTCCAATTATTAGCTTGCCTCTTATGACAACAGATGCAACATTTATTATAAATGGTTGTGAACGTGTTATTGTTAGTCAAATTATTCGAAGTCCTGGTGTTTATTTTGAAAAAAATAAAAACCAAAAAATAAGACAGCATTTTAAAAGAAAATTATCGACAGACATAGATAAATTAAGATCTTTTTTACCAGCTGGAGAAGCATTTATTTCTGAATTTGATCTATTTTTCCCTCTTCCAACACCCACTTATGACTCA-----------------ATTAAAAA----------GAAAAAAAAA---------------------------ATTGTTTCGCATTGGCAAAGTAATTTACTTTATTTTTATTCTCTAGAGTATTTAAAAAATTCAGAAAA---AGCTCCCTCTTTA---TATTTTTTACAATGTTTTAAATTTTATCGTGTTATCTCGAAAA---CTTTTCATAAAAAGTCTAAAATTGAACTAGTAAAATTGTTTTTAAAATGGTTAAAATTACGTATTTTAATTTT-------------TTGACAAAATTTTTAATTAA-----ATACGAACTTTTATGCCTATGATAAAAT-----------------AATAAATAATTCGCAACAATTTAT-----------AAATCTGAAATTAAACTCTCAGCTTTTTTTAATCACTAACGA-GTCACAGAATTGGATTATTGAAATGAGT-------------AATTTTGCATTTTTAA-------AACAGCAAATTAAATCAATAATTCCTAAATTAAATAACGTAAAGCAACTTACCGAGTTAAAAAATTTAAGACCAACAATTTATTTT-----------TCAGTTAG-----TTTAAAAGAACAGTTAAAATAT---------------ATTTTTGGAAAAAGTAAATTACACAAATATTTAAAAACGAAAACTCAGTTTCTTCTTT-----ATCGCAAAGATCATGAGATTAAAACGAACTATAATAAAAAATACGATAGTAAAGACTTATACACAGCGACGTTAATCCCAGAATATGGTTCTTGGATTAGATTTGGATTTCAAAAAAAT--------ACAAAAATTAACTCCTATAAATACCCATTAAAAAACCAA----GAGGATGAAGTAATTATTCAATTAGATAAGATTAATCAAAAACCTATTCTTTCTTTATTAAAAGAAATGGGACTTACGGATTTAGAGATTTATCAAAATCTTCAGCATTCCGATTTTTTTTATTTTAATAAACCTTTATTGATTAACTCAAAACGTCTAAATCAACCATTATCTCGTTTTAATATAACATCAACGTATTTAAAAAAT---ATTTCTGAATTCTCTAGAATTTTTGACCCATTTTATTACCGTATAGGCAGAGTGGGTAGGCTAAAGATTAATAGTCGGTTAAATTTAAAAATTAGTGATCGTCTTCAAACTATTACTTATAAAGATATTTTTGCAGTCATTGATAAATTAATTACGTTGACAATTTCGAAAACAGTTCAAGATGACATTGATCATTTAAAAAATAGGCGAGTTAGATCTGTTGGGGAATTACTACAAAATTTATTTAGAATTGGATTTCAAAGACTAGTTCGGAAATTAAGAAATCAGACAAATAAAATTGATTCA--------------------------GGTCAATTATTAAGTTTCAACATTATAAACGCTACTGTAAGAGAATTTTTTGGATCAAGTCAATTATCTCAATATTTAGATCAAACTAATCCTTTATCTTCTTTGACTCATCGTCGTCGCGTTAGTGGATTAGGTCCAGGTGGATTTGACCGTGATCGTATCAGTTTTGCTGTTCGCGATATTCATCCAAGTCACTATGGACGTATATGCCCTATCGAGACTCCTGAGGGACAAAACGTTGGGTTAATAGCATCATTAACAACATGTGCTCGAGTCAATAAATCTGGATTTTTAGAAACTCCATTTTGGCGAGTTATTAATGGTAAAGTTATAAAAACTGGAAAACCGATTTACTTAACAGCAGATATTGAAGATTTTTATAAAATTGCTCCAGCGGATATTGCCACAAATAAAGACAATTATTTAATAAAAAACGTAATTCCAGTTCGCTATAAACAAGATTTTATTAATGTAACACCTTCTGAAGTCGATTTCATTGCAATTTCTACAATTCAAGTTGTTTCTGTAGCAGCTTCTCTAATCCCTTTTTTTGAACATGATGATGCCAATCGTGCGCTTATGGGTTCAAATATGCAAAGACAATCAGTTCCTTTAATTTTTCCTCAAAAACCAATCGTTGGTACGGGCTTAGAAAACCAAATTGCACTTGATTCCGGAATGACTTTAAATGCACAATTCTCAGGTACAGTGACATCAGTCACAGCTAATAAAATTATAATAAAAGACCAAAACGG---TAAAAAATTAACATATAAACTGCAAAAATATTTACGATCAAATCAACAAACATGTATTAATCATCGCCCAATTGTTTGGAAAGGAGAAAAAATAAAATCTGGTCAAATTTTAACAGATGGTCCAGCGATTGCAGGTAGTGAATTATCACTAGGTCAAAATGTATTAGTTGGTTATATGCCATGGCAAGGCTATAATTTTGAAGATGCCATTTTAATCAGTGAAAGGCTAGTTTATGATGATATTTTTACATCTATTCATATTGAGCGGTATAAAATAGAAATTGATCAAAATTCGGAAACATCGGAACGAACAACAAAAAATATTCCAAATTTAAGTCCCTCAGAGTTTAATCACTTGAACGATGATGGAATTGTTACTGTTGGAACATTTGTTAAACCTGGTGATATTTTGGTCGGTAAAGTTATTTCTAATAATACTTCAGAACAATTACCAGAATCAAAACTTTTACGGGCTATTTTTGGAGCAAAAGCAAAAGGAGTTAAAGATAATTCTTATAGAATGTCTGATGGGGAATATGGTCGAGTTATTGAAACCGTTACTTTTAATCGTCGAACAAA------------ATTGACTTATAAATTTGAAAAAATTTATGTTTTTATTGCTCAAATTAGAAAAATTCAAGTTGGTGATAAAATTGCAGGTCGACATGGTAACAAAGGTATTATATCTAGAATTTTACCTCGACAAGATATGCCATTTTTGCCTGACGGAACTCCTATTGATATCATTTTAAATCCTTTAGGTGTACCATCACGAATGAACGTTGGGCAATTGTATGAATGCTTATTAGGGTTTGCTGGAGATAAATTAAATTCTCGATTTAAAATACTACCATTTGATGAAATGTATGGTTTAGAAGTTTCACGAATTTTAATTAATAAAAAATTACGCAAAGCATCCATAACTAAAAATGAAAGTTGGTTATTTAATCCTTATGCTCCAGGAAAAATGGTTTTAATAGATGGACGAACAGGAACGGAGTTTGAGAATCCTGTTACTGTTGGAAATGCATATATGCTCAAACTTATTCACTTAGTTGATGATAAGATGCATGCAAGAGCTACTGGTCCCTATTCTTTAATAACTCAACAACCATTAAGAGGAAAAGCTCAACATGGTGGTCAACGATTTGGAGAAATGGAAGTATGGGCATTAGAAGGATTTGGTGCAGCTTTTACTTTAAAAGAATTATTAACTATCAAATCTGATGATATGCAAGGTCGAAATGAAACTTTAAACGCCATAGTAAAAGGGCAACAAATTCCAAAATTTGGAATTCCTGAATCATTTAAAGTTTTATTACATGAGTTACGCTCAATTGGATTAGATATGAGTACTTATAAACTTGAAAACTTTAGTTCAGATCAAAAATATGAAGTTGAGGTTAATTTAATAGAAAAATATAATGCTTTAGCAAAAACTTTTTCACCAACTTCAAATATAAACGATATTTCATTTTAAATGGCAAAAAAAAGCATGATTGAACGTGAAAAAAAAAGAATTAAGTTAGAAAAAAAATACTCTTTAAAACGTTCGACATTACTAAAAAAATACGCATCAGAAAACAGTTTTAATTTAAAGCTGGAATTGCATTCAAAACTACAAAAATTACCACGTAATAGTTCAAAAATTAGAATAAGAAATAGATGCTGGAAAACAGGAAGACCTCGTGGTGTTTTTAGAGATTTTGGTTTATCACGTCATGTTTTCCGTGAAATGGCACATCAATGTTTGTTACCAGGTGTTACCAAATCTAGTTGGTAAATGGTTAATAAATCAAACAAATTACTAAATAAGAATATAACAAACTTAGTAAATCAAACTTACCAATATGGGTTTTCAACGACTATTGAAAAAGACATTATAGAGAAAGGATTAAATGAAAAAACAATTCGTTTAATTTCACAAAAAAAGAAAGAGACAGACTTTTTGCTAGAATTTCGTTTAAAAGCTTACAAAAAGTGGACACAAATGTCTGAACCAACATGGGCTCAGCTAAAATTCCCTCAAATTAATTATCAAGATATTATTTATTATTCTGCTCCGAAATCTCAAAAAAAACTAAAAGATTTAACAGAGGTGGATCCAGAATTATTAAAAACATTTGAAAAATTAGGAATTTCGTTAAATGAACAAAAAAGATTAGCCAATGTAGCCATGGATGTTGTGTTTGATAGTATCTCCATTGGAACAACGTTTCAAGAAGAACTAAGTAAATATGGGGTAATTTTTTGTTCTATTTCTGAAGCTGTCAAAGATTATCCTGAATTAGTAGAAAAATATTTAGGTTCTGTTGTTCCTATAGGCGATAATTATTTTGCGGCTTTAAATTCAGCAGTTTTTACGGATGGTTCTTTTTGTTATATTCCTCAAGATACTATTTGTCCATTAGATTTATCGACTTATTTTAGAATTAATGATCAAAAGTCTGGGCAATTTGAAAGAACCTTAATTATTGCAGAAAAAAATAGTCAAGTAAATTATCTAGAAGGTTGTACAGCTCCTCAATATGATACAAATCAACTTCATGCAGCAGTTGTTGAGTTAATTGCTTTAGATCATGCTACTATTAAATATTCAACTGTACAAAATTGGTATTCGGGTGACGCATTCGGTAAAGGGGGTGTCTATAATTTTGTTACGAAGCGTGGGTTATGCGCAGGGGTAAGTTCAAAAATTTCTTGGACTCAAGTTGAAACAGGTTCTTCAATTACTTGGAAATATCCAAGTTGTGTACTGGTTGGAGATGATTCTCAAGGTGAGTTTTATTCAGTTGCCTTAACAAATAATTACCAACAAGCAGATACTGGAACAAAAATGACACATATTGGAAAAAATACACGGAGTCGAATTATTTCAAAAGGTATATCGGCTGGAAAATCTAAAAATAGTTACCGTGGTCTTGTCAATGTAACAAATAAAGCTTTAGGTTCTAGAAATTATTCTCAATGTGATTCTTTATTAATTGGTCATTTGTCTAATGCAAATACTTTTCCATTTATTTCTGTCCAAAATTCAACAACAAAAATTGAACATGAAGCTTCTACATCGAAAATTGGGGAAGAGCAAATTTTTTATTTTTTACAACGAGGTATTTCTATAGAAAAAGCTGTTGAATTAATGATAAGCGGGTTTTGTAAAGATATTTTCACAAAATTACCTTTAGAATTTGCTGCAGAAGCAGATAAATTATTAACTTTAAAATTAGAAGGAAGTGTTGGCTAAATGACTATAAATAATCCGCTTTTAGAAATTAAAAATTTACAAGTTTCAATTAATGAAAATGAAATTTTAAAAAGTTTAAATTTAACGGTAAATAAAGGAGAAATCCATGCCATAATGGGCCCAAATGGATCCGGAAAAAGTACTTTTTCGAAAGTTCTCGCAGGTCATCCCGCTTATTCTATTTCAGCTGGAGATATTATATTTAAAGGGTTAAGTATTCTTGATCTTGAGCCTGAAGAAAGATCACATTTGGGTATCTTTTTAGCTTTTCAATACCCAATTGAGATTCCTGGTGTAAGTAATGAAGATTTTT-----TACGTTTAGCTTACAATTCAAAACAA-AAATTTTTTAACAAACCAGAAGTAGATCCTTTAGAATTTTTATCAATAATAAGTGAAAAACTGAAATTCGTTAATATGTCACCCT------TATTTTTAAGTCGAAACGTTAACGAAGGTTTTTCTGGAGGGGAAAAAAAACGAAATGAGATTTTACAGATGATTTTATTAGATTCTGAACTAACAATTTTAGATGAAATGGACTCAGGTTTAGATATTGATGCTTTAAAAGTCATTTCAAATGGTATAAATAAATTTATGAATCCAGATAAATCAATTATTTTAATTACTCATTATCAAAGATTATTAGATTACATAACTCCAACTTATGTTCATGTAATGCAAAACGGTAAAATTATAAAAACTGGTTCTGCGGATTTAGCGAAAGAGTTAGAAAACAGGGGCTATGAATGGTTATTACCGTAAATGAGTTTAGATGAAAAATTTATTCCAGTTCGAAATGCTTTTTATGAAATTGTAGGGACTTT---------TTTCAAAAAAACTGCTGGATTATTTGGGTATCCCAATAATTGATAACCTTCCGCAGCATAAAACATTCTGGCCTCC------ACCTCAAAGACCAGAAACATGGTTTGAA--ATGATATTCGGTCCAGCACCTAAAGTGGAAGCAGTTCCTAGATATATTTATGAAAGGAAAGAAGAAGGATTTTATAATTTTTATATTGA--------AAATTATAAAAATATTTATTTTTTACCTGATTGGCTT---------TCAGAATTTATTCAGGTAAGG-------------CTTAACATTTGTTTGGATATAACAATTTTGGAAA------------------------------------------CGATGCGAGAAGTTTTATTTGTAGGTCTTATGGTTTATTCTCAAATTGTAATACTTCGAATTGCTTTATCTTGGTTTATCTATATTAATCCATATACTTTTCCTTGGTGTTATATAGCTGCTGCAGTTGATTGGACTGAGGATGTATTACAAGGTATTG------------TTCCAGCAATACTAGGAGTTAATATTACTGGAAGCGTATTCTTAGGAATCCTAGGTGTGTTAGCAGATAGCTTAAATCACTTGGTCTTTACAATGCCATTTTTACCAAG------------TGAAGGAGAAGA--------------------------AACTAAATTATT-------------------------------------GATAAATCAACAAATGAA--------------GGATGTTATAGTTTTTCATTAT-----------------TTACCCATTTTATGGTATCGTTATCCGATTCCGAATGATATCAGAGAATTTTGGTA------------------------------------------------------------------TAAGGAAAGACCAGATATTTTAG----------------------------------------AATA---TATGCAAAAAGCTTATAAAGAGTTCGATATTCAATTTTTACC-----------AGATCGTGTTGTTAAAGAATTGAATC
>Hcoffeaefo
ATGGTAAATATTCGTCCAGACGAAATTAGTAGTATTATCCGTGAGCAGATTGAAAAATATGATCAAGATGTAAAAGTAGATAATATTGGTACTGTATTACAAGTGGGTGATGGTATTGCTCGAGTTTACGGACTTGACCAAGTTATGAGTGGCGAACTTTTAGAGTTCGAAGATAAGACAGTTGGTATTGCATTAAACTTAGAAAATGATAACGTTGGTGTTGTACTTATGGGTACAGGCCGTCAAATTTTAGAAGGCAGTACAGTAAAATCAACTGGTAAAATTGCCCAAATTCCAGTAGGTGAAGCATTCTTAGGTCGTGTTGTTAATCCATTAGGTGTAGCAATCGATGGTAAAGGTGAAATTGCATCAACAGAAACTCAATTAGTAGAAGCGATGGCACCTGGTATTATTAGCCGTAAATCAGTTTGTGAGCCATTACAAACAGGTATTACATCTATTGATGCTATGATTCCAATTGGTCGTGGACAACGTGAACTTATTATTGGAGATCGTCAAACAGGAAAAACATCAATTGCTGTAGATACTATTATTAACCAAAAAACAGAAAATGTAGTTTGTGTTTATATTGGTATTGGTCAAAAAGCTTCTACTGTTGCACAAGTGGTAAACGTACTAGAAGAGAAAGGCGCAATGGCATATACAATTGTTGTATCAGCAAGTGCAAACGATCCAGCTACTTTACAATATATTGCTCCATATTCTGGTGCTGCTTTAGCTGAATACTTTATGTATAAAGGCAAGGCAACGTTAGTTGTTTATGACGATTTAACAAAACAAGCCATGGCATACCGTCAGATGTCATTATTATTACGTCGCCCACCGGGACGTGAAGCGTACCCAGGTGATGTATTCTACTTACACTCACGTTTATTAGAACGTGCAGCTAAATTAAGTGATGAGTTAGGTGGTGGTAGTATGACTGCATTACCGATTATTGAAACTCAAGCAAGTGACGTATCTGCTTATATTCCTACAAATGTAATTTCAATTACAGACGGTCAAATCTTCTTGTCGAACGATTTATTTAACTCAGGTATTCGTCCAGCAATTAACGTGGGTATTTCAGTATCACGTGTAGGTTCAGCAGCACAAACAAAAGCAATGAAAAAAGTTGCAGGTAAATTAAAGTTAGAACTAGCACAATTTGCTGAATTAGAAGCGTTTTCACAATTTGCTTCAGATTTAGATGAAGCAACGCAAAAACAATTAGCACGTGGAACACGTTTACGTGAGTTATTAAAACAACCACAAAATTCACCATTATCTGTAGCTCAACAAGTTGCTTTAATTTATACTGGTATTAACGGGTTTTTAGATGATCTACCAGTTAGTAATGTAAAAGCTTACTGTTCTAGTTTGATTAAATATTTAGCAACTTCAAATAAACCATATCTTGAAATTGTTAAAACAACAAATCAATTTACAGAAGAAGCAGAAGCTTCATTAAAAGAAGCTATTTCTGAATCAAAAGTACTTTTCAAAAAGACTAAA---TAAATGATTAATCTTTCAATACTAATTTCAAGTTCAGAAGTAAGTGGGCCGGGTGGGCTTTTTGATTTTAACTTAACCTTACCGTTAGTTGCTATTCAATTTATATTATTAACTGTTTTATTAAATGTTATTTTATATAATCCGTTATTAACAATTATTGACGAGCGTAAAGAATATATATTAACTAATTTAAGTAAGGCTTCAGAGTTATTAGCAGAAGCCAGTAAACTAACTGAACAGTACGAACAAGAATTAAATAACGTCCGTAAAGAAGCCCAATTAGAAATTACAAACTCACAAAAAATTCATAAAGAAATTTTAGAGATTGAATTAGACATTTCTCAAAAATATATTGATAATTTATTAGATACTATTCAAAAAGACCTTTTTGCCAAAAAAAATATGGCATTAAATAGTTTAGATGAGATTGTTCAATCTTTATGTGTTGATATTGAAACTCGATTATCAATCTAAATGTTTGAAAAATTTACTGAAGGTGCAATAAAAGTTATTATGCTTTCCCAGGAAGAAGCTCGACGTATGGGTCATAATTTTGTTGGGACTGAACAACTTTTGTTGGGTGTCATTGGTCAAAGACATGGCATTGGTGCACGAGCCTTAAAAAAATTAAAAGTTACATTAAAAAAAGCTCGTAAAGAAATTGAATTATATATTGGTCGTGGAACTGGTTTTGTTGCTTCTGAAATTCCATTCACTCCGCGGGCAAAGCGTGTTTTAGAAATGGCAGTTCATGAAAGTAAAGATTTAGGTCAAAATTTTGTAGGAACTGAACATATTCTACTTGCGTTAATTGCAGAATCTGATGGCGTTGCAATGCGGACATTGGATAAGTTAAATGTGGATATTCACAAATTAAGAAATTTAATTTTAACTTATATTGAAGAAACACAGGAAGAAATTTTA------CGCCCATTAACACAGGCAGAGAAA------------------------------TTCTTATTAGAGCGCGATAAAAAA---------------GGCAGTCCAACACCTACTTTAGACGAATACGCTGAAAATATTACAAAAGAAGCTATTGATGGAAATTTAGATCCAGTTATTGGCCGTGAAAAAGAAATCGATGATGTTATTGCAGTTTTAGCAAGGAGAACCAAAAACAATCCAGTTTTAATTGGTGAACCAGGTGTCGGTAAGACAGCAGTAGCAGAAGGATTAGCTCAATTAATCTTAA---CCGAAAAAGTGCCTGACTTCTTAGACGGCAGTCTTATTATGGCATTAGATTTAGGATCTATTTTAGCTGGTACAAAGTATCGTGGAGAATTTGAGGAACGTTTAAAACGAATTGTTGAAGAAGCTCAAAATGATTCAGCAGTTATTATTGTAATTGATGAAATTCATACTTTAGTAGGAGCAGGGGCTGCTGAAGGTGCAGTTGATGCTGCAAATATTTTAAAACCTGCCTTAGCCCGAGGTAAGTTCCGTTGTATTGGAGCTACGACAAATGATGAATATCGCAAGTATATTGAACGAGATCCAGCTTTAGAAAGACGATTCCAACCAGTACATGTAGAAGAGCCTAGTGTTGGAACGACAATTGAAATTTTAAGAGGTTTACGTTCAAAATTCGAACAACATCATACTTTAAGTTATCATGATAAAGCTTTAGAGCAAGCTGCAATACTTTCTGATAAATATGTAGCAGATCGATATTTACCTGATAAAGCTATTGATGTTTTAGATGAAGCAGGTGCTCGTGTTAGATTAGAAAATCGACGTTTACCTTTAGGTTTAAGAAGTTTAATGCACGAGTTACAAGAAACTATTAAAGATAAGGAAGATTGTATAAAAGAACATGATTTTGAAGCTGCAAAACAACTTTTAGATCATGAAATGGAAGTTCGAACACATATTCGAATTATGAAGCAATCTGCTTTAACAAGTGAGGCTCGTGGTTTTA-----------------GCCGTCGTGATGTCGATATGGTAACTGAAAACGATGTTGCAGATGTTGTTTCAAATTGGACAGGTATCCCAGTAGCTAAAATTACTGGTTCAGAGTCTGCACGTTTATTAAAGATGGAAGATACTCTGCATGAACGTATTATTGGTCAAAAACATGCAGTAGTAGCGGTGTCTAAAGCAATTAGACGTGCTCGTGTAGGATTACGAAATCCAAATCGTCCAATTGCAAGTTTTATTTTTGCGGGTCCAACAGGTGTTGGTAAAACTGAACTTACTAAAACCTTATCGGATTATATGTTTGGTAGTGAAGAAAGTATGATCAGGCTAGATATGTCAGAATACATGGAGAAACATACTGTTGCAAAATTAATTGGTTCACCACCAGGTTATGTTGGATATAATGAAGGTGGTCAATTAACTGAAGCAGTTCGTTCTAAACCATATTCGGTTGTTTTATTCGATGAGGTTGAAAAAGCTCATCCAGACGTATTTAATTTACTATTACAAATTTTGGATGATGGTCGATTAACTGATTCTAAAGGACGAGTAATTGATTTTACAAACACGTTAATTATTATGACAACTAACTTAGGTTCAAAAATTATTGAGCGTGAA------------------------------------------------------------AGTGGAATCAAA---TCTAAATCTGAACAAGGTGAAGGGGGTTTTAAAATAACACCAGATGCAG------------------TTATTGGTTGGCAGCCTGCTCCTGAACCTATTAAAGACCCTGAAATTTTTGAGCGTGTGACTCGATTAGTAAATGATGAATTAAAAAATTTCTTCCGACCAGAATTTTTAAATCGTATAGATGAAATTATTGTTTTTAATCACTTAACACGAATTGATATTTGGGAGATTTGTGAGTTAATGATTAAATCAGTTCAAAATCGATTAAAAGATAAAGGAATTAATCTAATAGTTGAATTATCTGTACAAGCATTTTTAACTGATGAAGGATATGATCCTATTTATGGTGCTCGTCCATTACGTCGTGCTATTATGAAATATTTAGAAGATACATTAGCCGAACAGTGTTTATCAAAAACTTTATATCCA---------------AACACAAAAATCCATGTGCGTAGAAAAAAAG--------------------------------------------------------------TAGAAGGAACACTACTTATACTAATGAATTAGAAGTTGAAATCGA------------------TTTTAGTGATGTTGATCCAAGTTTATTAGACGAATCT--TAAATGGAAAATTCAAAATTTGACAACAAACACTTTTTTA---------------------TTAAACAGCAATTACCTCATAATTTTCTTGCTGAACAAATGATATTAAGCGGATTATTGATTAGCTCTGATGCTGTTGAAT-TAACTATTCAAACCTTACCAATCGAAGCTTTTTACTTTAAAAATCATCAAGAAATTTATAAAGCTATTATATTTTTATATCAAAATAAAATATCAATTGATATTTTAACACTCGTAACTTTTTTACAAGATAATGGTTTATTAAAACAAATAGGTGGAATTAAAGTTTTAATAGAATTAATGAGCCAAATTCCTAATTTAGCGTACATTAATGAATATTTAGGTTTGATCAAAGAGAAATTTTTAAGACGTTGTCTAATTAAAATTGGTTATGAAACAATTAACGCAGCTTACACAACTAATTGTCCATTAGAACAAATCTTAATAGAATACGAAAGCAAAATTTTTAATTTAACAACCGATAATCAATCAACAAAGTTATTTAGTAGTAGTGAATTATTGAATACAATTTTTCTTGATCTTAAAGAGAAATCATTAAATCCAAAACTTTTAGGATTACCTTCAGGATTTTATGCTTTAGATTCATTAACTCAAGGTTTTCAAAAGTCCGATTTAATTATTTTAGCTGGACGTCCGGCAATGGGAAAAACCGCTCTAAGCTTAAATATTATATTAAATAGTATGAAACAATCAAAACTTCCCATTCTATTTTTTAGCTTGGAAATGTCAAAAGAACAAATTATTTATCGACTATTGTCGATGGAAACATACATTAATCAAATAAGATTAAAAAATGGAACCTTATCACAATCTGATTGGATAAAAGTAACGCAAGTAATGAAAATTTTATCAAAACTTCCATTATTTATCGATGATAACGCTAATTTAACAATAGATGAGATTCGATCAAAAATTAAAACGATCTTGTTTGAGCAAAAACAAATTGGATTAGTAGTAATTGATTATTTACAATTGATGCAAATTTC------TAGAAATAGTCCGGAAAATCGTGCTCAAGAATTATCTCAAATAACTCGTTTATTAAAAACTATAGCACGAGAATTTAATATTCCAATTATTGCATTATCTCAGTTAAGTAGAAATGTTGAAAATCGAGTAGATAAAAAACCAATTTTATCAGACCTACGAGAAAGTGGATCAATTGAACAAGATGCAGATCTTGTACTAATGCTTTATCGTAACCAAATAATTAATAATAGAGAT--ACAGATTCAGTTAAACGAATAGACTCAGAAAC------------------TTTGGAACTAATATTAGCAAAACATCGAAATGGTCCTACTGGAACAGTCAAACTTCAATTTGACAGTAAACGAATGCGATTCTCTAGTTT----------------------------------TAATATTTAATGGCAAAAGTCGTAGGAATTGATTTAGGTACTACAAACTCTGTGGTAGCCGCAATTGAAGGTGGACAACCTAGTGTAATTGTTAACGCTGAAGGTTTACGAACAACTCCTTCAATTGTTGCATATACAAAAAAACAAGAACTTTTAGTGGGTCAAATTGCAAAACGTCAGGCAGTTATCAACCCTGAAAATACATTTTTTTCTGTAAAAAGATTTATTGGATCGAAAGAAAAAGAAGTTTCGGAAGAATCAAAACGATTACCATATAGTGTTGGAAAAGATCAAAATGAAAACATTAAAATTAAATGTCCAGCTCTTAACAAAGATTTTAGTCCAGAAGAAATTTCTGCTCAAGTCTTAAGAAAATTAATTAATGATGCCACAAATTATTTAGGACAAGAGGTAACTCAGGCAGTTATTACTGTACCAGCTTATTTTAACGATTCACAGCGACAAGCAACTATGGATGCTGGAAAAATTGCTGGAGTTGAAGTTTTAAGAATCATTAATGAACCAACTGCTGCCTCATTAGCTTATGGGTTAGATAAAAAACAAAATGAAACTATTTTAGTATTTGATTTAGGAGGTGGAACCTTTGATGTTTCAATATTAGAAGTTGGAGACGGGATTTTTGAAGTTTTATCTACTGCTGGTGATACAAACTTAGGGGGTGATGATTTTGATAATGTCTTAGTAAAATGGCTAATAAATGATTTTAAAGAAAAAGAGAATATTGATTTAATTAATGATATTCAAGCTTTACAACGTTTAACAGAAGCAGCTGAAAAAGCCAAAATTGAATTATCAACTGTTGAAAAAACAACAATTTCTTTACCATTTATTACTGCGGATAAAACAGGTCCAAAACATATTGAGCAAGAGTTAACTCGCGAAGTTTTTGAAAAGCTTTGTAAAAATTTAATTGATCGTTGTCGAATCCCAGTTGAAAAAGCTTTAAGTGATGCAAGACTTGATAAGTCGGATATTAATGAAGTTGTTCTAGTAGGTGGTTCAACACGTATTCCAGCCATTCAAAATCTAGTAGAATCACTGACAAATAAAAAACCAAATCAGTCAGTTAACCCAGATGAAGTAGTTGCAATTGGTGCTGCAATTCAAGCAGGTATTTTAGCAGGTGAAGTTAAAGATGTTTTATTACTAGATGTAACTCCATTATCATTAGGCGTTGAAACGCTTGGTGGAGTTATGACAAAAATTATTGCTCGAAACACTACTATTCCTGTTAAAAAATCAGAAATGTTCTCAACTGCCGTTGATAATCAAACAAATGTAGAAATTCATATTTTGCAAGGTGAACGTGAGTTAGTTGCGGGTAATAAAAGTTTAGGAAACTTCCGATTAGATGGGATTCCAGCAGCGGATCGCGGGGTACCACAAATTGAAGTAACATTTGATATTGATGTAGATGGTATTTTATCAGTAAAAGCTAGAGAAAAAGAAACTGGTGTAGAGCAAGCTGTTACAATTCAAGGTGCTTCAAATTTAAGTGAAACAGAAGTAGAAAAGATGTTAACAGAAGCTGAAAAATTTGCGTCAGCAGACAAAGAAAAAAAAGAAAATATCGATTTAAAAAATCAGGCAGAAGCTTTATGTTTTGAAGCGGAAAAAGAGCTTAATTTAGT---------------TAAAGAAAATATTTCAGAAGATAAACA-------AAAAACTATTAATGATTCAATTGCTGCAATTCGTCA--AGAACTTCAATCTGATAATATCGAAGCATTAAAATCTAAATTAGAACAATTAAAAACAAATATGAAAGATTTAGTTGCTGCGAAAATGTCAGTAATTAAAAAACCAGATTTAACTGATCCGAAGTTAAGAGCTAAATTAGCGAAAGGAATGGGACACAATTACTACGGGGAACCTGCTTGGCCAAATGATCTATTATATGTGTTTCCTGTAACAATGTTAGGCCTGTTAACGTGTGTTGTTGGATTATCAGTATTAGCACCTACACAATTAGGCGAGCCTGCAGATCCATTTAATACACCATTAGAGATTTTACCTGAATGGTATTTCTTCCCAACATTTAATTTATTACGTGTATTACCAAATAAATTATTAGGGGTTTTAGCAATGGCTGCGGTACCTTTAGGTTTAATTACGGTGCCATTTATTGAAAACGTTAATAAGTTCCAAAACCCATTCCGTCGTCCAATTGCAAGTTTAACATTTATTTTAGGCTTTTTCGTTGCTGTTTGGTTAGGAATTGGTGCGTGTTTACCAATTGATAAAGCTATAAGTTTAGGCTTTTGGTAAATGGTAGAACCTTTATTATCAGGTATAGTTTTAGGCTTAATTACTGTAAGTGCCTTTGGTCTTTTTGTTGCAGCTTTTTTACAATATCGCCGTGGCAGTCAATTTGAAATTTAAATGGCAATAAGCTCAACTGACCGTCGCGCAAAAAATGTGCAAATTTTTGTTGAAAAAGACGCAGTCGAAACTAGTTTCGCGAAATGGGCACAACCGGGTCATTTCTCTCGAACTTTAGCAAAAGGTCCAAAAACAACAACATGGATTTGGAATTTACATGCAGATGCACATGACTTTGATAGTCAAACAAGTTCATTAGAAGAAGTTTCTCGTAAAATTTTTAGTGCTCACTTTGGACAATTAGCAGTAATCTTCCTATGGATTAGTGGTATGCACTTCCATGGTGCTTACTTCTCTAATTATTCAGCTTGGTTAACAGATCCAATTAATATTAAACAAAGTTCTCAAGTTGTTTGGCCAATTGTTGGTCAAGAAATTTTAAATGGTGATGTTGGTGGTAACTTCCAGGGTGTTCAAACAACTTCTGGTTGGTTCCAAATGTGGCGTGCAGAAGGTATTACAAGTGAAGTTGAATTATACTGGATTGCAATTGGTGGTTTAGCTATGTCAGCAATTATGTTATTTGCTGGTTGGTTCCACTATCACAAAGCTGCACCAAAATTAGAATGGTTCCAAAACGCAGAATCAATGATGAACCATCATTTAGCTGGTTTATTAGGTTTAGGTTGTTTATCTTGGGCAGGGCATCAAATTCACGTTGCGTTACCAATTAATAAATTATTAGACGCAGGTGTTGCACCACAAGAAATTCCTTTACCACATGAATTCTTAGTTAACCGTGAGTTAATGAGTCAACTATACCCAAGTTTCTCTAAAGGGTTAGCACCATTCTTTAGCGGTCAATGGGGTGAATATTCTGATTTCTTAACATTTAAAGGTGGATTAAATCCAGTTACTGGGGGTTTATGGTTAAGTGATATTGCTCACCACCATTTAGCTTTAGCAGTTTTATTTATTGTTGCAGGTCATATGTACCGTACAAACTGGGGCATCGGCCACAGTATGAAAGAAATCTTAGAAGCACATAAAGGCCCATTCACTGGTGAAGGTCATAAAGGTTTATATGAAATTTTAACTACATCATGGCATGCTCAGTTAGCAATTAACTTAGCAATGATGGGTTCATTAAGTATCATTGTAGCACATCATATGTATGCAATGCCTCCATATCCTTACATCGCTACAGATTATGCTACGCAACTTTCACTATTTACACATCATATGTGGATTGGTGGATTCTGTGTTGTAGGTGGCGCTGCTCATGGAGCTATTTTCATGGTTCGTGATTACACACCAGCTAATAACTATAATAACTTATTAGACCGTGTATTACGTCATCGTGATTCTATTATCTCACATTTAAATTGGGTTTGTATCTTCTTAGGGTGTCATGCATTTGGTTTCTATATCCATAATGATACAATGAGAGCTTTAGGACGTCCTCAAGACATGTTCTCAGATAAAGCAATTCAATTACAGCCTATTTTTGCACAATGGATTCAAAATATTCATTTATTAGCACCAGGTACAACTGCTCCAAACGCGTTAGCAACAACGAGCTATGCCTTTGGTGGTGAAGTAGTAGAAGTAGGTGGAAAAATTGCAATGATGCCTATTCAATTAGGTACAGCAGATTTCATGGTTCATCATATTCATGCTTTTACAATTCACGTAACAGTTTTAATTTTATTAAAAGGTGTATTATACGCACGTAGTTCAAAATTAATTCCTGATAAAGCGAACTTAGGTTTCCGTTTCCCTTGTGATGGTCCAGGTCGTGGTGGTACTTGTCAAAGTTCAAGTTGGGATCACGTATTCTTAGGCTTATTCTGGATGTACAACTCAATTTCTGTAGTAATCTTCCATTTTAGCTGGAAAATGCAATCAGATGTTTGGGGAACAATTGCACCAGACGGTAGTATTTCACATATTACTGGTGGTAACTTTGCAAAAAGTGCAATCACTATTAACGGTTGGTTACGTGACTTCTTATGGTCACAAGCATCACAAGTAATTCAATCATATGGTTCAGCATCATCTGCGTATGGTTTAATTTTCTTAGGAGCACACTTCATTTGGGCATTTAGTTTAATGTTCTTATTTAGTGGTCGTGGTTATTGGCAAGAATTAATCGAATCAATTGTTTGGGCACATAACAAATTAAACTTTGCTCCAGCAATTCAACCACGTGCATTAAGTATTACTCAAGGTCGAGCTGTTGGTTTAGCACATTACTTATTAGGTGGTATTGGAACAACATGGTCGTTCTTCTTAGCTCGTGCATTGTCAATTAGCTAAATGAAAACTTTGTATTCCCTGAGGAGGTATTACCACGTGGAAACGCCCTTTAATAGTAGTATAGCAGGTCGCGACATTGAGTCTACAGGTTTTGCTTGGTGGAGCGGTAATGCACGTTTAATCAATGTTTCAGGTAAATTATTAGGTGCTCACGTAGCACATGCCGGCTTAATGGTATTTTGGGCTGGTGCAATGATTTTATTTGAAGTATCTCACTTTGTTCCAGAAAAACCTTTATATGAACAAGGTTTTATTTGTATGCAACACGTAGCAACATTAGGCTATGGTATTGGACCAGGTGGTGAAATTACAACAACTGTACCATACTTTGCGGTAGGTGTTCTTCACTTAATTTCATCAGCTGTTTTAGGTTTTGGTGGTATTTACCATTCATTATTAGGTCCAGATACATTAGAAGAATCATTCCCATTCTTCGGCTATGACTGGCGTGACAAAAACAAAATGACAACAATTTTAGGTATCCACTTATGCCTTTTAGGTGGTGGTGCTTTATTATTAGTTGCTAAAGCGATGTACATTGGTGGTGTTTATGATACATGGGCACCAGGTGGTGGTGACGTTCGTTTCATTACAACTCCTACTTTAAATCCAATTGTAATTTTCGGTTACGTTTTCCGTTCACCATTTGGTGGTGACGGTTGGGTTGTTTCAGTAAACAATATGGAAGACGTTATTGGTGGTCACGTATGGATTGGTGTATTATGTATTGTAGGTGGTATTTGGCACATTTTCACTAAACCATTTGCTTGGGCACGTCGTGCTTTCGTATGGTCTGGTGAAGCATACTTATCTTACAGTTTAGCAGCGATTTCTTTAATGGGTTTCACTGCTTCATTATATTCATGGTACAACAACACAGCTTATCCTAGTGAATTATATGGTCCAACTGGTCCAGAAGCTTCACAAGCTCAAGCGTTTACGTTCTTAGTTCGAGATCAACGTTTAGGTGCTAATGTTTCATCAGCACAAGGTCCTACTGGTTTAGGTAAATATTTAATGCGTTCACCAAGTGGTGAGATCATCTTTGGTGGTGAAACAATGCGTTTCTGGGATTTACGTGCTCCATGGGTTGAGCCTTTACGTGGTCCAAACGGTTTAGATATTAATAAAATTAAAAATGATATCCAACCTTGGCAAGAACGTCGTGCAGCAGAATACATGACACATGCTCCATTAGGTTCATTAAACTCTGTTGGTGGTGTAGCTACAGAAATTAACTCAGTTAACTATGTATCACCTCGTTCATGGTTATGCTGTTCACATTTCTTCTTAGGTTTCTTCTTCTTAGTAGGCCACTGGTGGCACTCAGGTCGTGCTCGTGCAGCAGCAGCTGGTTTCGAGAAAGGTATTAACCGTGCGAATGAGCCTGTATTATCAATGCGTCCAATTGATTAAATGTCTCAA---TCTGTATCAGAACGGACTCGAATTAAAAGTGACCGTTACGAATCTGGTGTAATCCCTTATGCGAAAATGGGTTACTGGGATGCTGCATATGCAGTAAAAACTACTGACGTTCTTGCTTTATTCCGTATTACACCACAACCAGGTGTAGATCCAGTAGAAGCTGCTGCGGCTGTAGCTGGTGAGTCTTCAACTGCAACATGGACAGTTGTATGGACTGACTTATTAACAGCTTGTGACCGTTACCGTGCTAAAGCTTACCGTGTAGATCCAGTTCCAAACACAACTGATCAATTCTTTGCATTTATCGCATACGAATGTGATTTATTTGAAGAAGGTTCATTAGCTAACTTAACAGCTTCTATTATTGGTAACGTATTCGGTTTCAAAGCCGTATCTGCTTTACGTTTAGAAGATATGCGTATTCCTCATTCTTACTTAAAAACATTCCAAGGTCCTGCGACTGGTGTTGTAGTAGAACGTGAGCGTTTAAACAAATATGGTACTCCATTATTAGGTGCTACAGTAAAACCAAAATTAGGTTTATCTGGTAAAAACTACGGTCGTGTAGTATACGAAGGTTTAAAAGGTGGTTTAGACTTCTTAAAAGATGATGAAAACATTAACTCACAACCATTCATGCGTTGGAGAGAGCGTTTCTTAAACTGTATGGAAGGTATTAACCGTGCTTCTGCTGCTACAGGTGAAGTTAAAGGTTCTTACTTAAACATCACTGCTGGTACAATGGAAGAAGTTTACAAACGTGCTGAGTACGCTAAATCAGTAGGTTCTGTAATTGTGATGATCGATTTAGTAATGGGTTACACAGCAATTCAAAGTATTGCTTTATGGGCTCGTGAAAATGACATGTTATTACACTTACACCGTGCAGGTAACTCTACATACGCTCGTCAAAAAAATCATGGTATTAACTTCCGTGTAATTTGTAAATGGATGCGTATGTCTGGTGTAGATCACATCCACGCTGGTACAGTTGTAGGTAAATTAGAAGGTGATCCTTTAATGATTAAAGGTTTCTACGATACTTTATTAGCTACAAACTTAGAAGTTAACTTACCATGTGGTATTTTCTTCGAAATGACTTGGGCTAGTTTACGTAAATGTATGCCAGTTGCTTCAGGTGGTATTCACTGTGGTCAAATGCACCAATTAGTTCACTACTTAGGTGATGACGTAGTATTACAATTCGGTGGTGGTACAATTGGTCACCCAGATGGTATTCAAGCAGGTGCTACAGCTAACCGTGTTGCTCTAGAGTCAATGGTATTAGCTCGTAACGAAGGTGCTGATTACTTCAACAACCAAGTTGGTCCTAAAATTTTACGTGAAGCTGCAAAAACTTGTGGTCCTTTACAAACAGCGTTAGATTTATGGAAAGACATCAGCTTCGACTACACATCTACAGATACAGCTGATTTCGCTACAACTGCGACATCAAACGTATAA----------------GTGAGACTTACACAAGGTTGCTTCTCATTCTTACCAGATTTAACTGATCAACAAATTGAAAAACAAATCGCTTACTGTATCCAAAAAGGTTGGGCGATCAACGTAGAATGGACTGATGATCCTCATCCTCGTAACAGCTACTGGGAATTATGGGGTTTACCATTATTCGACGTTAAAGACCCTGCAACTGTAATGTTTGAATTACGTGAAGCACGTAAATCATGTGCAGCAGGTTACATCCGTATTAACGCATTTAATGCTGCATACGGTACTGAAAGTTGTGTTATGTCTTTCATTGTAAACCGTCCAAGTAACGAACCAGGTTTCTACTTAGATCGTACAGAAATGGAAGGTCGTCGTATCTCTTACACTATTAAGAGTTACAGTGTTCAAGCTAACCCAGAAGGTAGCCGCTACTAA------AAGGAATTAAGAGTTTATGGGGGATACCTTGGCATTCAGAAGCGATGAAGGACGTGGTTACCGACGAAACGCTTCGGGGAGCTGGAAACAAGCTAAGATCCGGAGGTCTCCGAATGAGGAAAC---TCTAAT-----ACTACTTATTGAATACATAAATAAGAAAGAGCGAACCTAGGGAATTGAAACATCTTAGTACCTAGAGGAAAAAAAAGTAA-AAACGATTCCCTTAGTAGCGGCGAGCGAAACGGGAACAGCCTAAAC-GTTTAAGTTTACTTAA------GCGGGTAGCGGGACAGTTAGACATGATTAAATGTGACAATTAGACGAAT-TAGTTGGAATGCTAAACCAAAGAAAGTGATAGTCTTGTAGTCGAAAATTGAAACAATC-AAACTGAATCCCAAGTAGCATGGAGCACGTGAAATTCCGTGTGAATCAGCGAGGACCACCTCGTAAGGCTAAATATTCCTGAATGACCGATAGTGAAATAGTACCGTGAGGGAAAGGTGAAAAGAACCCCGGGAGGGGAGTGAAA-AGAACATGAAACCATAAACTTACAATCAGTAGGAGGACGACTAAAACGTCTAACTTCGTGCCTGTTGAAGAATGAGCCGGCGACTTATAAGTAGTGGCAGGTTAAGGCAGAGAATGCCGAAGCCATAGTGAAAGCGAGCCTGAATAGGGCGTTTGTCATTGGTTATAGACCCGAACCCGGATGATCTAACCATGGTCAGGTTGAAGCTTAGGTAATACTAAGTGGAGGACCGAACCGACTGATGTTGAAAAATCAGCGGATGAATTGTGGTTAGGGGTGAAATGCCAATCGAATTCGGAGCTAGCTGGTTCTCCCCGAAATGCGTTTAGGCGCAGCGATAAATGTTATAACTTAGGGGTAAAGCACTGTTACGTATGCGGGCTGGTAATTCGGTACCAAATCGTTGCAAACTAAGAATACTAAGTGGAAAATTTATCAGTGAGACTGTGGGGGATAAGCTTCATTGTCAAGAGGGAAACAGCCCAGAGCACCAGTTAAGGCCCCTAAATAATTGCTAAGTGATAAAGGAGGTGGGAGTGCATAAACAATCAGGAGGTTTGCTTAGAAGCAGCAATCCTTTAAAGAGTGCGTAATAGCTCACTGATCGAGTAAACCTGCGCCGAAAATGTACGGGACT-AAGTAATTTGCCGAAGCTGTGCGATATATA----------------------------AAATATATCGGTAGGGGAGCGTTCTGTTGTAGATTGAAGTATTAGCGTAAGCGGATATGGACGAAGCAGAAGTGAGAATGTCGGCTTGAGTAACGAAAATATGGGTGAGAATCCCATACCCCGAAAGCCCAAGGTTTCCTCCGGAAGGTTCGTCCGCGGAGGGTTAGTCAGGACCTAAGGCGAGGCTGAAAAGCGTAGTCGATGGATAACGGGTCAACATTCCCGTACCATTATTTGT-TGAT-------ATCGAGGGACGGAGAAGGCTAAGCTGGCCGGATAATGG-TTTACCGGTTTAAGC-GTTCAAGGTGATGAGAAGCGGAGAAAACG---CTTTGAGCTGAGG-CGCGAGTACGAGATGCTACGGCATCGAAGCAGCCCATGTCATACTTCCAAGAAAAGCTCGCACTGTCAA---AAACAAATTAATGCCTGTACCATAACCGACACAGGTGGGTAGGTAGAGTATACTAAGGGGCGCGAGATAACTCTCTCTAAGGAACTCGGCAAAATAACTCCGTAACTTCGGGAGAAGGAGTGCCTT-----TTTAAGGCTGCAATAACCAGATCCAAGCAACTGTTTATCAAAAACACAGGTCTCCGCTAAGTCGTAAGACGATGTATGGGGGCTGACGCCTGCCCAGTGCCAGAAGGTTAAAGAAGTTGGTTAGC-CCTGCGAAGCTGATGACTGAAGCCCTGGTGAACGGCGGCCGTAACTATAACGGTCCTAAGGTAGCGAAATTCCTTGTCGGGTAAGTTCCGACCCGCACGAAAGGCGTAATGATTTGGATTCTGTCTCGGAGAGGGACTCGGTGAAATAGACTTGTCTGTGAAGATGCGGACTACCTGCACCAGGACAGAAAGACCCTATGAAGCTTTACTGTAACTTGAAATTGAAACTGGACTTTATTTGCGCAGTATAGGTGGGAGGCGTTGAAAATATTCTTGCGGGAGTATCGGAGCCATCAGTGAGATACCACTCTTGTAATGTTAGGTTTCTAACTTTGTATCATTATCTGGTCAAAGAACAGTTTCAGGCGGGCAGTTTGACTGGGGCGGTCGCCTCCTAAATGGTAACGGAGGCGTACAAAGGTTTCCTCTGAACGGGTAGAAATCGTATCTAGAGTGTAAAGGCATAAGGAAGCTTGACTGTGAGACTTACAAGTCGAGCAGGGACGAAAGTCGGTCTTAGTGATCTGACGGTGCTGAGTGGAAAGGCCGTCACTCAACGGATAAAAGTTACTCTAGGGATAACAGGCTGATCTCCCCCAAGAGTTCACATCGACGGGGAGGTTTGGCACCTCGATGTCGGCTCATCGCATCCTGGGGCGGTAGTACGTCCCAAGGGTTGGGCTGTTCGCCCATGAAAGCGGTACGCGAGCTGGGTTCAGAACGTCGTGAGACAGTTCGGTCCATATCCGGTGTAGGCGTTAGAATATTGAGAGGAGCCTTCTTTAGTACGAGAGGACCGAGAAGGACATACCTCTGGTGTACCAGTTATCGTGCCAACGGTAAACGCTGGGTAGCTATGTATGGAGTGGATAACCGCTGAAAGCATCTAAGTGGGAAGCCCACCTCAA--------------------------------------------------------------------------------------------------------------------------------------GAGAGTTTGATCCTGGCTCAGGATGAACGCTGGCGGTATGCCTTACACATGCAAGTCGTACGAGA-------------GTTTTTAACTCAAGTGGCGGACGGGTGAGTAACACGTAAG-AATTTGCCTTTAGGAGGGGGATAACAACTAGAAATGGTTGCTAATACCCCATATGCTT-TCGAGTGAAATGGA----TTTCCGCCTAAAGAGAAGCTTGCGGCTGATTAGCTTGTTGGTGAGGTAACGGCTCACCAAGGCGACGATCAGTATCTGGTTTGAGAGGACGACCAGACACACTGGAACTGAGACACGGTCCAGACTCCTACGGGAGGCAGCAGTGGGGAATTTTCCGCAATGGGCGAAAGCCTGACGGAGCAATACCGCGTGAGGGATGACGGCCTATGGGTTGTAAACCTCTTTTTTCAGGGAGGAAT-AAATGACGTGTACCTGAAGAATAAGCATCGGCTAACTCCGTGCCAGCAGCCGCGGTAAGACGGAGGATGCAAGTGTTATCCGGAATCACTGGGCGTAAAGCGTCTGTAGGTGGTTTGATAAGTCAACTGTTAAATCTTGA-GGCTCAACCTCAAAATCGCGGTCGAAACTATTAGACTAGAGTATAGTAGGGGTAAAGGGAATTTCCAGTGGAGCGGTGAAATGCGTAGATATTGGAAGGAACACCGATGGCGAAGGCACTTTACTGGGCTATTACTAACACTCAGAGACGAAAGCTAGGGTAGCAAATGGGATTAGATACCCCAGTAGTCCTAGCTGTAAACAATGGATACTAGATGTTGAACAGATCGACCTGTGCAGTATCAAAGCTAACGCGTTAAGTATCCCGCCTGGGAAGTATGCTCGCAAGAGTGAAACTCAAAGGAATTGACGGGGGCCCGCACAAGCGGTGGAGCATGTGGTTTAATTCGATGCAACGCGAAGAACCTTACCAGGGTTTGACATGATACGAATTTCTTTGAAAGAAGAAAGTGCCGTTTGGAACGTATACACAGGTGGTGCATGGCTGTCGTCAGCTCGTGTCGTGAGATGTTGGGTTAAGTCCCGCAACGAGCGCAACCCTTGTTTTTAGTTGCC-GT-ATGGAACTCTAAAAAGACTGCCGGTCATAAACCGGAGGAAGGCGGGGATGACGTCAAGTCAGCATGCCCCTTACACCCTGGGCTACACACGTGCTACAATGGGCGAGACAATGAGATGCAAGCCTGCGAAGGTTAGCTAATCTATAAACTCGCTCTAAGTTCGGATTGCAGGCTGCAACTCGCCTGCATGAAGTTGGAATCGCTAGTAATCGCTGGTCAGCTATACAGCGGTGAATTCGTTCCCGGGCCTTGTACACACCGCCCGTCACACCATGGAAGCTGGTTATGCCCGAAGTCGTTACTCTAACCA-TTCGGAGGAGGACGCCTAAGGTAGAATTAGTGACTGGGGTGAAGTCGTAACAAGGTAACCGTACTGGAAGGTGCGGTTGGATCACCTCC--ATGGCAAAAAATAAAGGTGTTAGAATTTTAATTACTTTAGAATGTACAGAATGTCGCTCAAATGCGAATAAACGCTCTCCAGGTGTTTCTCGCTATACGACACAAAAAAATCGTCGAAATAATCCAGAAAGATTAGAATTAAAAAAATATTGCCCACATTGCAATAAACCAACATTACATAAAGAAATTAAATAGATGAA------------------------------------------------------------TAATATTT------------------------------TTATAAAATGTTTGAATTCAGAAAAAATTCAATCAGGTGCCTGTCATGGTCAATTTGTTATTAATTCCTTAAAACCAGGACAGGGAATAACAATAGGAAATCAGTTACGAAGAGTACTATTAGGTGATCTAGGCGGAATAGCAGTTTCTGCTGTTAGAATTGCAGGAGTAACTCATGAATTTTCAACCATTCCAGGAGTTCGAGAAGATATTCTTGAAATTTTACTAAATTTAAAAGGTATTGTTTTAAAAG---GTAAAACAAAAAAAACTCAATTTGGTCGGTTAAAAATTCAAGGACCAAATGTTGTAACGGCAGATTCAATTCAATTACCAGATACTTTACAACTTATTAATCCAAATCATTATATTGCAACACTTTCAACTTCTAGTATTCTTGAAATTGAATTTAAATTTGAATATGGAACTGGTTATAAATTAGCTGCTCAAACTTTTTCCGAAGAAGATGAAAATTATTTGCAGCTTGATACCATTTTTATGCCAGTTCAAAAAGTAGATTTTAAAATTGAAAACGTTTATGATTCTTCAAATGATATTAGTGAACGTTTATTTTTAGATATTTGGACCAATGGAAGTATTTCACCAACTGAAGCTTTAGAATCTGCATCGCAGATTGTTATTGACTTATTTGCAGCATTAATTAACAATACAGATAAAAC------AGAAAAGAATCAAGTAGACGCAAAAAGTGATTCAATTACTATTGAACCCTATAATAATATCGCTATTGAAGAGTTACAATTATCTGTCCGAGCCTACAACTGTTTAAAGAAAGCCAAAATCAATACTGTAGGAGATTTATTACAATATTCTCCTGAAAAATTACAAGAACTAAAGAATTTTGGTCGAAAATCAGCTGATGAAGTTTTTTCAACATTGAAAAACAAATTGGGTATTAGTCTTACATAGATG------------------AATTATATAAACGCTCTTCCAGATTTTTTAGCGATGCAACGAATAAGTTTTTGTTGGTTTATTACGCAAGGTTTAACTGAAGAGTTAGCTTTATTCTCTAGAATTCAGGACTTTAGTCAGAATACTGAGTATATCCTATTCGGAGAAGAGTATAATCTAATAAAACCATCCTATAGTTTAATAGTTGCTCGAAAATATAGTGGAAATTATCGTGTCCAATTAGTTATACCTATTGAAGTTCGAAATAAACTCGTAAATAATATACGCTATCAAAATCAATTTCCCATTATTACTTTACCTTTAATGACAACAGATGCAACTTTTATAATAAATGGTTGCGAGCGGGTCATAGTTAGTCAAATTATAAGAAGTCCGGGTGTATATTTTGAAAAAAATAAGAATCAAAAAACACGAACATCTTTTAAAAGAAAATTACCCACAGATATAAATAAATTAAGAGCGTTTATTCCTAGCGGCGAAGCTTTTATTTCGGAGTTCGACTTATTCTCTACTTCTCCAACATCAACTTACGATATT-----------------ATAAAAAA----------AAGAAAAAAA---------------------------ATTGTTCCTCACTGGCAAAATAACTCTATCTATTATTACTCAATCAAGTATTTAAAACAAACCAAAGA---TAATTCATCTTTT---TATTTTTTACAATGTTTTAAATTCTATAGAATTATTTCTAATC---TTTCAAACTCTAACCAACACCCTAAACTAGTTAAATTATTTTTGAAATGGTTAAAACTATATATTTTAACTTC-------------TTATTAAAATTATTAATTAA-----GTATCAAATCCTGTTTATATGATCAATT-----------------AATTTTAAATTCGCAACAAAATGC-----------ACAAATTAAACTAAATGCCTCACTTCTTTTAGTTAGTCAAGA-TACTCAGAGTTGGTTAAAAGAAATAACT-------------AAATTTTCATTCTTAA-------AACAACAAATTAAAACAATTAATCCACAATTAAGTTCCCTAGAAAATTTAACAAAACTTCGAACTTTACGGCCAATAATATATTTT-----------TCTACAAG-----TTTAAAAGAACAATTAAAGTAT---------------ATCTTTGGAAAAAATAAATTACATAAATATTTAAAAACTAAAACACAATTTCTTCTTT-----ACCGCAAAGATCACGAAATTAAAACCAATTATCATACAAAGTATGATGAAAAAGATTTATATACTGCAACTTTAATTCCTGATTATGGGTCATGGATTCGTTTTGGTTTTCAAAAAAAT--------ACAAAGATTAATTCTTATAAATATCCATTAAAAAACCAA----GAAGATGAAATCATTATTCAGTTAGATAAAATTAGTCAAAAACCGATTCTTTATTTATTAAAAGAAATGGGGTTATCAGACTTAGAAATTTATAATAATTTAGAATATTCTGATTTCTTTTATTTTACCAAACCACTCTTAATAAACTCGAATCAATTAAATCAACCATTACCTAGATTCCAATTAGATTCAAGTTATTTTCAAAAT---ATTTCAGAGTTTTCAAGAATTTTTGATGCAACATATTATAGGTTAGGTCGAGTAGGACGATTAAAATTAAACAATCGATTAAATCTAAAAATTAGTGACCGCCTTCAAACCATTACATATGAAGATATTTTTGCAATTATTGATAAACTAATTAGTTTAACTATTTCGAAAACAGTTCAAGATGATATCGACCATTTAAAAAATCGCCGTGTTCGATCTGTAGGAGAATTATTACAGAATTTATTTAGAATTGGTTTTCAACGTTTAGTTCGAAAACTTCGAAATCAAACTAATAAAATCGACTCG--------------------------AGTCAATTATTAAGTTTTAACATAATAAATGCAACTGTTCGCGAATTTTTTGGTTCAAGTCAATTATCTCAATATTTAGATCAAACAAATCCATTATCTTCTTTAACACATAGACGTCGAATTAGTGGTTTAGGTCCTGGGGGATTCGATCGTGATAGAATTAGTTTTGCGGTTCGTGATATTCATCCAAGTCATTATGGCCGTATTTGTCCAATTGAAACACCAGAAGGTCAAAATGTTGGCTTAATTGCTTCTTTAACAACTTGTGCTCGAGTAAATAAATCGGGATTTATTGAAACTCCATTTTGGAGAGTTATAAATGGAAAAATTATAAAAACTGGTCAACCAATATATTTAACAGCTGAAATAGAAGATTTTTATAAAATTGCTCCTGCTGATATCGCTACTAATAAAGATAATTATTTAGTTAAAAATATGATTCCCGTACGTTATAAACAAGATTTTATAAACGTTACTCCATCTGAAGTTGACTTTATTGCAATATCAACGGTTCAAGTTGTTTCGGTTGCAGCATCTTTAATTCCTTTTTTTGAACATGATGATGCCAATCGAGCGTTAATGGGCTCAAATATGCAACGACAATCTGTCCCTTTAATTCTTCCTCAAAAACCTATTGTTGGTACTGGATTAGAGAATCAAATTGCAATGGATTCAGGTATGACAATAAATGCTCAAAATTCAGGAACTGTTCAATCTGTATCAGCTACAACAATTGTGATAAAAAATGATAACGG---CTTCAAATCAACCTATAAATTACAAAAATATTTACGATCAAATCAACAAACTTGTATTAATCATCGTCCGATAGTTTGGAAAGGTGAAAAAGTCAAATCTGGACAAATCTTAACCGATGGACCTGCAATAACCAATAGTGAGTTAGCTTTAGGTCAAAATGTTTTAGTTGGCTATATGCCATGGCAAGGATATAATTTTGAAGATGCTATTTTAATTAGTGAAAGATTAGTATTTGATGATATTTTTACCTCAATTCATATTGAAAGATATAAAATTGAAATTGATAGAAATTCAGAAACATCTGAACGAACAACACGAAATATTCCAAACTTAACTCCAGCTGAAATAAAATATTTAAATGAAGATGGGATTATAACTGTCGGGACGTTTGTTAGACCAGGAGATATACTAGTTGGAAAAGTGATTTCAAATAATACAGCAGAACAACTTCCAGAATCAAAATTACTTCGTGCAATTTTTGGGGCCAAAGCAAAAGGTGTTAAGGACAATTCATATCGTATGCCCGAAGGGGAATATGGACGTGTCATTGAAACTGTAACCTTTAATCGAAAAACAAA------------ATTGACTTATAAATTCGAAAAAATTTATGTTTTTGTTGCTCAAATTAGAAAAATTCAGGTTGGGGACAAAATTGCTGGTCGTCATGGTAATAAAGGCATTATTTCGCGCATTTTACCACGTCAAGATATGCCTTTTTTACCAGATGGAACTCCTATTGATATTATTTTAAATCCATTAGGTGTACCATCTCGAATGAATGTGGGTCAATTATATGAATGTTTATTAGGCTTAGCAGGTGATAAATTAAGTTCTAGATTTAAGATTTTACCGTTTGATGAAATGTATGGTTTAGAAGTTTCAAGAATTTTAATCAATAAAAAACTTCGTCAAGCATCCATAACTCAAAATGAAAGTTGGCTTTTTAATCCTTATGCACCAGGAAAAATGGTTTTAGTAGATGGACGAACAGGTCAAGAATTTGAAAATCCTGTAACGGTTGGTAATGCCTATATGTTAAAGTTAATACATTTGGTTGATGACAAGATGCATGCTCGTGCCACAGGCCCGTACTCTTTAATAACTCAACAACCATTACGAGGAAAAGCGCAACATGGGGGTCAAAGGTTTGGAGAAATGGAAGTTTGGGCATTAGAAGGTTTTGGAGCAGCATTTACACTAAAAGAATTATTGACCATAAAATCAGATGATATGCAAGGTCGTAATGAGACTTTAAATGCAATTGTAAAAGATCAACCAATTCCAAAATTTGGGATTCCGGAATCTTTTAAAGTATTATTACACGAATTACGGTCAATTGGATTAGATATGAGTACTTATAAAATTGAACAATTTAGTTCTTATAAAAAATATGAGGTCGAAGTAAATTTAATCGAAAAATATAACGCTTTAACCAAAACGTTTTCTCCTACATCAAATATAAACGATATTTCATTTTAAATGGCAAAAAAAAGCATGATTGAGCGTGAAAAAAAACGCATCAAATTAAACAAAAAATACGCTTTAAAGCGTGCGACTTTATTAGATAAGTATAAGGGCGAAGAAAATTTTAATTTAAAATTAGAAATTCATTCTCAGTTACAAAAATTACCACGAAATAGTGCCAAAACACGAATTCGAAACAGATGTTGGAAAACTGGTAGACCACGAGGCGTTTTTCGTGATTTTGGATTATCACGTCATGTCGTTCGAGAAATGGCTCATCAATGTTTATTACCGGGTGTACGAAAATCAAGTTGGTAAATGGTTAATCAATCAAATAAAGTGTTAAACACAAATATAACCAAATTGGTGAATCAAACTTACCAATATGGATTTTCAACAACTATCGAAAAAGATATTATTGAAAAAGGCTTAAGTGAAAAAACGATTTACTTAATATCTCAAAAAAAGAAAGAAACAGAGTTTTTATTAAACTTCCGTTTAAAAGCATATAAAAAATGGAAGCAAATGTCAGAGCCAGAATGGGCTTATTTAAAATTTCCTGAAATTGATTATCAAAATATCATTTATTATTCAGCACCTAAAAATCAAAAAAAATTAAAAGATTTAAGTGAAGTAGATCCTGAATTATTAAAAACATTTGAAAAGTTAGGAATTTCCCTTACAGAACAAAAACGATTAGCGAATGTAGCAATTGATGCAGTCTTTGATAGTGTATCAGTTGCAACGACATTTCAAGAAGAATTAAATAAATATGGAGTTATTTTTTCCTCTATTTCTGAAGCAATTAAAAACTATTCGGATCTTATTGAAAAATACTTAGGGTCTGTTGTACCAATTGGGGATAATTATTTTTCGGCTTTAAATTCTGCAGTTTTTACAGATGGTTCTTTTTGTTATATTCCACAAGATACTATTTGTCCATTAGATCTTTCGACGTATTTCCGAATTAATGATCAACAGTCGGGTCAATTTGAACGAACATTAATTATTTCAGAAAAAAATAGTCAGGTTAATTATCTTGAAGGTTGTACTGCACCGCAATATGATACTAATCAACTTCACGCTGCAATTGTTGAATTAATTGCGTTAGAGAATGCAAGTATTAAATATTCTACAGTTCAAAATTGGTATTCTGGTAATGAATATGGAAAAGGGGGTGTATACAATTTTGTAACAAAACGTGGTTTGTGTTCAGGTAATAACTCAAAAATTTCTTGGACTCAAGTTGAAACTGGCTCTGCTATTACTTGGAAATATCCAAGTTGTTTATTAGTTGGAGATAATTCACAAGGAGAATTTTACTCAGTGGCTTTAACAAATAATTATCAACAAGCTGATACAGGAACAAAAATGATCCATATTGGCAAAAACACCAAAAGTAGAATTATTTCTAAGGGTATTTCCGCAGGATTTTCTAAAAATAGTTATAGAGGTCTTGTAAACGTTACGAATAAGGCTCTTGGAGCAAGAAATTATTCTCAATGTGATTCGTTATTGATTGGGAATTTATCAAATGCGAACACATTTCCATATATTTCAGTCCAAAACTCTACTACAAAGATTGAACATGAAGCGTCAACTTCAAAAATTGGGGAAGAACAAATTTTCTATTTTTTACAAAGAGGAATTTGTTTAGAAAAAGCTGTAGAATTAATGATCAGTGGATTCTGTCGAGAAATTTTTACCGAGCTACCATTAGAATTTGCAGCTGAAGCAGATAAATTATTAACATTAAAATTAGAAGGAAGTGTAGGATAAATG------AATTTTCCATTATTAGAAGTCAAAAAATTAGAAGTCTCAATTAATGAAAGCGCAATTTTAAAAAGTTTAAATTTAACAGTAAAGAAAGGTGAAATACATGCTATTATGGGTCCAAACGGATCTGGAAAAAGTACTTTTTCTAAAGTCCTAGCAGGTCATCCAGCCTATTCTGTTTTAAGTGGTGATATTCTATTTAAAGGATCTAGTATTTTAGAATTAGAACCGGAAGAAAGATCTCATTTAGGTATTTTTTTAGCTTTTCAATATCCTATTGAAATTCCTGGTGTTAGTAATGAAGATTTTT-----TAAGGCTTGCTTATAATTCAAAACAA-AAATTTGAAAATAAACCAGAAGTAGACCCTCTTGAATTTTTTACAATTATTAATGAAAAGTTAAAACTTGTTAATATGTCTCCTT------CCTTTTTAAGTCGAAATTTAAATGAAGGCTTTTCAGGAGGTGAAAAAAAGCGTAATGAAATATTACAAATGATTCTTTTAGACTCGGAGTTATGTATTTTAGATGAAACAGACTCTGGTCTTGATATTGATGCTTTGCGTATCATTTCAAACGGAATCAATAATTTTATGAATCCAGATAAAGCAATTATTTTAATTACTCATTATCAAAGATTATTAGATTATATCAATCCAACTTATGTTCATGTAATGCAAAATGGTAAAATAATAAAAACTGGTTCTGCAGATTTAGCGAAAGAATTAGAAGATAAAGGATATGAATGGTTACAAAAATAAATGAGTTTAGATGAAAAATTTGTTTCAGTGCGAACTGCCTTCTATGATATAGTAGGTAACTT---------TTTTAAAGGAATAGCTGGATTTTTTGGATATCCACTAAATTGACAGTCTCCCAACACACCGTACCTCTTGGCCACC------AGTTCAGAGACCCGAAACATGGTTTGAA--ATGATTTTTGGTCCAACACCGAAAGTCGAGGTAGTTCCAAGATACATTTACGAAAGTAAAGAAGAAGGTTTTTATAATTTTTATATTGA--------AAATTATAAAAATATTTATTTTTTACCAGACTGGCTT---------TCAGAATTTATTCAAGTTAAA-------------TTACATATTTGTTTAGACCTGACTGTTTTGGAAA------------------------------------------CTATTCGTGAAGTTTTTTTTGTTGGGCTTATGGTTTACTCACAAATTGTAATTCTTCGAATAGCTTTGTCTTGGTTTATTTACATTAACCCTTATACGGTTCCATGGTGTTATATAGCTGCTGCTGTTGATTGGACAGAAGATGTCTTACAAGGAATTG------------TGCCAGCTATTCTTGGAGTTAATATCACAGGAAGTGTATTTTTAGGGATTCTTGGGATTGTAGCCGATAGTTTGAATCATTTGGTCTTTACTATGCCCTTTTTACCTAG------------CGAAGGTGAAGA--------------------------AACCAAGTTATT-------------------------------------ATTAAATGAACAAATGAA--------------AAATGTGTTAGTTTTTCATTAT-----------------TTACCAGTTTTATGGTATCGTTATCCAATTCCAAATGACATCAGACAATTCTGGTA------------------------------------------------------------------TAATGAGCGGCCTGATATTTTAG----------------------------------------AGTA---TATGGAAAAAGCTTATCAAAACTTAGATATTCAATTTTTACC-----------TGACGAAATTGTTTCTCAGTTAAATA
>Hamericana
ATGGTAAATATTCGTCCAGACGAAATTAGTAGTATTATCCGTGAGCAAATTGAAAAATATGATCAAGATGTTAAAGTAGATAATATTGGTACTGTATTACAAGTGGGTGATGGTATTGCTCGAGTTTATGGTCTTGACCAAGTTATGAGTGGTGAACTTTTAGAGTTCGAAGACAAAACAGTTGGTATTGCTTTAAACTTAGAGAATGATAACGTTGGTGTAGTATTAATGGGTACAGGCCGTCAAATTTTAGAAGGTAGTACTGTAAAAGCAACTGGTAAAATTGCGCAAATACCTGTTGGTGATGCATTTTTAGGCCGTGTTGTTAATCCATTAGGTGCGCCAATCGATGGTAAAGGTGAAATTGCATCCACTGATAGTCGTTTAGTAGAATCAATGGCACCTGGTATTATTAGTCGTAAATCAGTATGCGAACCTTTACAAACGGGTATTACTTCAATTGATGCGATGATTCCAATTGGTCGTGGTCAACGTGAGCTTATTATTGGTGACCGTCAAACAGGAAAGACCTCAATTGCCGTAGATACAATTATTAACCAAAAAACAGAAGACGTTGTTTGTGTATATGTTGGTATAGGTCAAAAAGCATCAACAGTGGCACAAGTTGTAAATGTTTTAGAAGAAAAAGGCGCAATGACATATACAATTGTTGTATCTGCAAGTGCGAATGATCCTGCAACATTACAATACATTGCTCCATATTCTGGTGCTGCATTAGCTGAATACTTTATGTATAAAGGAAAAGCAACATTAGTAATCTATGATGATTTAACTAAACAAGCAATGGCATATCGTCAAATGTCATTATTATTACGTCGACCACCAGGGCGTGAAGCTTATCCAGGTGATGTATTCTACTTACACTCACGTTTATTAGAACGTGCTGCTAAGTTAAGTGATAAATTAGGTGGTGGTAATATGACTGCACTTCCAATTATTGAAACTCAAGCAAGTGATGTATCTGCATATATTCCAACAAATGTAATTTCAATTACAGACGGTCAAATCTTCTTATCAAACGATTTATTTAACTCGGGTATTCGTCCGGCTATTAACGTTGGTATTTCAGTATCACGTGTAGGGTCAGCAGCACAAACAAAAGCAATGAAAAAAGTTGCTGGTAAGTTAAAACTAGAATTAGCACAATTTGCCGAGTTAGAAGCGTTCTCACAATTTGCTTCAGATTTAGATGAAGCAACACAGAAACAATTAGCACGTGGAACTCGTTTACGTGAATTATTAAAACAACCACAAAACTCACCATTATCAGTAGCTGAGCAAGTTGCTTTAATTTATACAGGTATTAACGGTTATTTAGATGATTTAGCAGTTGGTGATGTAAAAAATTACTGTACTAGCTTAATTAAATATTTAGCAACATCAAATAAACCATATATAGAAATTGTTAAATCAACAAATCAATTTACAGAAGAAGCTGAAGCTTCATTAAAAGAAGCAATCTCTGAGTCAAAAAATGCTTTTATGAAATCTAAA---TAAATGATTAATCTTTCAATACTAATTTCAAGTTCAGAAGTTAGTGGGCCTGGTGGGCTTTTTGATTTTAATTTGACTTTACCATTAGTTGCCATTCAATTTGTTTTATTAACTGTTCTATTAAATGTTATTTTATATAACCCCCTATTAACAGTTATTGAAGAACGAAAAGAATATATTCTAACTAATTTAAGTAAAGCTTCAGAGTTATTAGCAGAAGCCAACAAACTAACTGAAAAGTACGAACAAGAATTAAATAACGTCCGTAAAGAAGCCCAATCAGAAATTACAAACTCGCAAAAAATTCATAAAGAAATTTTAGAGATTGAATTAGACATTTCTCAAAAATATATTGATAATTTATTAGATACTATTCAAAAAGATCTTCTTGCTAAAAAGAATATGGCATTAAATAGTTTAGATGAGATTGTTCAATCTTTATGTGTTGATATTGAAACTCGATTATCAATCTAAATGTTTGAAAAATTTACTGAGGGCGCGATAAAAGTTATTATGCTTTCCCAAGAAGAAGCCCGTAGAATGGGGCATAATTTTGTTGGGACAGAACAGCTTTTATTAGGTGTAATTGGTCAACGTCATGGTATTGGGGCACGAGCCTTAAAAAAAATGAAAGTTACACTGAAAAAAGCTCGTAAGGAAATTGAATTATATATTGGCCGAGGAACGGGTTTTGTAGCTTCGGAAATTCCATTTACTCCCCGAGCAAAACGTGTCTTAGAAATGGCTGTTCATGAAAGTAAAGATTTAAGCCAAAATTTTGTTGGAACAGAGCATATTCTTTTAGCTTTAATTGCAGAGTCAGATGGTGTTGCAATGCGCACATTAGATAAGTTAAATATTGATATTCCAAAATTACGAAGTTTAATTTTTGCTTATATTGAAGAAACGCAAGAAGAAATTTTA------CGTCCATTAACCCAGGCCGAAAAA------------------------------TTCTTATTAGAGCGTGATAAAAAA---------------GGGAGTCCTACCCCTACTTTAGATGAATATGCTGAGAATGTTACAAAAGAAGCTATTGATGGAAATTTAGATCCAGTAATTGGACGTGAAAAAGAAATCGATGACGTAATTGCAGTTTTAGCACGTCGAACGAAAAATAACCCAGTTTTAATTGGTGAACCTGGTGTAGGGAAAACTGCCGTTGCAGAAGGCTTAGCTCAATTAATTTTAA---CTGAAAAAGTACCGGATTTTTTAGATGGTAGTCTAATTATGGCCTTAGATTTAGGCTCTATTCTAGCAGGTACAAAATATCGAGGAGAGTTTGAAGAACGTTTAAAACGAATTGTGGAGGAAGCACAAAATGATTCCGCTGTAATTATTGTAATTGACGAAATTCATACATTAGTTGGTGCAGGTGCAGCAGAAGGTGCAGTAGATGCTGCCAATATTTTAAAACCAGCTTTAGCACGCGGTAAGTTCCGTTGTATTGGAGCTACAACTAATGATGAATATCGAAAATACATTGAACGTGATCCAGCCTTAGAAAGACGATTCCAACCGGTCCATGTGGAAGAGCCAAGTGTTGGAACAACAATTGAAATTTTACGTGGTTTACGTTCAAAATTTGAACAACATCATACTTTAAGTTATCATGATAAAGCTCTAGAACAAGCTGCAATTCTTTCTGATAAATATGTTGCGGACCGTTATTTACCAGATAAAGCTATTGATGTTTTAGATGAAGCTGGTGCACGTGTACGACTAGAAAATCGTCGTTTACCTCTTGGTTTAAGAAGTTTAATGCATGAGTTGCAAGAAACAATTAAAGATAAAGAAGATTGTATTAAAGAACATGATTTTGAAGCAGCAAAACAACTGTTAGATCATGAAATGGAAGTTCGAACACACATTCGAATTATGAAGCAATCTGCTTTAACAAGTGAAGCACGTGGATTTA-----------------GTCGTCGTGATGTAGATATGGTAACAGAAAATGATGTAGCGGATGTTGTTTCAAATTGGACTGGTATTCCTGTAGCAAAAATCACTGGTTCAGAATCTGCACGATTATTAAAAATGGAAGATACGTTACATGAACGTATTATTGGTCAAAAACATGCTGTAGTAGCCGTATCAAAAGCAATTCGTCGAGCTCGAGTAGGCTTACGAAATCCAAACCGTCCAATTGCAAGTTTTATTTTTGCTGGACCAACAGGTGTAGGTAAAACTGAATTGACTAAAACCCTGTCAGATTATATGTTTGGTAGTGAAGAAAGTATGATCAGGCTAGATATGTCTGAATATATGGAGAAACATACGGTTGCTAAATTAATTGGTTCACCACCAGGTTATGTCGGTTATAACGAAGGTGGACAGTTAACAGAAGCGGTTCGTTCAAAGCCATATTCAGTTGTATTATTAGATGAAGTTGAAAAGGCTCATCCAGATGTATTTAACTTACTATTACAAATTTTAGACGACGGACGTTTAACAGATTCAAAAGGACGACTAATTGATTTTACCAATACGCTAATTATTATGACTACTAACTTAGGTGCAAAAATTATTGAGCGTGAA------------------------------------------------------------AGTGGAATTAAA---TCGAAGTCAGAGCAAGGTGAAGGTGGTTTTAAAATAACTCCAGATGCTG------------------TTATTGGCTGGCAACCAGCCCCAGAAGCTATTAAGGATCCTGAAATTTTTGAGCGTGTAACAAGATTGGTAAATGATGAATTAAAAAACTTCTTCCGACCAGAATTTCTAAACCGTATTGATGAAATTATTGTTTTTAATCATTTAACCCGAATTGATATTTGGGAAATTTGTGAACTAATGATTAAGTCTGTTCAAAATCGATTAAAAGAAAAAGGAATTAATCTTATTGTTGAACTTTCAGTACAAGCGTTTTTAACAGATGAAGGGTATGATCCAATTTATGGTGCTCGTCCATTACGCCGTGCCATTATGAAATACTTAGAAGATACTCTTGCTGAACAGTGTTTATCAAAAACTTTATATCCT---------------AACACAAAAATTTATGTGCGAAGAAAAAAAG--------------------------------------------------------------TAGAAGGAACATTACTTATACAAATGAATTAGAAGTTGAAATCGA------------------TTTTAGTGATGTTGATCCAAGTTTATTAGATGAATCC--TAAATGAAATATTCAAAA---AAGAATACACAATTGTTTA---------------------TTAACCAACAATTACCTCATAATTTTCTTGCTGAACAAATGATATTAAGTGGATTATTAATTAGTTCAGATGCTATTGATA-TCACTGTGCAAACTTTACCCGTTGAAGCTTTTTATTTTAAAAATCATCAAGAAATTTATAAAGCTATCATATTTTTGTATCAGAATAAACTATCAATTGATATTTTAACACTTTTAACATTTTTGCAAGATAATGGGTTATTGCAAAAAATTGGAGGTATAAAAGTTTTAATTGAATTGATAAGTCAAATCCCTAACTTAAATTATCTAAACGAATACTTAGCTTTAATAAAGGATAAATTTTTTAGACGCTGCCTAATAAAGTTTGGTTATGAGACTATAAATTCAGCTTATATAACTAATGTTGCATTAGAAAAAATTTTAACCGATTGTGAAACGAAAATTTTTAATTTAACAACTGAAACGAAAGGTCAAAATTTATTTAGTACTGGTGAATTATTAAATACTATTTTTCTTGATTTAAAAGAAAAGTCGCTAAATCCAAAACTTTTAGGACTAACCTCAGGATTTTATGAATTAGATTCTTTGACCCAAGGTTTTCAAAAATCAGATTTAATTATTTTAGCTGGACGACCCGCTATGGGGAAAACGGCTTTGAGTCTCAATATTACACTGACCTCGATAAAAAAATCTCAACTTCCGGTCTTATTTTTCAGTTTAGAAATGTCAAAGGAACAAATTATATATCGGTTATTAGCTATGGAAACTAATATTAATCAAATTAGATTAAAAAATGGAAACTTATCTCAATCAGATTGGGCAAAATTAACAAAGGTTATTAAACTTCTATCTAAACTTCCTTTATTTATTGATGATACTGTAGATTTGTCAGTAAATGAGATTCGCTCAAAAATTAAAACTATTTTATTTGAAAAAAAAAAAATTGGATTAATTATTATTGATTACCTTCAATTAATGCAGATTTC------TAATACTAAATTAGATAATAGAACACAAGAGTTATCACATATTACCAGACTATTAAAAACTCTAGCACGAGAATTTAATGTTCCGATTATTGCATTATCTCAACTTAGTCGTAATGTTGAAAACCGTCTTGATAAAAAACCAGTACTTTCAGACTTACGTGAAAGTGGCTCTATTGAACAAGATGCAGATCTTGTATTAATGCTTTATCGTAACCAAATTCTAGAAAAAAAAGAT--TCGAATTCATTTCAAAAGTTTGAATCAGAACA------------------AATTGAACTTATTTTGGCCAAACATCGAAATGGCCCTACTGGAACAATTAAACTTCGATTTGAAAAAAAAAAAATGAAGTTTTCTAGTTT----------------------------------TAATAATTAATGGCAAAAGTTGTAGGAATTGATTTAGGTACTACGAATTCAGTAGTAGCTGCAATTGAAGGTGGTCAACCTAGTGTAATTATTAATGCAGAAGGTTTACGAACAACTCCTTCGATTGTTGCTTATACAAAAAAACAAGAACTTTTAGTAGGGCAGATTGCAAAACGTCAAGCAGTAATTAACCCAGAGAATACGTTTTTTTCTGTAAAAAGATTTATTGGATCAAAAGAGAAAGAAGTTTCAGAAGAGTCAAAACGATTACCATATACTGTAGGTAAAGATCAAAACGAAAATATTAAAATTAAATGTCCAGCCTTAAACAAAGATTTTAGTCCCGAAGAAATTTCTGCTCAGGTATTAAGAAAATTAATTAATGATGCAACAGATTATTTAGGACAAGAAGTCACACAGGCCGTTATTACTGTACCAGCGTATTTTAATGATTCCCAACGACAAGCAACTATGGATGCTGGAAAAATTGCTGGAATCGAAGTTTTACGAATTATTAATGAGCCAACGGCTGCTTCTTTAGCTTATGGATTAGATAAAAAACAAAATGAGACAATTTTAGTATTTGACTTAGGTGGTGGGACCTTTGATGTTTCAATTCTAGAAGTTGGGGATGGAATTTTTGAAGTTTTATCAACAGCTGGGGATACAAACTTAGGTGGAGATGATTTTGATAACTTTTTAGTCAATTGGTTAATCAACGATTTTAAAGAAAAAGAAGGAATTAATTTAACTAATGATATTCAAGCTTTACAACGTTTAACAGAGGCAGCAGAGAAAGCAAAGATTGAATTGTCGACTGTTGAAAAAACAATTATTTCATTACCATTTATTACAGCCGATCAGACAGGTCCAAAACATATTGAGCAAGAGTTAACAAGAGAAGTTTTTGAAAATCTTTGTAAAGATTTAATTGATCGTTGTCGTATCCCAGTAGAAAAAGCTTTAAGCGATGCTCGATTAGATAAATCAGATATTAATGAAGTAGTTTTAGTAGGTGGTTCAACACGAATTCCAGCAATTCAAAAGTTAGTAGAGTCTTTAACAAATAAAAAACCAAACCAATCGGTTAATCCTGATGAAGTAGTTGCAATTGGTGCTGCTATTCAAGCAGGTATTTTAGCAGGTGAAGTGAAAGATGTTTTATTATTAGATGTAACTCCATTATCATTAGGCGTAGAAACACTTGGTGGAGTTATGACGAAAATTATTGCTCGAAATACAACGATTCCTGTTAAAAAATCAGAAATGTTCTCTACAGCTGTAGATAACCAAACAAACGTAGAAATTCATATTTTACAAGGTGAACGTGAATTAGTTTCTGGTAATAAAAGTTTAGGAAACTTCCGATTAGATGGTATCCCAGCTGCGGATCGAGGAGTCCCACAAATTGAGGTAACCTTTGATATTGATGTAGATGGTATTTTATCTGTAAAAGCTCGAGAAAAAGAAACAGGTGTTGAACAATCTGTTACCATTCAAGGTGCTTCAAATCTAAGTGAAACAGAAGTTGAAGATATGCTAAAAGAAGCGGAGAAATTTGCAGCCACAGATAAACAGAAAAAAGAAAATATTGATTTAAAAAACCAAGCGGAAGCTTTATGTTTCGAAGCTGAAAAAGAGCTAAATTTAGT---------------TAAAGAAAGTATTTCAGAAGATCAACA-------AAAAACTATTAGTGATTTGATTTCTGAAATTCGTCA--AGAAATTAAATCTGATAATATTGAAGTTTTAAGATCAAAATTAGAACTATTAAAAACAAATATGAAAGATTTAATTGCAGCAAAAATGTCAGTTATTAAAAAACCAGATTTAACAGATCCAAAATTACGAGCAAAATTAGCCAAAGGGATGGGTCACAATTACTACGGTGAACCGGCATGGCCAAATGACTTATTATACGTTTTTCCTGTTACAATGTTAGGTACATTAGCTTGTGTTGTAGGTTTATCAGTGTTAGCTCCTACACAGTTAGGCGAACCAGCAGATCCGTTTAATACACCGTTAGAAATTTTACCAGAATGGTACTTCTTCCCAACATTTAATTTATTACGTGTATTACCAAATAAATTATTAGGGGTTCTAGCAATGGCTGCAGTTCCATTAGGTTTAATTACTGTTCCATTCATTGAAAACGTGAATAAATTCCAAAACCCATTCCGTCGTCCAATAGCAAGTTTAACATTTATTTTAGGCTTCTTTGTGGCAGTGTGGTTAGGAATTGGTGCATGTTTACCAATTGATAAGGCAATAAGTTTAGGTTTCTGGTAAATGGTAGAACCTTTATTATCAGGTATAGTTTTAGGCTTAATTACTGTAAGTGCGTTTGGTCTTTTTGTTGCCGCTTTTTTACAATATCGTCGTGGCAGTCAGTTTGAAATTTAAATGGCAATAAGCTCAACTGACCGTCGCGCAAAAAATGTGCAAATTTTTGTTGAAAAAGACGCAGTCGAAACTAGTTTCGCGAAATGGGCACAACCGGGTCATTTCTCTCGAACTTTAGCAAAAGGTCCAAAAACAACTACTTGGATTTGGAACTTACACGCAGATGCGCATGATTTTGATAGTCAAACAAGTTCATTAGAAGAAGTTTCTCGTAAAATTTTTAGTGCTCACTTTGGACAATTAGCAGTGATCTTTTTATGGATTAGTGGTATGCATTTCCATGGTGCATACTTTTCTAATTATTCAGCTTGGTTAACCGATCCAGTTAATATTAAACAAAGTTCTCAAGTTGTTTGGCCAATTGTTGGTCAAGAAATTTTAAACGGTGATGTTGGTGGTAACTTCCAAGGTGTTCAAACAACTTCTGGTTGGTTCCAAATGTGGCGTGCAGAAGGAATTACAAGTGAAGTTGAATTATATTGGATTGCAATTGGTGGACTAGCAATGTCAGCAATTATGTTATTTGCTGGTTGGTTCCATTACCATAAGGCTGCTCCAAAACTAGAATGGTTCCAAAATGCAGAATCAATGATGAATCACCATTTAGCTGGTTTATTAGGCTTAGGGTGTTTATCATGGGCAGGTCACCAAATTCATGTTGCGTTACCAATTAACAAATTACTAGATGCAGGTGTTGCACCTCAAGAAATTCCTTTACCACATGAGTTTTTAGTTAATCGTGAATTAATGAGTCAGTTATACCCAAGTTTTTCAAAAGGGTTAGCACCATTTTTCAGTGGTCAATGGAGTGAATACTCAGATTTCTTAACGTTTAAAGGTGGCCTAAATCCTGTTACTGGTGGTTTATGGTTAAGTGATATTGCTCACCATCACTTAGCTTTAGCAGTTTTATTCATTATTGCTGGTCACATGTACCGTACAAACTGGGGTATCGGTCATAGTATGAAAGAAATCTTAGAAGCACACAAAGGTCCATTTACGGGTGAAGGTCACAAAGGTTTATATGAAATTTTAACAACTTCATGGCATGCTCAATTAGCAATTAATTTAGCTATGATCGGTTCATTAAGTATTATTGTAGCACATCACATGTATGCAATGCCACCATATCCGTACATTGCTACTGACTATGCAACACAACTTTCATTATTTACACATCATATGTGGATTGGTGGGTTCTGTGTAGTAGGTGGTGCTGCACATGGCGCTATCTTTATGGTTCGTGATTATACACCAGCTAATAACTATAATAACTTATTAGATCGTGTCTTACGTCATCGTGATTCAATCATTTCACACTTAAATTGGGTTTGTATTTTCTTAGGTTGTCATGCATTTGGTTTCTATATTCATAATGATACAATGCGAGCTTTAGGTCGCCCTCAAGATATGTTCTCAGATAAGGCAATTCAACTACAACCCATTTTTGCGCAATGGATTCAAAATGTTCACTTGTTAGCTCCAGGTACGACAGCGCCAAATGCTTTAGCAACAACAAGTTATGCATTTGGTGGTGAAGTAGTAGAAGTTGGTGGCAAAATTGCAATGATGCCAATTCAATTAGGTACAGCAGATTTCATGGTTCACCATATTCATGCCTTTACAATTCATGTAACAGTTTTAATTTTATTAAAGGGTGTTTTATACGCACGTAGTTCAAAATTAATTCCGGATAAAGCAAACTTAGGTTTCCGCTTCCCATGTGATGGTCCAGGCCGCGGTGGTACTTGTCAAAGTTCAAGTTGGGATCATGTATTTTTAGGTTTATTCTGGATGTACAACTCAATTTCTGTTGTAATTTTCCACTTTAGCTGGAAAATGCAATCAGATGTTTGGGGTACAATTGCACCGGATGGTAGTATCTCACATATTACAGGTGGAAACTTTGCAAAAGGGGCGATTACTATTAATGGTTGGTTACGTGATTTCTTATGGTCACAAGCATCACAAGTAATTCAGTCTTATGGTTCAGCATCATCGGCATATGGATTAATATTCTTAGGTGCACACTTTATTTGGGCATTTAGTTTAATGTTCTTATTCAGTGGTCGTGGCTATTGGCAAGAATTAATCGAATCAATTGTTTGGGCACACAATAAGTTAAACTTTGCACCAGCCATTCAGCCGCGTGCATTAAGTATTACTCAAGGTCGAGCTGTTGGTTTAGCCCACTATTTATTAGGTGGTATTGGAACAACATGGTCGTTCTTCTTAGCTCGAGCATTGTCTATTAGCTAAATGAAAACTTTGTATTCCCTGAGGAGGTATTACCACGTGGAAACGCCCTTTAATAGTAGTATCGCAGGTCGCGACATCGAGTCAACAGGTTTTGCTTGGTGGAGTGGTAACGCACGTTTAATCAATGTTTCAGGTAAATTATTAGGTGCGCATGTAGCGCACGCTGGTCTAATGGTATTTTGGGCTGGTGCTATGATTTTATTTGAAGTATCACACTTTGTTCCAGAAAAACCTTTATATGAACAAGGTTTTATTTGTATGCAACACTTAGCAACTCTAGGTTATGGTATTGGCCCAGGGGGTGAAATTACAACAACTGTACCATATTTTGCTGTAGGTGTTATTCACTTAATTTCGTCAGCTGTTTTAGGTTTTGGGGGTATTTACCACTCATTATTAGGTCCGGATACTTTAGAAGAATCATTCCCATTCTTTGGATATGACTGGCGTGATAAAAACAAAATGACAACAATTTTAGGTATTCACTTATGCCTTTTAGGTGGTGGTGCTTTATTATTAGTTGCGAAAGCAATGTACATTGGTGGTGTTTATGACACTTGGGCACCAGGTGGTGGTGATGTTCGTTTTATTACAACACCTACATTAAATCCGATCGTAGTATTTGGTTACGTATTCCGTTCGCCATTTGGTGGTGACGGTTGGGTTGTTTCAGTAAACAACATGGAAGACGTTATTGGTGGTCACGTCTGGATTGGTGTACTATGTATTGTTGGTGGCCTTTGGCACATTTTCACTAAACCATTTGCATGGGCACGTCGTGCTTTTGTATGGTCAGGTGAAGCATACTTATCATACAGTCTAGCAGCAATCTCATTAATGGGTTTCACAGCTTCATTATATTCATGGTATAATAACACAGCTTATCCTAGTGAATTATATGGTCCAACTGGTCCAGAAGCTTCACAAGCACAAGCATTTACATTCTTAGTTCGAGATCAGCGTTTAGGCGCTAATGTTTCATCAGCGCAAGGTCCGACTGGTTTAGGTAAATACTTAATGCGTTCACCAAGTGGTGAGATTATCTTTGGTGGTGAAACAATGCGTTTCTGGGATTTGCGTGCACCATGGGTTGAACCTTTACGTGGTCCAAATGGTTTAGATATTAACAAAATTAAAAATGATATCCAACCTTGGCAAGAACGTCGTGCAGCAGAATATATGACGCACGCTCCATTAGGTTCACTAAACTCGGTAGGTGGTGTAGCAACAGAGATTAACTCAGTTAACTACGTATCACCTCGTTCATGGTTATGTTGTTCACACTTCTTCTTAGGCTTCTTTTTCTTAGTAGGTCACTGGTGGCATTCAGGTCGTGCTCGTGCAGCAGCTGCTGGTTTTGAGAAAGGTATTAATCGTGCAAATGAGCCTGTATTATCAATGCGTCCTATTGATTAAATGTCTCAA---TCTGTATCAGAACGGACTCGAATTAAAAGTGACCGTTACGAATCTGGTGTAATCCCTTATGCTAAAATGGGTTACTGGGATGCTGCATATGCAGTAAAAACTACTGACGTTCTTGCTTTATTCCGTATTACACCACAACCAGGTGTAGATCCAGTAGAAGCTGCTGCAGCTGTAGCAGGTGAGTCTTCAACTGCGACATGGACAGTTGTATGGACTGACTTATTAACAGCTTGTGACCGTTATCGTGCGAAAGCTTACCGTGTAGATCCAGTTCCTAATACAACTGACCAATTCTTCGCATTTATCGCATACGAATGTGATTTATTTGAAGAAGGTTCATTAGCTAACTTAACAGCTTCTATTATTGGTAACGTATTCGGTTTTAAAGCCGTATCTGCTTTACGTTTAGAAGATATGCGTATTCCTCACTCTTATTTAAAAACATTCCAAGGTCCTGCGACTGGTGTTGTTGTAGAACGTGAGCGTTTAAACAAATATGGATGTCCATTATTAGGTGCTACAGTAAAACCTAAGTTAGGTTTATCTGGTAAAAACTACGGTCGTGTAGTATTTGAAGGTTTAAAAGGTGGTTTAGACTTCTTAAAAGATGATGAAAACATTAACTCACAACCATTCATGCGTTGGAGAGAGCGTTTCTTAAACTGTATGGAAGGTATTAACCGTGCTTCTTCTGCTACAGGTGAAGTTAAAGGTTCTTATTTAAACGTTACTGCAGGTACAATGGAAGAAGTTTACAAACGTGCTGAGTATGCAAAATCAGTAGGTTCTGTAATTATCATGATCGATTTAGTTATGGGTTATACAGCAATTCAAAGTATTGCTCTTTGGTCTCGTGACAACGATATGTTATTACACTTACACCGTGCAGGTAACTCTACATACGCTCGTCAAAAGAACCATGGTATTAACTTCCGTGTTATTTGTAAATGGATGCGTATGTCGGGTGTAGATCACATCCACGCTGGTACAGTTGTAGGTAAATTAGAAGGTGATCCTTTAATGATTAAAGGTTTCTACGATACTTTATTAGCTACAAATTTAGAAGTTAACTTACCATGTGGTATCTTCTTCGAAATGACTTGGGCTAGTTTACGTAAATGTATGCCAGTTGCATCTGGTGGTATTCACTGTGGTCAAATGCATCAATTAATTCACTACTTAGGTGATGACGTAGTATTACAATTCGGTGGTGGTACAATTGGTCACCCTGATGGTATTCAAGCGGGTGCTACAGCTAACCGTGTTGCTTTAGAAGCAATGGTATTAGCTCGTAACGAAGGTGTTGATTACTTTAACCAACAAGTTGGTCCTCAAATCTTACGTGACGCAGCAAAAACTTGCGGTCCTTTACAAACAGCGTTAGATTTATGGAAAGATATCAGCTTCAACTACACATCTACAGATACAGCTGATTTCGCGACAACTGCTACATCGAACGTATAA----------------GTGAGACTTACACAAGGTTGCTTCTCATTCTTACCAGATTTAACTGATCAACAAATTGAAAAACAAATCGCTTACTGTGTTAAAAAAGGTTGGGCGTTGAACGTTGAATGGACTGATGATCCTCATCCTCGTAACAGCTACTGGGAATTATGGGGTTTACCATTATTTGACGTTAAAGATCCTGCTACAGTAATGTTTGAATTACGTGAAGCACGTAAATCATGCGCAGCTGGGTATATTCGTATTAATGCATTTAATGCTGCTTACGGTACTGAAAGTTGTGTTATGTCTTTCATCGTAAACCGTCCTAGTAATGAACCAGGTTTCTACTTAGATCGTACTGAAATGGACGGTCGTCGTATTTCTTACACTATTAAGAGTTACAGTGTTCAAGCTAACCCAGAAGGTAGCCGTTACTAA------AAGGAATTAAGAGTTTATGGGGGATACCTTGGCATTCAGAAGCGATGAAGGACGTGGTTACCGACGAAACGCTTCGGGGAGCTGGAAACAAGCTAAGATCCGGAGGTCTCCGAATGAGGAAAC---TCTGAT-----ACTACTTATTGAATACATAAATAAGAAAGAGCGAACCTAGGGAATTGAAACATCTTAGTACCTAGAGGAAAAAAAAGTAA-AAACGATTCCCTTAGTAGCGGCGAGCGAAACGGGAACAGCCTAAACTGTGAAATTTCATTTCA------CCGGGTAGTGGGACAGTTAGAAATGATTAAATGTGACAATTAGACGAAT-TAGTTGGAATACTAAGCCAAAGAAAGTGATAGTCTTGTAGTCGAAAATTGAAACAATC-AAACTGTATCCCAAGTAGCATGGAGCACGTGAAATTCCGTGTGAATCAGCGAGGACCACCTCGTAAGGCTAAATATTCCTGAATGACCGATAGTGAAATAGTACCGTGAGGGAAAGGTGAAAAGAACCCCGGGAGGGGAGTGAAA-AGAACATGAAACCATAAACTTACAATCAGTAGGAGGACGACTAAAACGTCTAACTTCGTGCCTGTTGAAGAATGAGCCGGCGACTTATAAGTAGTGGCAGGTTAAGGCAGAGAATGCCGAAGCCATAGTGAAAGCGAGCCTGAATAGGGCGTTTGTCACTGGTTATAGACCCGAACCCGGATGATCTAACCATGGTCAGGTTGAAGCTTAGGTAATACTAAGTGGAGGACCGAACCGACTGATGTTGAAAAATCAGCGGATGAACTGTGGTTAGGGGTGAAATGCCAATCGAATTCGGAGCTAGCTGGTTCTCCCCGAAATGCGTTTAGGCGCAGCGATAAATGTTATAACTTAGGGGTAAAGCACTGTTACGTATGCGGGCTGGTAATTCGGTACCAAATCGTTGCAAACTAAGAATACTAAGTGGAAAATTTATCAGTGAGACTGTGGGGGATAAGCTTCATTGTCAAGAGGGAAACAGCCCAGAGCACCAGTTAAGGCCCCTAAATAATTGCTAAGTGATAAAGGAGGTGGGAGTGCATAAACAATCAGGAGGTTTGCTTAGAAGCAGCAATCCTTTAAAGAGTGCGTAATAGCTCACTGATCGAGTAAACCTGCGCCGAAAATGTACGGGACT-AAGTAATTTGCCGAAACTGTGCGATATATA----------------------------AAATATATCGGTAGGGGAGCGTTCTGTTGTAGATTGAAGTATTAGCGTAAGCGGATATGGACGAAGCAGAAGTGAGAATGTCGGCTTGAGTAACGAAAATATAGGTGAGAATCCTATACCCCGAAAACCCAAGGTTTCCTCCGGAAGGTTCGTCCGCGGAGGGTAAGTCAGGACCTAAGGCGAGGCTGAAAAGCGTAGTCGATGGACAACGGGTTAATATTCCCGTACCATTATTTGT-TGAT-------ATCGAGGGACGGAGAAGGCTAAGCTGGCCGGATGTTGG--TTACCGGTTTAAGC-GTTCAAGGTGATGAGAAGCGGAGAAAACG---CTTTGAGCTGAGG-CGTGAGTACGAGATGCTACGGCATCGAAGCAGTCTATGTCATACTTCCAAGAAAAGCTCGCACTGTCAA---AAACAAATTAATGCCTGTACCATAACCGACACAGGTGGGTAGGTAGAGTATACTAAGGGGCGCGAGATAACTCTCTCTAAGGAACTCGGCAAAATAACTCCGTAACTTCGGGAGAAGGAGTGCCTT-----TTTAAGGCTGCAATAACCAGATCCAAGCAACTGTTTATCAAAAACACAGGTCTCCGCTAAGTCGTAAGACGATGTATGGGGGCTGACGCCTGCCCAGTGCCAGAAGGTTAAAGAAGTTGGTTAGC-CCTGCGAAGCTGATGACTGAAGCCCTGGTGAACGGCGGCCGTAACTATAACGGTCCTAAGGTAGCGAAATTCCTTGTCGGGTAAGTTCCGACCCGCACGAAAGGCGTAATGATTTGGATACTGTCTCGGAGAGGGACTCGGTGAAATAGACTTGTCTGTGAAGATGCGGACTACCTGCACCAGGACAGAAAGACCCTATGAAGCTTTACTGTAACTTGAGATTGAAATTGGACTTTATTTGCGCAGTATAGGTGGGAGGCGTTGAAAATATTCTTGCGGGAATATCGGAGCCATCAGTGAGATACCACTCTTGTAATGTTAGATTTCTAACTTTGAATCATTATCTGGTCAAAGAACAGTCTCAGGCGGGCAGTTTGACTGGGGCGGTCGCCTCCCAAACGGTAACGGAGGCGCACAAAGGTTTCCTCTGAACGGGTAGAAATCGTATCTAGAGTGTAAAGGCATAAGGAAGCTTGACTGTGAGACCTACAAGTCGAGCAGGGACGAAAGTCGGTCTTAGTGATCTGACGGTGCTGAGTGGAAAGGCCGTCACTCAACGGATAAAAGTTACTCTAGGGATAACAGGCTGATCTCCCCCAAGAGTTCACATCGACGGGGAGGTTTGGCACCTCGATGTCGGCTCATCGCATCCTGGGGCGGTAGTACGTCCCAAGGGTTGGGCTGTTCGCCCATGAAAGCGGTACGCGAGCTGGGTTCAGAACGTCGTGAGACAGTTCGGTCCATATCCGGTGTAGGCGTTAGAATATTGAGAGGAGCCTTCTTTAGTACGAGAGGACCGAGAAGGACATACCTCTGGTGTACCAGTTATCGTGCCAACGGTAAACGCTGGGTAGCTATGTATGGAGTGGATAACCGCTGAAAGCATCTAAGTGGGAAGCCCACCTCAAG-------------------------------------------------------------------------------------------------------------------------------------GAGAGTTTGATCCTGGCTCAGGATGAACGCTGGCGGTATGCCTTACACATGCAAGTCGTACGAGA-------------GTTTTTAACTCAAGTGGCGGACGGGTGAGTAACACGTAAG-AATTTGCCTCTAGGAGGGGGATAACAACTGGAAACGGTTGCTAATACCCCATATGCTT-TCGAGTGAAATGGA----TTTCCGCCTAGAGAGAAGCTTGCGGCTGATTAGCTTGTTGGTGGGGTAATGGCTCACCAAGGCGACGATCAGTATCTGGTTTGAGAGGACGATCAGACACACTGGAACTGAGACACGGTCCAGACTCCTACGGGAGGCAGCAGTGGGGAATTTTCCGCAATGGGCGAAAGCCTGACGGAGCAATACCGCGTGAGGGATGACGGCCTATGGGTTGTAAACCTCTTTTTTCAGGGAGGAAT-CAATGACGTGTACCTGAAGAATAAGCATCGGCTAACTCCGTGCCAGCAGCCGCGGTAAGACGGAGGATGCAAGTGTTATCCGGAATCACTGGGCGTAAAGCGTCTGTAGGTGGTTTAATAAGTCAACTGTTAAATCTTGA-GGCTCAACCTCAAAATCGCAGTCGAAACTATTAGACTAGAGTATAGTAGGGGTAAAGGGAATTTCCAGTGGAGCGGTGAAATGCGTAGATATTGGAAGGAACACCGATGGCGAAGGCACTTTACTGGGCTATTACTAACACTCAGAGACGAAAGCTAGGGTAGCAAATGGGATTAGATACCCCAGTAGTCCTAGCTGTAAACAATGGATACTAGATGTTGAACAGATCGACCTGTGCAGTATCAAAGCTAACGCGTTAAGTATCCCGCCTGGGAAGTATGCTCGCAAGAGTGAAACTCAAAGGAATTGACGGGGGCCCGCACAAGCGGTGGAGCATGTGGTTTAATTCGATGCAACGCGAAGAACCTTACCAGGGTTTGACATGATACGAATTTTTTTGAAAGAAAAAAGTGCCGTTTGGAACGTATACACAGGTGGTGCATGGCTGTCGTCAGCTCGTGTCGTGAGATGTTGGGTTAAGTCCCGCAACGAGCGCAACCCTTATTTTTAGTTGCC-TT-ATGGAACTCTAAAAAGACTGCCGGTCATAAACCGGAGGAAGGCGGGGATGACGTCAAGTCAGCATGCCCCTTACACCCTGGGCTACACACGTGCTACAATGGGCGAGACAATGAGATGCAAGCCTGCGAAGGTTAGCTAATCTATAAACTCGTTCTAAGTTCGGATTGCAGGCTGCAACTCGCCTGCATGAAGTTGGAATCGCTAGTAATCGCTGGTCAGCTATACAGCGGTGAATTCGTTCCCGGGCCTTGTACACACCGCCCGTCACACCATGGAAGCTGGTTATGCCCGAAGTCGTTACTCTAACCG-TTTGGAGGAGGACGCCTAAGGTAGAATTAGTGACTGGGGTGAAGTCGTAACAAGGTAACCGTACTGGAAGGTGCGGTTGGATCACCTCC--ATGGCAAAAAATAAAGGTGTTCGAATTTTAATAACGTTGGAATGTACAGAATGTCGATCAAATGTAAATAAACGTTCTCCAGGTGTATCAAGGTATATCACACAAAAGAACCGTCGTAATAACCCAGAACGATTAGAATTAAAAAAATATTGCCCACATTGTAATAAACCAACTTTACATAAAGAAATAAAATAAATGAA------------------------------------------------------------TAATATTT------------------------------TTATAAAATGTCTGAATTCTGAAAAAATTCAATCAGGTGCTTGTCATGGACAATTTGTGATTAATGCATTAAAGCCAGGACAGGGAATAACCATTGGAAATCAGTTACGACGAGTTTTGTTAGGTGATTTAGGGGGAATGGCCATTTCTGCAGTCCGAATTGCAGGCGTAAGTCATGAATTCTCGACTATTCCTGGAGTACGAGAAGATATTCTTGAAATTTTACTCAATTTAAAAGGGATTGTTTTAAAAA---GTAAAACGAAAGAAACTCAATTTGGTCGGTTAAAAATTCAAGGACCAAATGTTGTAACAGCTGATTTAATTAAATTAACAGACGATCTCAAAATTATTAATCCAAATCATTATATTGCAACACTTTCAACTTCTAGTATTTTTGAAATTGAATTTAAATTTGAATATGGGACTGGTTATAAATTAGCTTCTCAAACTTTTCTGGAAGAAGATGAAAATTATTTGCAGCTTGATACAATTTTTATGCCAGTTCAAAAAGTAGATTTTAAAATTGAGAATATCTATGATTCTTCAAATGATATTACTGAAAGTTTATTTTTAGATATTTGGACTAATGGAAGTATTTCACCAACGGAAGCTTTAGAATCTGCTTCACAGATTATTATTGACTTATTTGCAGCTTTGATTCACAATACAGATAAAAC------TGAAAATAAACACGAAGACGTCCAGACTGATTCAATTAGTATTGAACCTTATAATAATATTGCTATTGAAGAGTTACAATTGTCTGTTCGAGCATACAACTGCTTAAAGAAAGCCAAAATTAATACTGTGGGAGATTTATTACAATATTCTCCAGAGAAATTACAAGAACTTAAGAATTTTGGTCGAAAATCTGCCGATGAAGTTTTTTCAACATTGAAAAACAAATTGGGTATTAGTCTTACATAGATG------------------AATTATATAAACGCTCTTCCAGATTTTCTAGCGATGCAACGAATAAGTTTTTGTTGGTTTATTACTCAAGGTTTAAGTGAAGAATTAGCTTTGTTTTCTCGCATTCAAGATTTTAGTCAAAATACTGAATATATATTGTTTGGCGAAGAATTTAATTTAATTAAACCATCATATAGTTTAGTAATTGCCAGAAAGTACAGTGGAAATTATCGTGTTCAATTAGTAATACCAATTGAAGTACGAAATAAAGTAGTCAATAATATACGTTATCAAAACCAATTCCCTGTTATAACTTTACCTTTAATGACAACCGATGCAACATTTATAATAAATGGTTGTGAACGTGTTATTGTAAGCCAAATTATTCGAAGCCCTGGCGTTTATTTCGAAAAAAATAAAAATCAAAAAGTACGAACTGCCTTTAAACGAAAACTAGCAACCGATATAAATAAATTAAGAGCTTTTATTCCTGCTGGAGAAGCCTTTATTTCAGAATTTGATTTATTCTCTCCTCTCCCAACAGCAACTTATGATCCT-----------------ATACAAAA----------GAAAAAAAAA---------------------------ATTATTCCAAATTGGCAAAATAATTTAATTTATTATTATTCGATTAATTATTTTAAACAAAGAATATT---TAATCCTTCTTTG---CATTTTTTAAAATGCTTTAAACTTTATCGAATGATTTCTAAAT---CGATTAATTCTGACCAAAAAATTAAATTAATTCAATTTTTTTTAAAATGGTTAAAATTACTTATTTTAACTTT-------------TTGACCAGAACATTAATTAA-----ATATGAAGTTATTAGCATATGATAAATT-----------------AATTTTTGAGACACAAAAAAATTT-----------ACAAATTACCTTAAACTCTTCTCTTTTATTAATAATTCAACA-ACCGCAAAATTGTTTAATTGAAATTAAT-------------AAATTTTCATTTTTAA-------AACAACATATAAAAAAAATTACCCCACAATTTTATGATATATACGAGTTGACGAAACTTAATAAGTTACGCCCAACCATCTATTTT-----------TCAACAAG-----TTTAAAAGAACAATTAAAGTAT---------------ATTTTTGGAAAAAATAAGTTACATAAGTATTTAAAAACTAAAACGCAATTTCTTTTAT-----ACCGAAAAGATCATGAAATAAAAACGACTTATCATAAAAAGTATGATGAAAAAGATTTATATTCGGCAACTTTAATTCCTGATTATGGATCATGGATCCGTTTTGGGTTCCAGAAAAAT--------ACCAAAATTAATTCCTATAAATATCCTTTAAAAAATCAA----GAAGATGAAATTATTATTCAATTAGATAAAATAAGTCAAAAACCAATACTTTATTTATTAAAAGAAATGGGTTTATCAGACTTAGAAATTTATCATCGCTTAGAATATTCTGACTTTTTTTATTTCACAAAACCAGTTTTAGTTAACTCACGATATTCTAATCAACCTGTTTCAAGATTCCAGGTAGATTCAACTTACTTTAAAAAT---ATTTCAGAATTCTCAAGAATTTTTGATTCAACTTATTATAGATTAGGTCGAGTTGGACGTTTAAAAGTAAATAGTCGGTTAAACCTGAGTCTAAGTGATCGATTACAAACTATTACATATGAAGATATTTTTGCGATTATTGATAAGCTAATTAGTTTAACGATCTCAAAAACGGTACAAGATGATATTGATCATTTAAAAAATCGACGAGTGCGCTCTGTTGGAGAATTATTACAAAATTTATTTAGAATTGGTTTTCAAAGGTTAGTTCGAAAACTTCGAAATCAAACTAATAAAATTGATTCT--------------------------AGTCAGTTATTAAGTTTCAATGTAATAAATGCTACTGTTAGAGAGTTTTTTGGTTCAAGTCAACTTTCTCAATATTTAGATCAAACAAACCCTCTTTCTTCTCTTACACACCGACGCAGAATTAGTGGATTAGGTCCTGGTGGATTTGATCGCGATCGTATTAGTTTCGCGGTACGTGATATTCATCCTAGTCATTATGGTCGTATTTGTCCTATTGAGACACCAGAAGGACAAAACGTAGGATTAATTGCTTCACTAACTACTTGCGCACGAGTAAATAAATCTGGGTTTATTGAAACTCCATTTTGGCGAGTTATAAATGGAAAAATTATTAAAAATGGTCCACCTATTTATTTAACTGCAGAAATAGAAGATTTTTATAAGATTGCACCGGCCGACATTGCAACTAATAAAGATAATTATTTAGTTAAAAATGTTATTCCTGTCCGTTATAAACAAGATTTTATCAATGTAACTCCATCCGAAGTTGATTTTATTGCAATATCTACTGTTCAAGTTGTTTCTGTTGCTGCATCTTTAATTCCATTTTTTGAACATGATGATGCTAATAGAGCATTAATGGGATCAAATATGCAACGTCAATCAGTTCCTTTAATACTTCCTCAAAAACCTATTGTTGGAACTGGCTTAGAAAATCAAATTGCAATTGATTCAGGGATGACATTAAATGCTCAAAAATCTGGAATTATTCAGTCAGTAACTGCTACTACAATTGTTGTCAAACATGATAATGG---TTCAAAATTAAATTATAAACTACAAAAATATTTAAGATCAAATCAACAAACTTGTATTAATCATCGACCAATTGTTTGGAAAGGTGAAAAAATAAAATCGGGTCAGATTTTAACAGATGGCCCTGCTATTGCAAGTAGTGAATTAGCTTTAGGTCAAAATGTATTAGTTGGTTATATGCCATGGCAAGGATATAATTTCGAAGATGCAATTTTAATCAGCGAAAGATTAGTTTTCGATGATATTTTTACTTCTATTCATATTGAAAGATATAAAATCGAAATTGATCGAAATTCTGAGACGTCGGAGCAAACAACGCGAAATATTCCAAATTTAACACCAAACGAAATTAAACATTTAAATGAAGAAGGAATTGTTAGGGTAGGAACCTTTGTTAAACCAGGAGATATATTAGTTGGAAAAGTTATTTCAAATAATACTGCAGAACAATTACCCGAATCAAAATTACTTCGTGCTATTTTTGGAGCTAAAGCTAAAGGTGTCAAAGATAATTCTTATCGTATGCCAGAAGGTGAATACGGGCGTGTTATTGAAACCGTAACTTTTAATAGAAAGACAAA------------ATTAACTTATAAATTTGAAAAAATTTATGTGTTTATCGCACAAATCCGAAAAATTCAAGTTGGAGATAAAATTGCTGGTCGACATGGAAATAAAGGAATTATTTCTAGAATTTTACCACGCCAAGATATGCCATTTTTACCAGATGGAACACCTGTTGACATTCTTTTAAATCCATTAGGAGTTCCTTCTCGAATGAATGTTGGTCAGTTATATGAATGTTTATTAGGATTGGCAGGTGACAAATTAAATTCTAGATTTAAAATTTTACCCTTTGATGAAATGTATGGATTAGAAGTTTCGAGGATTTTAATTAATAAAAAACTTCGTCAAGCTTCTATTGTTCAAAATGAAAGCTGGCTATTTAATCCTTATGCACCAGGAAAAATGGTTTTAATAGATGGAAGAACAGGTAAAGAATTTGAAAATCCTGTTACTGTTGGAAACGCATATATGTTAAAGTTAATTCATTTAGTTGATGATAAAATGCATGCTCGAGCAACAGGTCCTTATTCTTTAATTACACAACAACCATTAAGAGGTAAAGCTCAACATGGGGGTCAAAGATTTGGAGAAATGGAAGTCTGGGCATTAGAAGGTTTTGGAGCAGCTTTTACGTTAAAAGAATTATTAACCATTAAATCAGATGATATGCAAGGTCGTAATGAAACCTTAAATGCAATTGTAAAAGATCAACCAATACCAAAATTTGGTATTCCAGAATCCTTTAAAGTGTTATTACATGAATTACGTTCAATTGGACTAGATATGAGTACTTATAAAATTGAACAATTTAGCTCATATAAAAAATATGAAATTGAAGTAAATTTAATTGAAAAATATAATGCTTTATCAAAAACATTTTCTCCTACTTCAAATATAAACGATATTTCATTTTAAATGGCAAAGAAAAGTATGATTGAGCGCGAAAAAAAGCGAATTAAATTAAATCAAAAATACGCATCAAAACGTGCAACCTTATTAAACAAGTATAGAGCTGAAGAAAACTTCAATATGAAATTAGAAATTCATTCTCAGTTACAAAAATTACCAAGAAATAGCGCAAAAACAAGAATTCGAAATAGATGTTGGAAAACAGGTCGACCAAGAGGAGTCTTTAGAGATTTTGGTTTATCACGTCATGTAGTTCGTGAAATGGCTCACCAGTGTTTATTACCTGGTGTAAGAAAATCTAGTTGGTAAATGGTTAATCAATCAAAAAAGGTGTTAAATACAAACATAACTAATTTAGTCAATCAAACTTATCAATATGGATTTTCAACACCGATCGAGAAAGATATCATTGAAAAAGGGTTAAGCGAGAAAACAATTTATCTAATTTCTCAAAAGAAAAAAGAAACAGAGTTTTTACTCAATTTTAGATTAAAGGCTTTTAAAAAATGGAAACAAATTCCAGAACCTGAATGGGCTTATTTAAAATTTCCGCAAATTGATTATCAAGATATTATATATTATTCTGCACCAAAAACACAAAAAAAACTAAAAGATTTAAACGAAGTTGATCCAGAATTATTAAAAACATTCGAAAAATTAGGAATTTCATTGACTGAACAAAAACGCTTAGCGAATGTAGCTATTGATGTAGTCTTTGATAGTGTATCTGTTACAACAACCTTTAAGGAAGAGTTAACCAAATATGGTATTATTTTTTCATCGATTTCTGAAGCCATTCAAGAGTACCCAGACCTTATCGCAAAGTATTTAGGTTCCGTTGTACCAATTGGTGATAACTATTTTTCAGCTCTAAATTCTGCTGTTTTTACAGATGGATCATTTTGCTATATTCCGACAAACACTGTTTGTCCTTTAGATCTATCAACATATTTTAGAATTAATGATCAACAATCAGGTCAGTTTGAAAGAACCTTAATTATTTCTGAAAAAAACAGTCAAGTCAATTATTTAGAAGGCTGTACTGCACCACAATATGATACTAATCAACTTCATGCTGCAATTGTAGAGTTAGTTGCATTAGAAAATGCCAATATTAAATATTCAACAGTTCAAAATTGGTATTCTGGAAATGAGTTTGGAAAGGGGGGAGTTTATAATTTTGTCACAAAACGTGGGCTATGTTCAGGTAATAATTCTAAAATTTCCTGGACCCAAGTTGAAACAGGTTCTGCCATAACTTGGAAATATCCAAGTTGTTTATTAGTGGGTGATAATTCACAAGGGGAATTTTATTCAGTTGCATTGACAAATAATTATCAGCAAGCCGACACGGGAACAAAAATGATTCATATAGGTAAAAATACAAGAAGTCGAATTATTTCTAAGGGCATTTCAGCTGGATATTCTAAAAACAGTTATCGTGGTTTAGTAAGTATCACAAATAAAGCTCTTGGAGCTAGAAATTATTCTCAATGTGATTCATTACTAATAGGTAATTCATCAAATGCAAATACTTTTCCATTTATTTCTGTTCAAAATTCAACAGCAAAAATTGAGCATGAAGCTTCAACTTCAAAAATTGGAGAAGAACAGATCTTCTATTTCTTACAAAGAGGCATTTGCTTAGAAAAAGCAGTTGAATTAATGATAAGTGGATTCTGTCGTGAAATTTTTACAGAATTACCATTGGAATTTGCAGCTGAAGCAGATAAATTATTAACTTTAAAATTAGAAGGGAGCGTCGGATAAATGAATACAAATTCTCCATTATTACAAGTAAAAAGTTTAGAAGTTTCAATTAATGAAAATGCAATTTTAAAAGGTTTGGATTTAACAATAAATAAAGGTGAAATTCATGCAATTATGGGTCCAAATGGATCAGGTAAAAGTACATTTTCTAAAGTTCTTGCAGGTCATCCAGCTTATGAAGTTATATCTGGTGATATTTTATTTAAAGGAGCAACAATATTAGAATTAGAACCTGAAAATAGATCCCATTTAGGTATTTTCTTAGCTTTCCAATATCCAATTGAAATTCCAGGCGTAAGTAATGAAGATTTTT-----TAAGGCTTGCTTATAATTCAAAACAA-AAATTTTATAATAAACCTGAAGTTGATCCAATTGAATTTTTTACAATTATTAATGAAAAATTAAAACTTGTAAATATGTCCCCGT------CTTTTTTAAGCCGAAATTTAAATGAAGGTTTTTCAGGAGGCGAAAAAAAACGAAACGAAATTTTACAAATGATTCTCTTAGATTCAGAATTATCGATTTTAGATGAGACTGATTCTGGTTTAGATATCGATGCCTTACGGATAATTTCAAATGGAATAAATAATTTTATGAATCCAGATAAATCTATAATTTTAATTACTCATTATCAACGATTATTAGATTATATTAATCCAACTTATGTACATGTAATGCAAAATGGCAAAATTATAAAAACTGGCTCTGCTGATCTAGCAAAAGAATTAGAAACAAAAGGCTATGAATGGTTACAAAAATAAATGAGTTTAGATGAAAAATTTGTTTCAGTTCGAACTGCCTTCTATGATATAGTCGGTAATTT---------TTTTAAAGGAATAGCTGGATTCTTTGGATATCCAAGAAATTGATAGTCTCCCAACACACCGTACCTATTGGCCACC------AGTTCAAAGACCCGAAACATGGTTTGAA--ATGATTTTTGGGCCAACACCGAAAGTGGAAACAGTTCCTCGATATATTTACGAAAGTAAAGAAGAAGGTTTTTATAATTTCTATATTGA--------AAATTATAAAAATATTTACTTTTTACCGGACTGGCTT---------TCGGAGTTTATTCAAGTTCGA-------------TTAGATATTTGTTTAGACATCACTGTTCTGGAAA------------------------------------------CGATTCGTGAAGTTTTTTTTGTTGGCCTTATGGTTTACTCACAAATTGTAATCTTACGAATCGCTTTGTCTTGGTTTATTTATATTAATCCTTACACTGTTCCATGGTGTTATATAGCAGCTGCTGTTGATTGGACAGAAGATGTCTTGCAAGGAATTG------------TGCCAGCTATCCTTGGAGTTAATATTACAGGGAGTGTATTTTTAGGGATTCTTGGAGTTATAGCAGATAGCTTAAATCATTTGGTATTTACAATGCCTTTTTTACCTAG------------TGAAGGGGAAGA--------------------------AACCAAGTTGCT-------------------------------------CATTAATGAACAAATGAA--------------AAATGTTTTAGTTTTTCATTAT-----------------TTACCAATTTTGTGGTATCGCTATCCAATCCCAAATGATATCAGAGAATTCTGGTA------------------------------------------------------------------TAATGAGCGGCCAGATATTTTAG----------------------------------------AGTA---TATGGAGAAAGCTTATCAAAACTTAGATATTCAATTTTTACC-----------TGATAATGTCGTGTCGCAATTAAATC
>Eunotia
ATGATAAATATTCGTCCAGACGAAATTAGTAGTATTATCCGTGAACAAATTGAAAAATATGATCAAGATGTTAAAGTAGATAATATTGGTACTGTATTACAAGTTGGTGATGGTATTGCGCGTGTTTATGGTCTTAATCAAGTAATGAGTGGCGAACTATTAGAATTTGAAGATAAAACAATTGGTATTGCTCTAAACTTAGAGAATGACAACGTTGGTGTTGTACTTATGGGTACTGGCCGCCAGATTTTAGAAGGTGGAACAGTTAAAGCGACTGGTAAAGTTGCTCAAATTCCTGTAGGTGAAAAATTTTTAGGAAGAGTTGTTAATCCTTTAGCAATACCTATTGATGGTAAAGGTGAAATTGTTAGTTCAGATACTCAATTACTTGAAGCTATGGCTCCTGGTATTATTAGTCGTAAATCAGTTTGTGAACCGTTACAAACTGGAATTACTTCGATTGATGCTATGATTCCAATTGGACGTGGTCAACGAGAATTAATTATTGGAGATCGTCAAACTGGAAAAACTTCAATTGCTGTAGATACTATCATTAATCAACAAACAGAAAATGTAGTTTGTGTTTATGTTGGTATTGGACAAAAGGCTTCAACTGTAGCACAAGTTGTAAATGTATTAGAAGAAAAAAATGCATTAGATTATACAATTATTGTTTCAGCTAGTGCAAACGATCCTGCTACTTTACAATATATTGCTCCATATGCTGGAGCAGCTTTAGCTGAATACTTTATGTATAGAGGAAAATCAACATTAGTTGTTTATGATGATTTAACTAAACAAGCTATGGCTTACCGTCAAATGTCATTATTATTACGTAGACCTCCGGGCCGCGAAGCTTATCCAGGTGATGTATTCTATTTACATTCACGTTTATTAGAACGAGCAGCAAAACTTAGTGATAAATTAGGTGGTGGAAGTATGACAGCTCTTCCAATTATTGAAACACAAGCAAGTGACGTTTCAGCTTATATTCCTACAAATGTAATTTCAATTACTGATGGACAAATTTTCTTATCGAATGATTTATTTAATTCGGGAATTCGTCCAGCTATCAATGTTGGTATTTCAGTATCACGAGTAGGATCTGCTGCGCAAACTAAAGCTATGAAAAAAGTTGCTGGGAAATTAAAATTAGAATTAGCTCAATTTGCTGAATTAGAAGCATTTTCTCAATTTGCTTCAGATTTAGATGAAGCAACCCAAAAACAATTAGCGCGTGGTACTAGATTACGTGAAGTTTTAAAACAACCGCAAAATTCTCCGTTATCTGTATCAGAGCAAGTTGCTTTAATTTATACTGGAATTAATGGGTATTTAGATGATTTAGCCGTTGGTGATGTCAAAAAATATTGTTCTAGCTTAATTAAATTTATTGCTACTTCACAAAAACCGTTTGCTGAAATTGTTGGTACAACGAATCAATTTACAGACGAAGCAGAAGCTTCATTAAAAGAAATTATTGCTGAATCTAAAGAAATCTTTAAAAAAAATAAA---TAAATGATTAATTTTTCAATATTAATTTCTAGTTCAGAAATTAGTGGTCCTGGTGGGTTATTTGATATTAATGCAACTTTACCATTAGTTGCAATTCAATTTTTATTATTAATGGTTGTTTTAAATATCATTTTATATAATCCATTATTAACTATTATTGAAGAGCGGAAAGAGTATATTTTGACAAATCTTGGTAAAGCTTCACAAATATTATCAGAAGCTAAAAAACTAACAACACAATACGAACAAGAATTAAGTAGCGTCCGTAAAGAAGCACAATTAGAAATTACAAATTCACAAAAAATTCATAAAGAAATTTTAGAAATTGAATTAAATATTTCTCAAAAATATATTGATAATTTATTAGATACTATTACAAAAGATCTTCTTTCTAAAAAGAACTTAGCACTTAATAGTTTAGATGAGATCGTTCAATCTTTATGTATTGATATTGAAACTAGATTATCAATCTAAATGTTTGAAAAATTTACTGAAGGCGCAATAAAAGTTATTATGTTGTCTCAAGAAGAAGCTCGCCGAATGGGCCATAACTTCGTTGGAACAGAACAACTTTTACTTGGTGTCATTGGACAAAGACATGGTATTGGAGCAAGAGCTTTAAAAAAATTAAAAGTAACATTAAAAAAAGCTCGTAAAGAAATTGAATTATATATTGGTAGAGGAACAGGATTTGTTGCATCAGAAATTCCATTTACTCCAAGAGCAAAAAGAGTGTTAGAAATGGCTGTTCATGAAAGCAAAGATTTAGGTCAAAATTTCGTAGGTACAGAACACATTTTATTAGCTCTTATTGCGGAATCTGATGGTGTTGCAATGAGAACCTTAGATAAACTAAATGTCGATATTCATAAATTAAGAAATTTAATTTTAACTTATATTGAAGAAACACAAGAAGAAATTTTA------CGTCCTCTTACACAGGCAGAAAAA------------------------------TTTTTACTTGAACGCGAAAAAAAA---------------GGTAGTCCAACACCTACTTTAGATGAATATGCAGAAAATATTACAAAAGAAGCAATTGATGGTAATTTAGATCCAGTTATTGGACGTGAAAAAGAAATTGATGATGTGATCGCTGTATTAGCTAGACGGACTAAAAATAATCCAGTTCTTATTGGTGAACCAGGAGTTGGAAAAACTGCTGTTGCAGAAGGATTAGCTCAATTAATATTAA---CTGAAAAAGTTCCTGATTTTTTAGATGGTAGTCTTATTATGGCATTAGATCTTGGTTCAATTTTAGCTGGGACGAAATATCGTGGTGAATTTGAAGAACGTTTAAAAAGAATTGTTGAAGAAGCGCAAAATGATTCAGCTGTTATTATTGTTATTGATGAAATTCATACATTAGTTGGAGCCGGAGCGGCAGAAGGAGCTGTAGATGCAGCAAATATTTTAAAACCTGCTTTAGCTCGAGGAAAATTTAGATGTATTGGGGCAACAACTAACGATGAATACAGAAAATATATTGAACGCGATCCTGCTTTAGAAAGACGTTTTCAACCTGTTCATGTAGACGAGCCAAGTATTGGAACTACAATCGAAATTTTACGTGGTTTACGATCAAAATTTGAACAACATCATACATTAAGTTATCATGATAAGGCTTTAGAGCAGGCAGCAATTCTTTCAAGTAAATACGTTGCTGATCGATATTTACCTGATAAGGCTATTGATGTTTTAGATGAAGCAGGAGCACGGGTTAGATTAGAAAATCGACGTTTACCTTTAGGTTTACGAAGCTTAATGCATGAATTACAAGAAACAATTAAAGATAAAGAAGATTGTATAAAAGAGCATGATTTTGAAGCAGCTAAGCAATTATTAGATCATGAAATGGAAGTACGAACACATATTCGTATTATGAAACAATCAGCTTTAACAAGTGAAGCACGTGGTTTTA-----------------GTCGCAGAGATGTTGATATGGTAACAGAACATGATGTAGCTCATGTAGTTTCAAATTGGACTGGAATTCCTGTAACTAAAATTACTGGATCAGAATCTGCAAGATTATTAAAAATGGAAGATACGATTCATGAACGTATTATTGGACAAAAACATGCTGTTACCTCAGTTTCAAAAGCAATTCGCCGTGCTCGAGTAGGATTAAGAAATCCAAATCGACCTATTGCAAGTTTTATTTTTGCAGGACCAACGGGAGTAGGAAAAACTGAATTAACAAAAGCTCTTTCTGATTATATGTTTGGAAGCGAAGAAAGTATGATTCGATTAGATATGTCGGAATATATGGAAAAACATACAGTAGCAAAATTAATCGGTTCACCACCAGGATATGTTGGTTATAATGAAGGTGGCCAATTAACTGAAGCTGTTCGTTCTAAACCTTATTCCGTAGTATTATTAGATGAAGTTGAAAAAGCGCATCCTGATGTATTTAATTTATTATTACAAATTTTAGATGATGGCAGATTAACAGATTCAAAAGGTCGATTAATTGATTTTACAAATACTTTAATTATTATGACCACGAACTTAGGTGCCAAAATTATTGAACGAGAA------------------------------------------------------------AGTGGTATTAAA---CCAAAATCGGATCAAAGTGAACGCGGTTTTAAAATAACACCAGATGCAG------------------TTATTGGCTGGGAACCTGTTCCAGAGCCAATTAAAGATCCCGAAATTTTTGAACGAGTAACAAAACTAGTAAATGATGAACTGAAAAATTTTTTCCGCCCAGAATTTTTAAATCGTATTGATGAAATAATTGTTTTCAATCATTTAACACGAATGGATATTTGGGAAATTTGTGAATTAATGATTAAACAAGTTCAAAAGAGATTAAAAGAAAAAGGAATTAATTTAATTGTTGAATTATCAGCTCAAGCTTTTTTAACAGATGAAGGATATGATCCAATTTATGGTGCTCGGCCTTTACGTCGTGCGATAATGCATCATTTAGAAGATACACTTGCAGAGCAATGTTTATCGAAAACTTTATATCCA---------------AATACGAAAATTATTGTACGTCGAAAAAAAG--------------------------------------------------------------TTGAAGGTACATTACCTATACAAATAAATTAGAAATTGAAATTGA------------------TTTTAGTGATGTTGATCCAAATCTTTTAGAAGAATCTATTAAATGGAACAATTTAATAGAAATAACCGACAAATATTAA---------------------TTAAAAGATATTTACCACATAACTTTTTGGCCGAGAAAATAATCTTAAACTGTTTATTAATAAATTCTGAAGCAATTGAAA-TTACTTTAAGAACACTTTCAGTTGAAGCTTTTTATTTTAAAAATCATCAAGAAATTTATAAAGCTATTATATTTATGTATAAGAAAAAACTATCTATTGATATTTTTACTTTAACTACATTTTTACAAGATAATGGCTTATTAGAAAAAAGTGGTGGAATAAAAGTTTTAATAGAACTTATAAATCAAATTCCAAATTTAGTTTATCTTGAAGAATATATTAGATTAGTTAAAGATAAGTTTATAAGACGTTCACTAATTAAATTAGGTTATGAAGCAATTAATTCAGGTTATATTACTAATATTCCATTAGAAAACATTTTAAATGATTTTGAAAATCAATTATTTAATTTAACAAATGAAATTAAAGCTCAAAAATTATTTAGTAGTGCAGAATTATTGAATACTATTCTTTTAGAATTAAAAAAAAAATCGTTAAATCCAATATTACCTGGTCTACCTTCAGGATTTTATGATTTAGATTCATTAACACAAGGTTTTCAAAAATCTGATTTAATAATAATTGCAGGTAGACCATCTATGGGAAAAACTGCTTTGTGTTTAAATATAGCATTAAATGTAATTAAAAATTCAAAATTACCTGTGTTGATATTTAGTTTAGAAATGTCAAAAGAGCAAATCATGTATCGTTTATTAGCTATGGAAACAAATATTAGTCAAATGCGATTAAAAAGTGGAAAAATTTATCAAAATGATTGGATAAAATTAAATAAAATAATAAAAATTTTATCAAAATTACCTTTTTTTATTGACGATACATCTGATTTAACTATTCAAGATATTAGATCTAAAATAAAAACATTAGTTTTTGAACAAACTCAAATCGGTTTAATAATTATCGATTATCTTCAATTAATGCAGAGTTC------AAAACTAAAAATTGAAAATCGTGTTCAAGAATTATCTGTAATTACTAGGTCTTTAAAAAATATTGCTAGAGAATTTAATATACCAATAATTGCTTTATCGCAATTAAGTCGAAATGTTGAAAATCGAATCGATAAAAGACCTATTTTATCTGATTTACGAGAAAGTGGATCAATTGAACAAGACGCTGATCTTGTATTAATGTTATATCGAACAAAATATTATAATTCTAAT------CAAATTAATGAACAAACTT-----------------------CTTATCTAACTGAATTAATAATTGCTAAACATAGAAATGGACCTATTGGTAGTATAAAACTAAAATTCGATGAAAAACGAACGAAATTTTTAAATTT---------------------------------TGA---TTAAATGGCAAAAGTTGTAGGAATCGATTTAGGTACGACAAATTCTGTAGTAGCAGCAATTGAAGGCGGGCAACCAAGTGTTATTATAAATGCTGAAGGATTAAGAACAACTCCATCAATTGTAGCATATACTAAAAAACAAGAATTATTAGTAGGTCAAATTGCAAAACGTCAGGCAGTAATAAATCCAGAAAATACTTTCTTTTCTGTTAAAAGATTTATTGGATCAAAAGAAGGAGAAATTTCAGACGAAGCAAAAAAATTACCATATAAAGTAACTAAAGATCAAAACGATAACATTAAAATTAAATGTCCATCTTTAAATAAAGATTTTAGTCCCGAGGAATTATCAGCACAAGTTTTACGAAAATTAATTAATGATGCTACAAATTATTTAGGTCAAGAAGTAACTCAAGCTGTTATTACTGTACCAGCTTACTTTAATGACTCGCAACGACAAGCAACAATGGATGCTGGAAAAATAGCTGGTATTGAAGTTTTAAGAATTATTAATGAACCTACAGCTGCTTCTTTAGCTTATGGTTTAGATAAAAAACAAAATGAAACAATATTAGTTTTTGATTTAGGTGGTGGAACATTTGATGTTTCTATTTTAGAAGTTGGAGATGGAATTTTTGAAGTTTTAGCTACTGCAGGTGATACTACTTTAGGTGGTGACGATTTTGATAAAGTATTAGTTAGATGGTTAATGGATGATTTTAAACAAAAAGAAGGAATCGATTTAAGTGAAGATATTCAAGCTTTACAACGTTTAACAGAAGCTGCTGAAAAAGCAAAGATGGAACTATCAACAGTTGAAAAAACAACTATTCATTTACCATTTATTACAGCTGATAAAACAGGTCCAAAACATATTGAAAAGGAATTAAAACGAGAAGTATTTGAAAAATTATGTGAAAATTTAATAAATCGTTGCCGTATTCCAGTTGAAAAAGCCTTAAATGATGCACGACTTGACAAATCAGATATCAACGAAGTTGTACTAGTTGGTGGTTCAACACGTATTCCTGCAATTCAAAGACTTGTTGAATCTTTAACAAATAAAAAGCCTAATCAATCCGTAAATCCAGATGAAGTAGTTGCAATTGGAGCAGCAATTCAAGCTGGTATTTTAGCAGGTGAAATTAAAGATGTTCTATTATTAGACGTTACACCATTATCATTAGGTGTTGAAACACTTGGTGGTGTTATGACTAAAATTATTGCTCGAAATACAACAATACCTGTTAAAAAATCAGAAATGTTTTCAACAGCAGTTGATAATCAAACAAATGTAGAAATTCATATATTACAAGGTGAAAGAGAATTGGTTGCAGGTAATAAGAGTCTTGGAAATTTTAGATTAGATGGAATTCCAGCTGCTGAAAGAGGTGTTCCTCAAATTGAAGTTACATTTGATATAGATGTAGATGGTATATTATCAGTAAAAGCAAGAGAAAAAGAAACAGGTGTTGAACAATCTGTAACAATTCAAGGTGCATCAAATTTAGATGAAAAAGAAGTTGAAAAAATGTTAGCTGAGGCTGAAAAATATGCTACAGCCGATAAAGAAAAAAAACAAAATATTGATTTAAAAAATCAAGCTGAAACATTATGTTTTGAAGCCGAAAAGGAATTATCGCTTTT---------------TAAAGAAAATATATCAGAAGAAAAACA-------AGAAAATATAAAAGAATTAATTAATAGTATTCGAAA--AAACGTTCAAGAGAATAAGATTGATTCATTAAATTCATTAGTTGAAGATTTAAAAACAGCTATGAAAGATATGGTAGCAGCAAAAATGTCAGTAATCAAAAAACCAGATTTAACTGATCCAAAACTAAGAGCTAAATTATCAAAAGGGATGGGCCATAATTATTATGGAGAACCGGCATGGCCAAATGATATTTTATATATATTCCCAATTTGTATTTTAGGTACATTTGCATGTTGTATAGGCTTAAGCATTATGGCTCCAACACAATTAGGTGAGCCGGCAGATCCATTTAATACTCCATTAGAAATTTTACCTGAATGGTACTTTTTCCCAACATTTAATTTATTACGTGTATTACCAAATAAATTATTAGGTGTATTAGCAATGGCTTCAGTACCATTAGGATTAATTACAGTTCCATTTATTGAAAATGTAAATAAATTTCAAAATCCATTCCGTAGACCAATTGCTAGTTTATTTTTCATTATTGGATTTATTACAGCTGTTTGGTTAGGAATTGGTGCATGTTTACCAATTGATAAAGCAGTTTCATTAGGATTTTGGTAAATGGTAGAACCTTTATTATCTGGAATCGTTTTAGGACTTATAACTGTAAGTGCAATTGGTTTATTTGTTGCCGCATTTTTACAATACCGTCGTGGTAATCAATTTGAAATCTAAATGGCAATAAGCTCAACCGACCGTCGCGCAAAAAATGTGCAAGTTTTTGTTGAAAAAGACGCTGTCGAAACTAGTTTTGCAAAATGGGCTCAACCGGGTCATTTTTCTAGAACTTTAGCTAAAGGTCCAAAAACAACTACTTGGATTTGGAATTTACATGCAGATGCTCATGATTTTGATAGTCAAACTAGTTCATTAGAAGAAGTTTCTCGCAAAATTTTTAGTGCACACTTTGGACAATTAGCAGTTATATTCTTCTGGATAAGTGGTATGCACTTCCATGGAGCATATTTTTCAAATTATTCAGCTTGGCTAACTGATCCAATTAATATTAAACAAAGTTCACAAGTTGTTTGGCCAATTGTTGGTCAAGAAATTTTAAACGGTGATGTTGGTGGTAATTTTCAAGGTGTTCAAACAACTTCTGGTTGGTTCCAATTATGGAGAGCAGAAGGAATTACAAGTGAAGTTGAATTATATTGGACTGCAATTGGTGGTTTAATCATGGCAGGTATAATGATATTTGCTGGTTGGTTCCATTATCATAAAGCAGCACCAAAATTAGAATGGTTCCAAAACGCTGAATCAATGATGAATCATCATTTAGCAGGTTTATTAGGATTAGGATCTCTATCTTGGGCAGGACATCAAATTCATGTTGCTTTACCAATTAATAAATTACTAGACGCAGGTGTAGCACCTCAAGAAATACCATTACCACATGAATTTTTAATAAATCGTGAATTAATTAGTCAATTATATCCAAGTTTCCAAAAAGGATTAGCGCCATTCTTTGGTGGTCATTGGGGAGAATATTCAGATTTCTTAACATTTAAAGGTGGTTTAAATCCAATTACAGGTGGTTTATGGTTAAGTGACGTAGCTCATCATCACGTAGCTATCGCAGTTTTATTTATTATTGCTGGTCATATGTATCGTACTAATTGGGGTATTGGTCATAGCATGAAAGAAATTTTAGAAGCTCATAAAGACCCATTCTCAGGTGAAGGCCACAAAGGATTATACGAAATTTTAACAACATCATGGCATGCTCAACTTGGAACTAACTTAGCATTATTTGGTTCTTTAAGTATAATTGTAGCTCATCATATGTATGCAATGCCACCATATCCTTATATCGCAACTGATTATGCAACTCAGCTTTCTTTATTTACACATCATGTATGGATTGGCGGATTTTGTATAGTTGGTGGTGCTGCTCATGGTGCAATTTTTATGGTTCGTGATTATATACCAGCTAATAATTATAATAATTTATTAGACCGTGTATTAAGACATCGAGATGCTATTATCTCTCATTTAAATTGGGTTTGTATTTTCTTAGGAATGCACGCTTTTGGATTCTATGTTCATAATGATACAATGAGAGCTTTAGGACGTCCACAAGATATGTTCTCAGATAAAGCAATTCAGTTACAACCAATTTTTGCTCAGTGGATTCAAAATATCCATTTATTAGCACCAGGAACAACTGCTCCAAATGCTTTAGCTACAACAAGTTATGCCTTTGGTGGAGAGATTGTAGAAGTTGGTGGTAAAATTGCAATGATGCCAATTAAATTAGGTACTGCTGATTTTATGGTTCATCATATTCACGCTTTTACAATTCACGTAACAGTGTTAATTTTATTAAAAGGTGTATTATATGCACGTAGTTCAAAATTAATTCCTGATAAAGCAAACTTAGGTTTCTGTTTCCCTTGTGATGGTCCAGGACGTGGTGGTACTTGTCAAAGTTCAAGTTGGGACCATGTGTTCCTAGGATTATTCTGGATGTATAACTCATTATCAGTAGTACTTTTCCATTTTAGTTGGAAAATGCAATCAGATGTTTGGGGAACTATTACACCAGATGGAAGTATTTCGCACATAACTGGAGGAAACTTTGCACAAGGCGCTATTACAATTAATGGATGGTTACGTGATTTCTTATGGTCACAAGCTTCACAAGTAATTCAATCTTACGGCTCAGCATCATCAGCTTATGGATTAATATTCTTAGGAGCACACTTTGTTTGGGCATTTAGTTTAATGTTCTTATTTAGTGGTCGTGGATATTGGCAAGAACTAATTGAATCAATTGTTTGGGCACATAATAAATTAAAATTTGCTCCAGCAATTCAACCAAGAGCTTTAAGTATTACACAAGGTCGTCTAGTTGGTTTAGCTCACTATTTATTAGGTGGTATAGGAACTACTTGGTCATTCTTCTTAGCACGTTCTATCTCAATTAGTTAAATGAAAACTTTGTATTCCCTGAGGAGGTATTACCACGTGGAAACGCCCTTTAATAGTAGTATAGCAGGTCGCGACATTGAGTCTACAGGCTTTGCTTGGTGGAGTGGAAATGCTCGTTTAATTAATGTTTCAGGTAAATTATTAGGTGCTCACGTAGCACATGCTGGTTTAATGGTATTCTGGGCAGGTGCAATGGTATTATATGAAGTATCACACTTTGTACCAGAAAAACCTTTATATGAACAAGGTTTTATTTGTATTCAACATTTAGCAACATTAGGTTATGGCGTTGGTCCTGGTGGTGAAATTGTTTCAACTGTACCATATTTTGCAGTAGGTGTAATTCATTTAATTTCATCAGCTGTTTTAGGTTTTGGAGGAATTTATCATTCATTATTAGGTCCTGATACATTAGAAGAATCATTCCCATTCTTCGGTTATGACTGGCGTGATAAAAATAAAATGACAACAATCCTAGGTATTCACTTATGTGTTTTAGGTCTAGGTTCTTTCTTATTAGTTGTAAAAGCAATGTATTTAGGTGGTGTTTATGATACTTGGGCACCTGGTGGTGGCGACGTTCGTTATATAACAACTCCTACTTTAAACCCAATTGTAATCTTTGGTTACGTATTCCGTTCTCCATTCGGTGGAGATGGTTGGGTTGTAGCTGTAAATAATATGGAAGATCTTGTTGGTGGTCATATTTGGGTTGCAATATTATGTATTACTGGTGGTATATTCCACATTTTCACGAAACCGTTTGCTTGGGCACGTCGTGCTTTTGTTTGGTCAGGTGAAGCATACTTATCTTATAGTTTAGCTGCTATCTGTATTATGGGTTTAACAGCTTCATTATATTCTTGGTATAATAATACAGCATATCCAAGTGAATTCTATGGTCCAACTGGTCCAGAAGCTTCACAAGCTCAAGCATTTACATTCTTAGTTCGTGACCAACGTTTAGGTGCTAATATATCTTCAGCTCAAGGTCCAACTGGTTTAGGTAAATATTTAATGCGTTCACCAAGTGGAGAAATTATTTTTGGTGGTGAAACAATGCGTTTCTGGGATTTACGTGCACCATGGGTTGAACCATTACGTGGTCCAAATGGTTTAGATATCAATAAAATTAAAAATGATATTCAACCTTGGCAAGAACGACGTGCAGCAGAATATATGACACATGCTCCATTAGGTTCACTTAACTCTGTAGGTGGTGTAGCAACAGAAATTAACTCAGTAAACTATGTATCGCCTCGTTCATGGTTATGTTGTTCACATTTCTTTTTAGGTTTCTTCTTCTTAGTAGCTCATTGGTGGCATTCAGGTCGTGCTCGAGCTGCAGCTGCTGGCTTTGAGAAAGGTATTAACCGTGCTAACGAACCAGTTTTATCAATGCGTCCTATTGATTAAATGTCTCAA---TCTGTATCAGAACGGACTCGAATTAAAAGTGACCGTTACGAATCTGGTGTAATCCCTTATGCTAAAATGGGTTACTGGGATGCTTCATATGCAGTAAAAACTACTGACGTTCTTGCATTATTCCGTATTACACCACAACCAGGTGTAGATCCAGTAGAAGCTGCTGCTGCAGTTGCTGGTGAATCTTCTACAGCAACATGGACTGTTGTATGGACAGATTTATTAACAGCTTGTGATCGTTACCGTGCTAAAGCTTATCGTGTAGATCCAGTTCCTAATACAACAAATCAATACTTTGCTTTCATCGCATATGAAGGTGATTTATTCGAAGAAGGTTCTTTATCTAACTTAACAGCATCTATTATTGGTAACGTTTTCGGATTTAAAGCAGTATCTGCTTTACGTTTAGAAGATATGCGTATTCCTCACTCATATTTAAAAACATTCCAAGGTCCAGCTACAGGTGTTGTTGTAGAACGTGAACGTTTAAACAAATATGGTACTCCATTATTAGGAGCAACAGTAAAACCAAAATTAGGTCTTTCTGGTAAAAACTACGGTCGTGTAGTATACGAAGGTTTAAAAGGTGGTTTAGACTTCTTAAAAGATGACGAAAACATTAACTCTCAACCATTTATGCGTTGGAGAGAACGTTTCTTAAACTGTATAGAAGGTATTAACCGTGCTGCTGCTGCAACAGGTGAAGTTAAAGGTTCATATTTAAACGTTACTGCAGCTACTCAAGAAGAAGTTTACAAACGTGCATTATTTGCTAAAGAACTTGGCTCTGTAATTATTATGATCGACTTAGTAATGGGCTATACAGCAATCCAAACAATTGCTCTTTGGGCACGTGAACACGATATGATTTTACATTTACACCGTGCTGGTAACTCTGCATACGCTCGTCAAAAAAATCATGGTATTAACTTCCGTGTTATTTGTAAATGGATGCGTATGTCTGGTGTAGATCATATTCATGCTGGTACAGTTGTTGGTAAATTAGAAGGTGATCCTTTAATGATTAAAGGTTTCTATGATACATTACGTTTAACAAAACTTGAAGTAAATTTACCTTACGGTTTATTCTTCGAAATGGGCTGGGCTAGTTTACGTAAATGTATGCCGGTTGCATCTGGTGGTATTCATGCAGGTCAAATGCACCAATTAGTACATTATTTAGGTGATGACGTTGTATTACAATTTGGTGGTGGTACAATTGGTCACCCAGATGGTATTCAAGCAGGTGCTACAGCTAACCGTGTTGCTTTAGAATCAATGATTTTAGCTCGTAACGAAGGTGCTGACTATTTCAATAGTCAAGTAGGTCCACAAATTTTACGCGATGCGGCAAAAACATGTGGTCCATTACAAACAGCTTTAGATTTATGGAAAGACATTAGTTTTAACTATACATCAACAGATACAGCTGACTTTGCTCAAACAGCTACAGCAAACGTATAA----------------GTGAGACTTACACAAGGTTGCTTCTCGTTCTTACCAGATTTAACTGATGAACAAATTGAAAAACAAATTACTTATTGTATTGGAAAAGGTTGGGCTATGAACGTTGAATGGACAGATGATCCACATCCTCGTAACTCATACTGGGAATTATGGGGTTTACCATTATTCGATATTAAAGATCCTGCATCTGTATTATTCGAATTAAAAGAAGCTCGTAAATCATGTGCAGCAGGCTATATCCGTGTTAACGCTTTTGATGCAAGTTACGGTACTGAAAGTTGCGTTATGTCTTTCATCGTAAACCGTCCAACTAACGAACCAGGTTTCTACTTAGAACGTACTGAAGGTATTGGCCGTCAAATCCATTATACTATTAAAAGTTATAGTGTTCAAGCTAATCCAGAAGGCGCTCGCTACTAAAAATTCAAGGACCTAAGAGTTTATGGGGGATACCTTGGCATTCAGAAGCGATGAAGGACGTGGTTACCGACGAAACGCTTCGGGGAGCTGGAAACAAGCTATGATCCGGAGGTGTCCGAATAAGGAAAC---TTAAAT-----ACTACTTATTGAATTCATAAATAAGAAAGAGCGAACCTAGGGAATTGAAACATCTTAGTACCTAGAGGAAAAGAAAGTAA-AAACGATTCCCTTAGTAGCGGCGAGCGAACTGGGAACAGCCTAAAC---------TTAATTTT------AAGGGTAGCGGGACAATTATGAATGATTAAATGTGACAATTAGACGAATCCAGTTGGAATGCTGAATCAAAGAGAGTGATAGTCTCGTAGTCGAAAATTGAAACAATC-AAATTGAATCCCAAGTAGCATGGAGCACGTGAAATTCCGTGTGAATCTGCGAGGACCACCTCGTAAGGCTAAATATTCCTGAATGACCGATAGTGAAATAGTACCGTGAGGGAAAGGTGAAAAGAACCCCGGGAGGGGAGTGAAA-AGAACATGAAACCATAAACTTACAATCAGTAGGAGGACGACTAAAACGTCTGACTGCGTGCCTGTTGAAGAATGAGCCGGCGACTTATAGGTAGTGGCAGGTTAAGGCAGAGAATGCTGGAGCCATAGTGAAAGCGAGCCTGAATAGGGCATATGTCACTATTTATAGACCCGAACCCGGATGATCTAACCATGGTCAGGTTGAAGCTTAGGTAATACTAAGTGGAGGACCGAACCGACTGATGTTGAAAAATCAGCGGATGAACTGTGGTTAGGGGTGAAATGCCAATCGAATTCGGAGCTAGCTGGTTCTCCCCGAAATGTGTTTAGGCGCAGCGATAAATGTTATAATTTAGGGGTAAAGCACTGTTACGTATGCGGGCTGGTAATTCGGTACCAAATCGTTGCAAACTAAGAATACTAAATGTACAGTTTATCAGTGAGACTGTGGGGGATAAGCTCCATTGTCAAGAGGGAAACAGCCCAGAGCACCAGTTAAGGCCCCTAAATAATTACTAAGTGATAAAGGAGGTGGGAGTGCAGAAACAATCAGGAGGTTTGCTTAGAAGCAGCAATCCTTTAAAGAGTGCGTAATAGCTCACTGATCGAGTAAACCTGCGCCGAAAATGTACGGGACT-AAGTAATTTGCCGAAACTGTGCAATATATA---------------------TAATATTTAATATATTGGTAGGGGAGCGTTCTGTTGTAGATTGAAGTATTAGCGTAAGCGGGTATGGACGAAGCAGAAGTGAGAATGTCGGCTTGAGTAACGAAAATATAGGTGAGAATCCTATACCCCGAAAACCCAAGGTTTCCTCCGGAAGGCTCGTCCGCGGAGGGTAAGTCAGGGCCTAAGGCGAGGCTGAGAAGCGTAGTCGATGGACAACGGGTTAATATTCCCGTACCATTATTTGT-TGAT-------ATCGAGGGACGGAGAAGGCTAAACTGGCCGGATATTGG--TTACCGGTTTAAAC-GTTCAAGATGAAGAGAAACGGAGAAAACG---TTTTGAGTTGAGG-CGTGAGTACGAGATGCTACGGCGTCGAAGCAGTGTATGTCAGACTTCCAAGAAAAGCTCGCAATGTCAT---AAACAAA-TAATGCCTGTACCATAACCGACACAGGTGGGTAGGTAGAGTATACTAAGGGGCGCGAGATAACTCTCTCTAAGGAACTCGGCAAATTGACTCCGTAACTTCGGGAGAAGGAGTGCCTTATTT-AATAAGGTTGCAATAACAAGATCCAAGCAACTGTTTACCAAAAACACAGGTCTCCGCGAAGTCGTAAGACGATGTATGGGGGCTGACGCCTGCCCAGTGCCAGAAGGTTAAAGAAGTTGGTTAGCATTCGCGAAGCTGATGACTGAAGCCCTGGTGAACGGCGGCCGTAACTATAACGGTCCTAAGGTAGCGAAATTCCTTGTCGGGTAAGTTCCGACCCGCACGAAAGGCGTAATGATTTGGATACTGTCTCGGAGAGAGGCTCGGTGAAATAGACTTGTCTGTGAAGATGCGGACTACCTGCACCTGGACAGAAAGACCCTATGAAGCTTTACTGTAACTTGAAATTGAAACTGGACTTTATTTGCGCAGTATAGGTGGGAGGCGTTGAGAATATTCTTGCGGGAGTATTGGAGCCATCAGTGAGATACCACTCTTGTAATGTTAGGTTTCTAACTTTGTATCATTATCTGGTCAAAGAACAGTTTCAGGCGGGCAGTTTGACTGGGGCGGTCGCCTCCTAAACGGTAACGGAGGCGCACAAAGGTTTCCTCTGAACGGGTAGAAATCGTATCTAGAGTGTAAAGGCAAAAGGAAGCTTGACTGTGAGACCTACAAGTCGAGCAGGGACGAAAGTCGGTCTTAGTGATCTGACGGTGCTGAGTGGAAAGGCCGTCACTCAACGGATAAAAGTTACTCTAGGGATAACAGGCTGATCTCCCCCAAGAGTTCACATCGACGGGGAGGTTTGGCACCTCGATGTCGGCTCATCGCATCCTGGGGCGGTAGTACGTCCCAAGGGTTGGGCTGTTCGCCCATGAAAGCGGTACGCGAGCTGGGTTCAGAACGTCGTGAGACAGTTCGGTCCATATCCGGTGTAGGCGTTAGAATATTGAGAGGAGCCTTCTTTAGTACGAGAGGACCGAGAAGGACATACCTCTAGTGTACCAGTTATCGTGCCAACGGTAAACGCTGGGTAGCTATGTATGGAGAGGATAACCGCTGAAAGCATCTAAGTGGGAAGCCCACCTCAAGATGAGTATTCTCATCACG-TAA--GTGAATAAGGTCACGGTAAGACTAACCGTTTGATAGGCATTAAGTATAAATATAGTAATATATGA-GCTGAGATGTCCTAACAGACCGAAGACTTG-------TTTTAAGAGAGTTTGATCCTGGCTCAGGATGAACGCTGGCGGTATGCTTTATACATGCAAGTCGTACGAGA-------------GTTTTTAACTCAAGTGGCGGACGGGTGAGTAACACGTAAG-AATTTGCCTTTAGGAGGGGGATAACAACTGGAAACGGTTGCTAATACCCCATATGCTT-TTGAGTGAAATGGAT--TTTTCCGCCTAAAGAGAAGCTTGCGGCTGATTAGCTTGTTGGTAAGGTAATGGCTTACCAAGGCGACGATCAGTATCTGGTTTGAGAGGACGATCAGACACACTGGAACTGAGACACGGTCCAGACTCCTACGGGAGGCAGCAGTAGGGAATTTTCCGCAATGGGCGAAAGCCTGACGGAGCAATACCGCGTGAGGGATGACGGCCTATGGGTTGTAAACCTCTTTTTTCAGGGAGGAACAAAATGACGTGTACCTGAAGAATAAGCATCGGCTAACTCCGTGCCAGCAGCCGCGGTAAGACGGAGGATGCAAGTGTTATCCGGAATCACTGGGCGTAAAGCGTCTGTAGGTGGTCAAATAAGTCAACTGTTAAATCTTGA-GGCTCAACCTCAAAATCGCAGTCGAAACTATTCGACTAGAGTATAGTAGGGGTAAAGGGAATTTCCAGTGGAGCGGTGAAATGCGTAGAGATTGGAAAGAACACCGATGGCGAAGGCACTTTACTGGGCTATTACTAACACTCAGAGACGAAAGCTAGGGTAGCAAATGGGATTAGATACCCCAGTAGTCCTAGCTGTAAACAATGGATACTAGATGTTGAACAGATCGACCTGTGCAGTATTAAAGCTAACGCGTTAAGTATCCCGCCTGGGAAGTATGCTCGCAAGAGTGAAACTCAAAGGAATTGACGGGGGCCCGCACAAGCGGTGGAGCATGTGGTTTAATTCGATGCAACGCGAAGAACCTTACCAGGGTTTGACATGATACGAATTTCTTTGAAAGAAGAAAGTGCCGTTTGGAACGTATACACAGGTGGTGCATGGCTGTCGTCAGCTCGTGTCGTGAGATGTTGGGTTAAGTCCCGCAACGAGCGCAACCCTTATTTTTAGTTGCC-TT-TTGGAACTCTAAAAAGACTGCCGGTTATAAACCGGAGGAAGGCGGGGATGACGTCAAGTCAGCATGCCCCTTACACCCTGGGCTACACACGTGCTACAATGGGCGAGACAATGAGATGCAAATCTGCGAAGACTAGCTAATCTATAAACTCGCTCTAAGTTCGGATTGCAGGCTGCAACTCGCCTGCATGAAGTTGGAATCGCTAGTAATCGCTGGTCAGCTACACAGCGGTGAATTCGTTCCCGGGCCTTGTACACACCGCCCGTCACACCATGGAAGCTGGTTATGCCCAAAGTCGTTACTTTAACCGTTTTGGAGAAGGATGCCTAAGGTAGAATTAGTGACTGGGGTGAAGTCGTAACAAGGTAACCGTACTGGAAGGTGCGGTTGGATCACCTCCTTATGGCAAAAAATAAAGGTACGAGAATTTTAATTACTTTAGAATGTACTGAATGTAGGTCAAATTTAAATAAACGTTCTTCTGGTATTTCAAGGTATTCGACACAAAAAAATCGTCGTAATAATCCAGCAAGATTAGAATTAAAAAAATATTGTCCACATTGTAATAAACCAACTATTCACAAAGAAATAAAATAAATGAC------------------------------------------------------------TAATATTT------------------------------CGCTTAAATGCCTTAAATCCGAAAAAATTCAATCAGGTAATTATCATGGACAATTTTTGATAAATTCCTTAAAACCGGGTCAAGGAATAACAATTGGAAATCAGTTAAGACGAGTCCTTTTAGGTGATTTAGGTGGTACAGCTATTTCTGCGGTTAGAATTGCTGGAGTAAGTCATGAATTTTCTACAATTCCTGGAGTTCGAGAAGATATTCTTGAAATATTATTAAATTTAAAAGGAATTGTACTAAAAA---GTAAAATAAAAGATGTACAGTTTGGTAGATTAAAAGTTCAAGGACCAGCTGTTGTAACAGCTGATTTAATTCAGTTACCAGCAAATTTAGAAATTATAAATTCAAATAATTATATTGCTACAATTTCTACTTCTAACATTCTTGAAATTGAATTTAAATTTGAATATGGAACTGGTTATAAATTAGCATCTCAAAGTTTTTCAGATGAAAGTGAAAATTACTTACAACTTGATGCTATTTTTATGCCAGTTCAAAAGGTAGATTTTAAAATAGAAAACGTTTATGATACTACTAATAATATTACTGAACGATTGTTTATTGATATTTGGACAGATGGTAGTATCTTACCACACGAAGCACTAGAAAATGCTGCTCAAATTATTATTGACTTATTTACTTTATTAATTAACAATAAAGATATAAA------TGAAAATAATAAAGTAGTAACAAAGACTCAATCATTAATTATTGAACCTTATACAAATATCGCAATTGAAGAATTACAATTATCTGTTAGAGCTTATAATTGCTTAAAAAAAGCTCAAATAAATACCGTTGGTGATTTATTACAATATTCTCCCGAAAAATTACAAGAACTTAAAAATTTTGGTCGAAAATCAGCAGATGAAGTTTTTTCTACATTAAAAAACAAATTAGGTATTATTTTAAAATAAATG------------------AATTATCTCAATGCTCTTCCTGATTTCTTAACAATGCAACGAATAAGTTTTTGTTGGTTCATTACTCAGGGCTTAAATGAAGAATTAGCTTTATTTTCTAGAATCCATGATTTTAGTCAAAATACTGAATATGTTATGTTTGGGGAAGAGTATAGTTTAATAAAACCAACCTATAGCTCATTAATCGCAAGAAAATATAGTGGGAATTACAGAGTACAATTAGTTATTCCAATTGAAGTTCGAAATAAAACAATTAATAGTGTTCGTTATCATAATCAATTTCCAATTATTACTTTACCTTTGATGACTACCTATGCAACATTTATTATAAATGGATGTGAACGAGTTATTGTCAGTCAAATTATTCGTAGTCCTGGAGTTTATTTTGAAAAAAATAAACATCAAAAAGTGCAAAAACAATTAAAACGAAAATTATCAACTGATATTACTAAATTACGATCATTTTTACCATCTGGAGAAGCTTTTATTTCTGAATTTGATTTATTCTTTCCAATTCCTACAACAATTTATGATCCT-----------------GTAAAAAA----------GAAAAAAAAA---------------------------ATTGTTCCACATTGGAAAAATAATTCTATATATTATTATTCAATTAAATATTTAAAACAAAACGAAAA---TTATTCTTCTTTT---TATTTTTTAAAATCATTTAAATTATATAGACTTATTTCAAAGA---TTTTTGAACATCAATTAAAAATTGAATTAGTTCAATTATTTTTAAAATGGTTAAAATTAAATATTTTAACTTT-------------TTGTTAAAACTTTTAATTAA-----ATATGAATTTTCAAACATATGATAAGAC-----------------AATAATAAATTCGCAAAAATCATT-----------ACAAATTCAATTAAACTCTGAATTAATTTTAATTACTAAAAA-TTCACAAGATTGGTTAATAGAAATGAGA-------------AATTTTTCGTTTTTAA-------AAAAAGCCATCGAACAAGTAATTCCTAAAACAATAGATACCAATCAATTAATTGAATTTAAATATTTACGCCCAACCATTTATTTT-----------TCAATAAG-----TTTAAAAGAACAATTAAAATAT---------------ATTTTTGGAAAAAACAAATTACATAAATATCTTAAAACAAAAACACAACTCCTTCTTT-----ATCGAAAAGACCATGAAATTAAAACTAATTATAATAAAAAATATGATGAAAAAGATTTATATACAGCTACTTTAATACCAGAATATGGATCATGGATTAGATTTGGATTTCAAAAAAAT--------ACGAAAATTAATTCATATAAATATCCAATAAAAAATCAA----GAAGATGAAGTTGTTATTCAATTAGATAAAATTAATCAAAAACCACTTCTTTCTTTATTGAAAGAAATAGGATTAACAGATATTGAAATTTATCAAAATTTAGAACATTCTGATTTTTTTTATTTTAATAAACCATTATTAATAAATTCAAAACGTTTAAACCAACCAGTAGCTAGATTTACTCTAAACTCAAATTATTTTAAAAAT---ATTTCAGAATTTTCTAGAATCTTTGATTCAAATTATTATAGGCTAGGTCGAATCGGTAGATTAAAAATGAATAGTCGATTAAATTTAAAAATTAATGATAGACTTCAAACTATAACTTATGAAGATATATTTGCTATTACTGATAAACTAATAAGTCTAACAATTTCTAAAGCTGTTCAAGATGATATTGATCACTTAAAAAATCGGCGTGTAAGGTCAGTTGGAGAATTATTACAAAATTTATTTAGAATTGGATTTCAAAGATTAGTTCGTAAACTTAGAAATCAAACAAATAAAATCGACTCT--------------------------GGTAATTTGTTAAGTTTTAATATAGTAAATGCTACAGTGCGAGAATTTTTTGGATCTAGTCAATTATCACAATATCTTGATCAAACTAATCCATTATCGTCAATGACTCATCGTCGTCGAATTAGTGGACTAGGACCAGGTGGATTTGATCGTGATAGAATAAGTTTTGCAGTTCGGGATATTCATCCAAGTCATTATGGTCGAATTTGTCCTATTGAAACACCAGAAGGACAAAATGTTGGCTTAATAGCATCATTAACAACATGTGCTAGAGTAAATAAATCAGGATTTATAGAAACTCCATTTTGGCGTGTTATAAATGGAAAAGTTATTAAAACAGGCAATCCAATTTATTTAACAGCAGAAATTGAAGATTTTTATAAAATTGCTCCGGCTGATATTGCAACAAACAAAGAAAATTATTTAATAAAAAATGTAATTCCAGTTCGTTATAAACAAGATTTTATTAATGTTACTCCGTCAGAAGTTGATTTTATATCTATTTCTCCAATTCAAGTTGTTTCTGTAGCAGCTTCATTAATTCCATTTTTTGAACATGATGATGCAAACCGAGCCTTAATGGGATCAAATATGCAACGTCAATCCGTTCCATTAATATTTCCGCAAAAACCAATTGTTGGAACAGGATTAGAAAATCAAATTGCAATTGATTGCGGAATGGCATTAACCACTCAAGTTTCAGGTACTGTAAATTCTGTAACAGCTAATAAAATTGTTATTAAAGATGAAAATAGTCCTAAAAAATTCACATATAACTTACAAAAGTATTTACGTTCAAACCAACAAACTTGCATTAATCATCGTCCAGTTGTTTGGAAAGGTCAAAAAGTTAAATCAGGAGAAATATTAACTGATGGGCCTGCTATAACAAATGGGGAATTAGCTTTAGGACAAAATGTTTTAATTAGTTATATGCCTTGGCAAGGTTATAATTTTGAAGATGCAATTTTAATAAATGAAAGATTAGTTTATGATGATATTTTTACTTCTATTCATATTGAAAGATATAAAATCGAAATTGATAGAACTTCAGAAATATCTGAACAAACAACAAAAAATATTCCAAACTTAAGTCTTTCAGAAATTAAATATTTAAATGATGATGGAATTGTTAATGTTGGGAAATTTGTTAAACCAGGTGATATTTTAGTAGGTAAAGTAATTTCGAATAATAGTTCTGAACAATTACCTGAATCTAAATTATTACGTGCTATTTTTGGGGCAAAAGCAAAAGGTGTTAAAGATAATTCATATAGAATGCCAGATGGAGAATATGGCCGAGTTATTGAAACAGTAACATTTAATAGACGAACAAA------------ATTAACTTATAAATTTGAAAAAATTTATGTTTTTGTTGCTCAAATTCGAAAAATTCAAGTTGGAGATAAAATTGCCGGTAGACACGGAAATAAAGGAATTATTTCGCGAATTTTACCACGTCAAGATATGCCTTTTTTACCTGATGGTACACCTATTGATATTATCTTAAATCCATTAGGAGTTCCATCAAGAATGAATGTCGGTCAACTTTATGAATGTCTATTAGGATTAGCTGGTGATAAATTAAATTCAAGATTTAAAATTTTACCATTTGATGAAATGTATGGATTAGAAATGTCAAGAATTTTAATAAATAAAAAATTAAGACAAGCTTCAATAATAAAAAATGAAAGTTGGCTATTTAATCCTTATGCACCAGGAAAAATGGTTTTAATTGATGGACGAACAGGCAAAGAATTTGATAATCCAATTACAGTTGGAAATGCCTATATGTTAAAACTTATTCATTTAGTTGATGATAAAATGCATGCACGCGCAACAGGACCTTATTCGCTTATTACTCAACAACCTTTAAGAGGAAAAGCTCAGCATGGAGGTCAAAGATTTGGAGAAATGGAAGTTTGGGCTTTAGAAGGCTTTGGGGCTGCTTTTACTTTAAAAGAACTTTTAACAATAAAATCGGATGATATGCAAGGTCGAAATGAAACCTTAAATGCAATTGTTAAAGGTCAACGAATTCCAAAATTTGGAATTCCAGAATCATTTAAAGTTTTATTACAAGAATTACGTTCTATTGGCTTAGATATGAGTACGTATAAAATTGAAAGATTTAGTTCAAATGATAGATATGAAGTTGAAGTTAATTTAATTGAAAAATATAATGCTTTATCTAAAACTTTTTCTCCTAATTCAAATATAAACGAAATTTCATTTTAAATGGCAAAAAAAAGTATGATTGAGCGTGAAAAAAAACGCATCAAATTATATAAAAAATATTCGTTAAAACGAGCTAATTTATTAAAAAAATATCAGAATGAAAAAAGTTTTAATTTAAAACTTGAACTTCACTCAAAATTACAAAAATTACCTCGTAATAGTTCTAAAACTAGAATTCGAAACAGATGTTGGAAAACTGGTCGCGCACGTGGAGTATTTCGTGATTTTGGATTATCAAGACATGTTTTTAGAGAAATGGCACATCAATGTTTATTACCTGGTGTAACAAAATCTAGTTGGTAAATGGTCAATCAATCAAATAAAGTATTAAATACTAATATTACAAAATTAGTAAATAAAACATATCAATATGGCTTTTCAACAAACATTGAAAAAGACATTATTGAAAAAGGATTAAATGAACAAACGATTAAATTAATTTCACAAAAAAAAGAAGAACCTGAATTTTTATTAGATTTTCGATTAAAAGCTTATAAAAGATGGAAACAAATTAATGAGCCAGAATGGCCTTATTTAAAATTTTCACAAATTAATTATCAGGATATTATTTATTATTCTGCTCCAAAACTTCAAAAAAAATTAAAAAGTTTAGAAGAAGTTGATCCGGAGTTAATTAAAACATTTGAAAAATTAGGAATTTCATTGACTGAACAAAAACGATTAGCAAATGTTGCAATTGATGCTGTTTTTGATAGCATTTCTATTGCAACAACTTTTCAAGAAGAATTAAATAAACATGGAATTATTTTTTCTTCTATTTCTGAAGCTGTTCATAGATACCCAGAATTAATTGAAAAATACTTAGGTTCAGTTGTTTCAATTGGTGATAATTATTTTTCATCTTTAAATTCTGCTGTTTTTACAGATGGTTCTTTTTGTTATATTCCTCAAAATACAATCTGTCCATTAGACTTATCAACTTATTTTAGAATAAATGATCAAAAATCAGGTCAATTTGAACGAACTTTAATTATTGCTGAAAAGAATAGTCAAGTAAACTATTTAGAAGGATGTACTGCTCCACAATATGATAGTAATCAACTTCACGCAGCTGTTGTAGAATTAATTGCATTAGAAAATGCAACGATAAAATATTCCACAGTACAAAATTGGTATTCAGGCGATGAATTTGGAATTGGTGGTGTTTATAATTTTGTAACAAAGCGTGGATTATGCGCAGGTGTAAATTCAAAAATATCTTGGACGCAAGTTGAAACGGGGTCTTCAATTACATGGAAGTATCCAAGTTGTTTATTAATTGGTAATGATTCACAAGGTGAATTTTATTCTGTAGCTTTAACTAATAATTATCAACAAGCTGATACTGGTACAAAAATGATTCATATTGGAAAAAATACTCGCAGTAGAATTATTTCAAAAGGTATTTCAGCTGGTAAATCTAAAAATAGTTATAGAGGATTAGTAAATATAAATATTAAAGCAGTGGGAGCAAGAAATTATTCTCAATGTGATTCATTATTAATTGGAAATTTATCAAATGCTAATACTTTTCCATTTATTTCAGTTCAAAATTCAACAAGTAAAATTGAACATGAAGCTTCAACTTCAAAAATTGGTGAAGAACAAATTTTTTATTTTTTACAAAGAGGGATTTGTTTAGAAAAAGCAGTTGAATTAATGATAAGTGGATTCTGTCGTGAAATTTTTACAAAATTACCATTAGAATTTGCTGCTGAAGCAGATAAATTATTAACTTTAAAATTAGAAGGAAGCGTTGGCTAAATGAATTTAAATTTTCCTCTCCTAGAAATTAAAGATTTAAAAGTTTCAATTAATGAAAATGAAATTTTAAAAAATCTAAATTTAAAAATCAATAAAGGTGAAATTCATGCAATTATGGGTCCTAACGGATCTGGAAAGAGTACTTTTTCTAAGGTTCTAGCTGGTCATCCAGCTTATTCTATCTTAAACGGTGATATTATTTTTAAAGGTTTAAGTATTTTAGATGTTGCCCCAGAAGAAAGATCACATTTAGGAATTTTTTTAGCTTTTCAATATCCAATTGAAATTCCAGGTGTAAGTAATGAAGATTTTT-----TACGCCTTGCATATAATTCTAAACAA-AAATTTTTTAATAAACCAGAACTTGATCCTATTGAATTTTTACAAATAATAAATGAAAAATTAAAACTTGTTAACATGTCGCCTT------TATTTTTAAGTCGAAATGTAAATGAAGGATTCTCAGGTGGGGAAAAAAAAAGAAATGAAATTTTACAAATGATTTTATTAGATGCTGAATTATCTATACTAGATGAAACTGATTCAGGTTTAGATATAGATGCTTTGAAAATTATTTCAAGTGGAATTAATAATTTTATGAATCCTAATAAATCAATTATATTAATTACCCATTATCAAAGATTATTAGATTATATCAATCCTACATACGTTCATGTTATGCAAGATGGAAAAATTATAAAAACTGGTTCAGCTGATTTAGCAAAAGAGTTAGAAAATAAAGGATATGAATGGTTAAAATTATAAATGAGTTTAGATGAAAAATTTATTCCGGTTCAAACTTCTTTTTATGAGATGGTAGGCAATTT---------TTTTAAACAAATAGCTAAATTCTTTGGATATCCGGAAAATTGATAATCTTCCAAACCATCGAACTTTTTGGCCTCC------TGTTCAAAGACCAGAAACGTGGTTTGAA--ATGATATTTGGACCAGCTCCTAAAATTGACGCAGTTCCAAAATATATCTATGAAAGTAAGGAAGAAGGATTCTATAATTTCTATATTGA--------AAATTATAAAAATATTTATTTTTTACCTGATTGGGTA---------TCAGAATTTGTTCAAGTGCGG-------------CTTAATCTTTGTTTAGATATAACACTTTTAGAAA------------------------------------------CTATTCGAGAAGTTTTATTTGTCGGTCTTATGATTTATTCACAAATTGTAATATTACGAATAGCTTTGTCTTGGTATATTTATATAAATCCATATACATTTCCATGGTGTTATCTTGCTGCCGCAGTAGATTGGACAGAAGATGTTTTACAAGGTATTG------------TACCAGCAATACTTGGAGTTAATATTACAGGAAGTGTCTTTCTAGGTATAATTGGAGTAATAGCGGATAGTTTGAATCATTTAGTATTTACTATGCCATTTCTTCCAAG------------TGAAGGGGAACA--------------------------AACAAAACTGTT-------------------------------------AATTAATCAACAATTAAA--------------AGATGTTCTAGTTTTTCATTAC-----------------TTACCAATTTTATGGTATCGTTATCCTATTCCAAATGATATAAGAGAATTTTGGTA------------------------------------------------------------------TACTGAAAGACCTGATATTCTGA----------------------------------------ATTA---TATGCAAACAGCTTATAAAGATTTAGATATTCAATTTTTACC-----------TGATAAAATAATACAAGAATTAAATC
>Fistulifer
ATGATAAATATTCGTCCAGACGAAATTAGTAGTATTATCCGTGAACAGATTGAGAAATATGATCAAGACGTTAAAGTAGATAATATCGGTACGGTATTACAAGTTGGTGATGGTATTGCTCGTGTTTACGGTCTTAACCAAGTAATGAGTGGTGAACTTTTAGAGTTTGAAGATAAAACAATTGGTATTGCTTTAAACTTAGAAAATGACAACGTTGGTGTTGTATTAATGGGTACAGGGCGCCAAATTTTAGAAGGTAGTACAGTTAAATCTACTGGAAAAATTGCTCAAATCCCTGTTGGATCAGAATTCTTAGGTCGTGTTGTTAACCCGTTAGGTGTAGCAATTGATGGTAAAGGTGATATTAAAACATCAGACACTCGATTAGTAGAATCAATGGCACCTGGTATTATTAGTCGTAAATCAGTTTGTGAACCATTACAAACAGGTATTACATCGATTGACGCTATGATTCCAATTGGCCGTGGTCAACGAGAATTAATTATTGGTGACCGTCAAACAGGTAAAACAAGTATTGCGGTAGATACAATCATTAACCAAAAAACAGAAGATGTAGTTTGTGTATATGTTGGTATTGGTCAAAAAGCTTCAACAGTTGCTCAAGTAGTAAATGTTCTTGAAGAAAAACAAGCTATGGCATATACAATTATTGTATCAGCAAGTGCGAATGACCCAGCAACATTACAATATATTGCACCATATTCGGGTGCTGCATTAGCAGAATACTTCATGTACAATGGTAAGGCAACATTAGTTATCTATGATGATTTAACTAAACAAGCTATGGCATACCGTCAAATGTCATTATTATTACGTCGTCCTCCAGGACGTGAAGCATACCCTGGTGATGTATTCTATCTACACTCACGTTTATTAGAACGCGCAGCCAAGTTAAGTGATGCTTTAGGTGGTGGTAGTATGACAGCCCTTCCAATCATTGAAACACAAGCAAGTGATGTATCTGCATATATTCCGACGAACGTAATTTCAATTACTGACGGACAGATCTTCTTATCAAATGATTTATTCAACTCAGGTATTCGTCCAGCGATCAACGTAGGTATTTCAGTATCACGTGTAGGTTCTGCTGCTCAAACTAAAGCAATGAAAAAAGTTGCCGGTAAGTTAAAACTAGAGTTAGCTCAGTTTGCTGAATTAGAAGCGTTTTCACAATTCGCATCAGATTTAGATGAAGCGACTCAAAAACAATTAGCACGTGGAACACGCTTACGTGAAGTATTAAAACAACCACAAAATTCACCATTATCTGTTGCAGAACAAGTAGCGGTTATTTACACTGGTATTAATGGATTTTTAGATGATTTACCCGTTGCTGACGTAAAAGATTACTGTGCAAGTTTAATCACTTACTTAACGACATCGAAAAAACCATTTACAGAAATCGTTCGTTCAACGAACCAATTTACAGATGAAGCAGAAGCATCATTAAAAGAAGCAATTGCTGAATCAAAAGAAGCATTCAAAAAAAGTAAA---TAAATGATTAATCTTTCAATACTAATTTCCAATTCAGAAGTTAGTGGTCCTGGTGGATTATTTGATATTAATGCAACTTTACCTATTGTTGCAATTCAATTTATTCTATTAACAGTTGTATTAAATGCTCTTTTATATAGTCCATTATTAACAATTATTGAAGAACGTAAAGAATATATCTTAACTAATCTTGCCAAAGCTTCAGAAATTTTAGCAGAAGCCAACAAACTAACTGAACAATACGAACAAGAGTTAACGAATGTTCGTAAAGAGGCTCAATTAGAAATTACAAATTCACAAAAAATTCATAAAGAAATTTTAGAGACAGAATTAAACACGTCTCAAAAATATATTGATAATTTATTAGACACTATTCAAAAAGATCTTATTTCTAAAAAAAATATTGCACTTAATAGTTTGGAGGATATTGTCCAATCATTATGTAAAGATATCGAAACTAGATTATCAATTTAAATGTTTGAAAAATTTACTGAAGGCGCGATAAAAGTTATCATGCTATCTCAAGAAGAAGCGCGACGAATGGGTCATAACTTTGTGGGAACTGAACAACTTTTATTAGGCGTTATCGGACAAAGACACGGCATTGGAGCAAGAGCATTAAAAAAATTAAAAGTTACTTTAAAAAAAGCTCGCAAAGAAATTGAGTTATATATTGGACGAGGTACTGGATTTGTTGCCTCAGAAATTCCATTTACACCAAGAGCAAAACGTGTGCTAGAAATGGCAGTTCATGAAGGTAAAGATCTAGGACAAAACTTTGTAGGTACTGAGCACATATTATTAGCTCTTATAGCTGAATCTGATGGTGTTGCAATGCGGACTTTAGACAAATTAAATGTCGACATCAATAAGTTAAGAAACTTAATTTTAACTTATATTGAAGAAACGCAAGAGGAAATTTTA------CGTCCTTTAACTCAAGCAGAAAAA------------------------------TTCTTATTAGAGCGTGATAAAAAA---------------GGTAGCCCAACGCCAACTTTAGATGAATATGCTGAAAATATTACTAAAGAAGCGATTGAAGGAAACTTAGATCCAGTAATTGGACGTGAAAAAGAAATTGATGACGTAATTGCTGTTCTAGCACGACGCACTAAAAATAATCCTGTTTTAATTGGTGAACCTGGTGTCGGCAAAACAGCTGTAGCTGAAGGTTTAGCGCAACTTATTTTAA---CAGAAAAAGTTCCAGATTTTTTAGATGGAAGTTTAATTATGGCATTAGATCTTGGTTCAATTTTAGCTGGTACGAAGTACCGAGGTGAATTTGAAGAACGGTTAAAACGAATAGTTGAGGAAGCACAAAATGACTCAGCTGTTATTATCGTTATCGACGAAATTCATACTCTAGTTGGTGCAGGTGCAGCTGAAGGTGCAGTTGATGCAGCAAATATTTTAAAACCAGCCTTAGCACGAGGTAAGTTCCGCTGTATCGGGGCAACAACAAATGATGAATATCGTAAATATATTGAACGTGACCCAGCTTTAGAAAGACGGTTCCAACCAGTTCATGTAGAAGAACCAAGTGTAGGAACAACTATTGAAATTCTACGCGGTCTACGTTCAAAATTTGAGCAACATCATACATTAAGTTATCACGATAAAGCTTTAGAACAAGCGGCTATTCTTTCAGATAAATATGTTGCTGATCGTTATCTTCCAGATAAAGCAATTGATGTTTTAGATGAGGCTGGTGCCCGCGTACGTTTAGAAAATCGACGTTTACCACTAGGCTTAAGAAGTTTGATGCATGAATTACAAGAAACCATTAAAGATAAAGAAGATTGTATTAAAGAACACGATTTTGAAGCAGCAAAACAATTATTAGACCATGAAATGGAAGTTCGAACACATATTCGAATCATGAAACAATCAGCTTTAACAAGCGAAGCTAGAGGATTTA-----------------GTCGTCGTGATGTTGATATGGTTACTGAAACTGATGTATCTGATGTTGTTTCAAATTGGACTGGTATTCCAGTAACAAAAATTACTGGTTCAGAATCTGCTAGGTTGTTAAAAATGGAAGATACAATTCATGAACGAATCATTGGCCAACAACATGCTGTAAAAGCAGTTTCACGGGCAATTCGTCGTGCTCGTGTTGGTTTACGAAATCCAAACCGTCCAATTGCAAGTTTCATTTTTGCCGGTCCAACTGGTGTAGGTAAAACAGAATTAACAAAAGCGTTAGCGGATTATATGTTTGCTAGCGAAGATAGTATGATTCGGTTAGATATGTCAGAGTATATGGAGAAACACACCGTAGCAAAATTAATTGGTTCTCCACCGGGTTATGTAGGTTATAATGAGGGTGGTCAATTAACTGAAGCAGTTCGTTCAAAACCGTATTCAGTGGTACTTTTAGATGAAGTTGAAAAGGCTCATCCTGATGTCTTCAACTTACTTTTACAAATTTTAGATGATGGACGCTTAACAGATTCAAAAGGTCGTTTAATTGATTTCACAAATACATTAATTATTATGACGACGAATTTAGGGGCCAAAATTATCGAACGAGAA------------------------------------------------------------AGTGGTATTAAA---CCGAAGTCAGAACAGGGTGAAGGAGGGTTTAAAATTACTCCTGATGCTG------------------TTGTTGGTTGGGAACCGATGCCAGAGCCGATAAAAGATCCTGAACTTTTTGAACGTGTTACAAAACTTGTAAATGATGAGTTGAAAAATTTCTTCCGACCAGAATTTTTAAATCGTATTGATGAAATTATCGTATTCAACCATTTAACGCGAATTGATATCTGGGAAATTTGTGATTTAATGGTTAAACAGGTGCAAAAGCGATTAAAAGAAAAAGGAATCAATTTAATAGTAGATTTATCTGTACAAGCATTCTTAACAGATGAAGGCTACGATCCTCTTTATGGTGCAAGACCATTACGTAGAGCTATTATGAAATATTTAGAAGATACATTAGCGGAGCAATGTTTATCTAAAACATTATATCCA---------------AATACAAAAATTTACGTACGTCGTAAAAAAA--------------------------------------------------------------TAGCTGGGACATTACATACACAAACGAAATTGAAGTTGAAGTAGA------------------TTTTAGTGATGTTGATCCAAGTCTCTTAGATCAAGCTATTAAATGAACCAATCTGATCTAAATTTAAATCAAATCTCGA---------------------TAAATAACTCTTTACCCAATAATTTTTTAGCGGAACAAATAATTTTGAGTTCTTTATTAACTAATCAAGACGTAATCGAAG-CAACAACTAGTTTACTTTCAGTGGAAGCTTTTTATTTTAAAAATCACCAAGAAATTTATCGCGCAATTATTTTTATGAATAAAAATAATTTTCCGATTGATATCATAACGTTAATTAATTTTTTACAAACTAACGGGCTATTAGAAAAAACAGGTGGCTCAAAAGTATTAATTGATCTAGTCAGTCAACGTCCAAATGTAACACATCTTAGAGAATATATAAACTTAGTAAACGATAAATTTCTACGACGTTCAATAATTAAAATAGGATACGAAATAGTTAACTCAAGTTATACAACAAGTATCCCACTTACACAAATATTAAATGAGCTTGAAGAAAAAATAGTTGATTTTAAAAATCAACTTTTGTTGTCACAATCTCTAGACAATGTTGAGTTATTAAATAGTATTTTTGCGAACTTAAAATCAAAATCTATCGAACCTTCTTTAGCTGGTCTATCTTCAGGATTTTATGATTTAGATTGTATGACTCAAGGATTTCAAAAGTCTGATCTAATTATTATTGCTGGACGACCTTCCATAGGAAAAACTGCTTTGATTTTGAACATAGTAGCAGATGTAGTGAGACAATCAAGACTCCCGGTTTTATTGTTTAGTCTTGAAATGTCCAAAGAACAAATTTTGTATCGTTTATTGTCAATTGAAACTCAAATTAGCCAATTAAGATTGAAGAGTGGTAATCTTGGAAAAGAAGACTGGGTTAAAATAAGTCGAGTAATACCAATTTTGGCAAAAGTACCATTATTCATTGATGACAATTTTAATTTATCAATTCAAGATATCCGGTCAAAAATAAAATCTATCCTTTTTGAACAAAGAAACCTAGGCTTAATCGTAATTGATTATTTGCAATTAATGCAAAGTTC------AGATTCAAAAATAGAAAATCGAGTTCAAGAACTCGCTTATACTACTCGTGCACTAAAAATTTTAGCACGGGAATTTAATGTACCTATTGTAGTTTTGTCACAGCTTAGCAGAAATGTTGAAAATCGGGTTGACAAAAGACCTATATTATCGGATTTACGAGAAAGTGGTTCAATTGAACAAGATGCAGATTTAATTTTGTTACTATATAAAAGTAGCAGCTACAAC------------CAAGTAGATAAACAAACAG-----------------------CTACACTGATAGAATTAATTATAGCAAAACAACGAAATGGTCCAACCGGCGTCGTAAAGTTAAAATTTAATCCGGATTCGACGAAATTTTTAGATTGGAA------------------------------------TTAGATGGCAAAAGTTGTAGGAATCGATTTAGGTACCACAAACTCTGTGGTAGCAGCAATTGAAGGTGGTCAACCGAGTGTAATCATTAATGCAGAAGGATTAAGAACAACTCCATCAATTGTTGCTTATACAAAAAAACAAGAATTAATTGTTGGTCAAATCGCAAAACGTCAAGCGGTAATTAACCCTGAAAATACTTTTTTCTCTGTTAAAAGATTTATTGGTTCAAAAGAAAGCGAAATCTCAGCCGACGCAAAAAAATTACCTTATAAAGTAAGTAAAGATCAAAATGATAACATTAAGATTAAATGTCCTGCGTTAAATAAAGATTTTAGTCCCGAAGAAATCTCAGCTCAAGTCTTACGTAAATTGATTAATGATGCAACAAATTATCTTGGACAAGAAGTAACTCAAGCAGTTATTACAGTTCCAGCTTATTTTAATGATTCTCAACGTCAAGCAACAATAGATGCGGGTAAAATTGCGGGTGTTGAAGTTCTAAGAATTATCAATGAGCCGACTGCTGCTTCATTAGCTTATGGTCTAGATAAAAAACAGAATGAAACAATTCTAGTTTTTGATTTAGGCGGTGGTACATTTGATGTTTCAATTCTAGAAGTAGGTGATGGAATTTTTGAAGTTTTATCAACAGCGGGTGATACAAATTTAGGTGGTGACGATTTTGATAATACTTTAGTAAATTGGTTAATTAATGACTTCAAAGCTCAGGAAGGGATTGATTTAGGAACTGATATCCAAGCTTTACAAAGGTTAACTGAAGCAGCTGAAAAAGCCAAAATTGAGTTATCAACAGTTGAAAAAACAACAATTCATCTACCTTTTATTACTGCGGACAAGACTGGTCCAAAACATATCGAAAAAGAATTAACTCGTGAAGCTTTTGAAAGTTTATGTAAAAATTTAATTGATCGTTGTCGTATCCCAGTTGAAAAAGCACTAAATGATGCTCGATTAGATAAGTCAGAAATCAGTGAAGTCGTTTTGGTGGGTGGTTCAACACGAATTCCAGCAATTCAAAAATTAGTTGAATCATTAACAAATAAAAAACCAAACCAATCTGTAAATCCAGATGAAGTAGTAGCAGTTGGAGCTGCAATTCAAGCAGGTATTTTAGCTGGTGAAATTAAAGATGTACTATTGTTAGATGTAACTCCATTATCATTAGGGGTGGAAACGTTAGGTGGTGTAATGACAAAAATTATTGCACGGAATACAACTATTCCAGTTAAGAAATCAGAGATGTTCTCTACAGCTGTTGATAATCAAACAAATGTAGAAATTCATATTTTACAAGGTGAACGAGAATTAGTAGCGGGTAATAAAAGTTTAGGGAATTTCCGATTAGACGGTATTCCTCAAGCAGATAGAGGTGTTCCACAGATTGAAGTAACCTTCGACATTGATGTAGACGGTATCTTATCAGTAAAAGCTCGAGAAAAAGAGACAGGAGTAGAGCAATCAGTAACTATTCAAGGTGCATCTAACTTAAATGAAAATGAAGTTGAAAGCATGTTAAAAGATGCTGAACAATTTGCAGCTGCAGATAAACAAAAACGTGAAGATATAGATTTAAAAAATCAAGCGGAAGCATTATGTTTTGAAGCAGAAAAAGAACTTTCATCATT---------------AAAAGAGAGTATTTCTGAAGACAAACA-------ACAAAATGTTACGAAATTAATTGAAAATATTCGTCA--AGATATTCAAGCAGATAATAGTAACAATTTAAGATTACAGATTGAAGATTTAAAAACAGCGATGAAAGAAATGATGGAAAGTAAAATGTCAGTAATTAAAAAGCCAGATTTAACTGATCCCAAATTACGTGCAAAATTAGCAAAGGGTATGGGACACAACTATTACGGGGAGCCAGCATGGCCAAATGATCTTTTATACGTTTTCCCAATCTGTATCTTAGGGACAATTGTATGTGTTACAGGATTAGCAGTTTTAGCTCCAACACAAATGGGTGAACCAGCAGATCCATTTAATACTCCATTAGAAATTTTACCAGAATGGTATTTCTTCCCTACGTTTAATTTATTACGTGTATTACCAAACAAATTATTAGGTGTTTTAGCAATGGCCGCAGTTCCATTAGGATTAATTACTGTACCATTCATTGAAAACGTAAATAAATTCCAAAATCCATTCCGTCGCCCAATTGCAAGTTTCACTTTTATTCTTGGATTTTTTGCGGCAGTGTGGTTAGGTATTGGTGCTTGTTTACCAATCGATAAAGCAGTTTCATTAGGATTCTGGTAAATGGTAGAACCTTTATTATCTGGTATTGTTTTAGGGCTGATCACTGTAAGTGCACTTGGGCTTTTTGTTGCAGCTTTCTTACAGTATCGTCGTGGTAGTCAGTTTGAAATTTAAATGGCAATAAGCTCAACAGACCGTCGCGCAAAAAATGTGCAAATTTTTGTTGAAAAAGACGCAGTCGAAACTAGTTTCGAAAAATGGGCACAACCTGGTCATTTTTCTAGAACTTTAGCGAAAGGTCCAAAAACAACTACGTGGATTTGGAACTTACACGCAGATGCTCATGATTTTGATAGTCAAACGAGTTCTTTAGAAGAAGTTTCTCGTAAAATATTTAGCGCACACTTTGGACAATTATCAGTAATATTCTTATGGATCAGTGGTATGCATTTCCATGGGGCGTATTTCTCTAATTATTCAGCTTGGTTAACTGATCCTGTTAATATCAAACAAAGTTCACAAGTTGTTTGGCCAATTGTTGGTCAAGAAATTCTTAATGGCGATGTTGGTGGTAACTTTTCAGGTATTCAAACTACTTCTGGTTGGTTCCAAATGTGGCGTGCTGAAGGTATTACAAGTGAAGTTGAATTATACTGGATTGCTATTGGCGGTTTAGCTATGTCAGCTATCATGTTATTTGCTGGTTGGTTCCATTACCACAAAGCAGCACCGAAATTAGAATGGTTCCAAAATGCTGAATCAATGATGAACCATCATTTAGCTGGTCTATTAGGACTAGGATGTTTATCATGGTCTGGACATCAGATTCACATTGCTTTACCAATCAATAAGTTATTAGATGCGGGTGTTGCACCTCAAGAGATTCCATTACCTCATGAGTTTTTAATTAATCGTGAATTAATGAGTCAATTATACCCAAGTTTTGGGAAAGGCTTAGCACCATTCTTTAGTGGTCAATGGGGTGAATACTCTGACTTCTTAACATTTAAAGGTGGTTTAAACCCAGTTACAGGTGGTTTATGGTTAAGTGATGTTGCTCATCATCATTTAGCTTTAGCTGTTTTATTCATTGTTGCTGGTCACATGTACCGAACTAATTGGGGTATTGGTCATAGCATGAAAGAAATTTTAGAAGCGCACAAAGGGCCCTTCACTGGTGAAGGTCACAAAGGCTTATATGAAATTTTAACAACTTCATGGCATGCTCAATTAGCTATTAACTTAGCAATGATGGGTTCATTAAGTATTATTGTTGCACACCATATGTATGCAATGCCTCCATATCCGTACATCGCAACAGATTACGCAACGCAACTTTCATTATTTACACATCACATGTGGATTGGTGGATTCTGTGTTACTGGTGGTGCTGCTCATGGTGCAATTTTTATGGTTCGTGATTATACGCCAGCAAATAATTACAACAACTTATTAGACCGTGTTTTACGTCATAGAGATTCAATTATTGCACACTTAAATTGGGTTTGTATTTTCTTAGGCTGTCACGCGTTTGGATTCTACATCCATAACGATACGATGCGTGCATTAGGCCGTCCACAAGATATGTTCTCAGATAAGGCTATTCAATTACAACCTATCTTTGCACAGTGGATTCAAAATACGCACTTATTAGCTCCAGGTACAACAGCTCCGAATGCTTTAGCAACTACAAGTTATGCTTTTGGTGGTGAAGTTGTAGAAGTTGGTGGTAAAATTGCCATGATGCCTATTCAATTAGGTACAGCTGATTTTATGGTACACCATATTCATGCATTTACAATTCATGTAACAGTTTTAATTTTATTAAAAGGTGTTTTATACGCTCGTAGTTCAAAATTAATTCCAGATAAAGCTAACTTAGGTTTCCGATTCCCATGTGATGGTCCGGGCCGTGGTGGTACATGTCAAAGTTCAAGCTGGGATCACGTATTCTTAGGCTTATTCTGGATGTACAATTCAATTTCTGTTGTAATCTTCCACTTCAGTTGGAAAATGCAATCTGACGTATGGGGTACAATTTCACCAGACGGTAGTATTTCACATATTACAGGTGGAAACTTTGCTAGAAGTTCAATCACTATTAATGGATGGTTACGTGATTTCTTATGGTCACAAGCTTCGCAAGTTATTCAATCATACGGTTCAGCATCATCAGCATATGGTTTAATTTTCTTAGGTGCTCACTTTATTTGGGCATTCAGTTTAATGTTCTTATTTAGTGGTCGTGGATATTGGCAAGAATTAATCGAGTCAATTGTTTGGGCACATAACAAATTAAATTTTGCTCCGGCAATTCAACCACGTGCATTAAGTATTACACAAGGTCGAGCAGTAGGTTTAGCTCACTATCTTTTAGGTGGGATTGGAACTACATGGGCGTTCTTCTTAGCACGTGCAGTGTCAATTAGCTAGATGAAAACTTCGTATTCCCTGAGGAGGTATTACCACGTGGAAACGCCCTTTAATAGTAGTATAGCAGGTCGCGACATCGAATCTACAGGATTCGCTTGGTGGAGCGGAAATGCTCGTTTAATTAATGTTTCTGGAAAATTATTAGGTGCTCACGTAGCGCACGCTGGCTTAATGGTATTTTGGGCTGGTGCAATGATTTTATTTGAAGTATCGCACTTCGTTCCAGAGAAACCTTTATACGAACAAGGTTTCATTTGTATGCAACACTTAGCAACGTTAGGATATGGTATCGGTCCTGGTGGTGAAATTACTACAACTGTACCATATTTTGCTGTGGGCGTTATTCATTTAATCTCGTCAGCTGTTTTAGGTTTTGGTGGTATCTATCACTCATTATTAGGTCCTGATACGTTAGAAGAATCATTCCCATTCTTCGGTTACGACTGGCGTGATAAAAACAAAATGACAACAATTTTAGGTATCCACTTATGTCTTTTAGGTGGTGGTGCTCTATTATTGGTTGCGAAAGCAATGTACATCGGTGGTGTTTACGACACTTGGGCACCAGGTGGTGGAGATGTTCGTTTAATCACAACACCGACATTAAATCCAATTGTAATTTTTGGTTACGTATTCCGCTCACCATTTGGTGGTGACGGTTGGGTTGTATCAGTTAATAACATGGAAGATGTTATTGGCGGTCACGTTTGGATTGGTGTTTTATGTATTATTGGTGGTATCTGGCATATCTTTACAAAGCCGTTTGCTTGGGCACGTCGTGCATTCGTATGGTCTGGTGAAGCATACTTATCTTACAGTTTAGCTGCACTTTCACTTATGGGTTTCACAGCAGCGTTATACGCTTGGTATAATAATACAGCTTATCCTAGTGAATTATATGGTCCAACTGGTCCAGAAGCGTCTCAATCACAAACATTTACATTCTTAGTTCGAGATCAACGTTTAGGTGCTAATGTTTCATCAGCACAAGGTCCAACTGGTTTAGGTAAATATTTAATGCGTTCACCAAGTGGTGAGATCATTTTTGGTGGTGAAACAATGCGTTTCTGGGATTTACGTGCTCCATGGGTAGAACCATTACGTGGTCCAAATGGTTTAGATATAAACAAAATTAAAAATGATATTCAACCATGGCAAGAACGTCGTGCTGCAGAATATATGACACACGCTCCTTTAGGTTCACTTAACTCAGTAGGTGGTGTAGCGACAGAGATTAACTCAGTTAACTATGTATCACCTCGCTCATGGTTGTGTTGTTCACACTTCTTCTTAGCATTCTTCTTATTAGTAGGTCACTGGTGGCATTCAGGTCGTGCGCGAGCTGCAGCTGCTGGTTTCGAAAAAGGTATTAACCGTGCTAATGAACCTGTATTATCAATGCGTCCTATTGACTAAATGTCTCAA---TCTGTATCAGAACGGACTCGAATCAAAAGTGACCGTTACGAATCTGGTGTAATCCCTTACGCTAAAATGGGTTACTGGGATGCTGCATATGCAGTAAAAACTACTGATGTTCTTGCATTATTCCGTATTACACCACAACCAGGTGTAGACCCGGTAGAAGCTGCTGCTGCAGTAGCAGGTGAATCTTCTACAGCAACATGGACAGTTGTATGGACTGATTTATTAACAGCTTGTGACCGTTACCGTGCAAAAGCTTACCGTGTAGATCCAGTTCCAAATACAACAGATCAATTCTTCGCATTTATCGCATACGAATGTGATTTATTTGAAGAAGGTTCATTAGCTAACTTAACAGCGTCTATCATTGGTAACGTATTCGGTTTCAAAGCCGTAGCTGCATTACGTTTAGAAGATATGCGTATTCCTCACTCTTACTTAAAAACATTCCAAGGTCCTGCGACAGGTGTTGTTGTAGAACGTGAACGTTTAAACAAATATGGTACACCGTTATTAGGTGCAACAGTAAAACCAAAATTAGGTTTATCTGGTAAAAACTATGGTCGTGTAGTATATGAAGGTTTAAAAGGTGGTTTAGACTTCTTAAAAGATGATGAAAACATTAACTCTCAACCATTCATGCGTTGGAGAGAGCGTTTCTTATACTGTATGGAAGGTATTAACCGTGCATCTGCAGCAACAGGTGAAACTAAAGGTTCATACTTAAACATTACTGCAGCTACAATGGAAGAAGTGTACAAACGTGCTGAGTACGCTAAAATGGTAGGATCTGTAATTGTGATGATCGATTTAGTAATGGGTTACACAGCAATTCAAAGTATTGCTTACTGGGCTCGTGAAAACGATATGATCTTACACTTACACCGTGCTGGTAACTCTACATATGCTCGTCAAAAGAACCATGGTATTAACTTCCGTGTTATCTGTAAATGGATGCGTATGTCTGGTGTAGATCATATCCACGCTGGAACAGTTGTAGGTAAATTAGAAGGTGATCCTTTAATGATTAAAGGTTTCTATGATACTTTATTATTAACAAACTTAGAAGTTAACTTACCTTGTGGTATTTTCTTCGAAATGTCATGGGCTAGTTTACGTAAATGTATGCCGGTTGCATCTGGTGGTATCCACTGTGGTCAAATGCACCAATTAATTCACTACTTAGGTGATGACGTTGTATTACAATTCGGTGGTGGTACAATCGGTCACCCTGATGGTATTCAAGCAGGTGCTACAGCTAACCGTGTTGCTTTAGAAGCAATGGTATTAGCTCGTAACGAAGGTGCTGATTACTTCAACAACGAAGTAGGTCCAAGAATTTTACGTGAAGCTGCAAAAACTTGTGGTCCTTTACAAACAGCGTTAGATTTATGGAAAGACATCAGCTTCAACTACACATCTACAGATACAGCTGATTTCGCTACAACAGCTACAGCAAACGTATAA----------------GTGAGACTTACACAAGGTTGTTTCTCGTTTTTACCAGATTTAACTGATCAACAAATTGAAAAACAAATCGCTTACTGTATTAGTAAAGGTTGGGCGATCAATATTGAATGGACAGATGATCCGCACCCACGTAACAGTTACTGGGAATTATGGGGTTTACCATTATTCGATATTAAAGATACAGGATCTGTAATGTTCGAATTACGTGAAGCTCGTAAATCATGTGCAGCTGGTTACATCCGTGTTAATGCATTTAATGCTGCATACGGTACAGAAAGTTGTGTTATGTCTTTCATCGTTAACCGTCCAACTAATGAACCTGGTTTCTACTTAGATCGTCAAGAATTAGAAAGTCGTCGTATTGCTTACACAATTAAAAGCTACAGTGTTCAAGCTAATCCAGAAGGTGGACGTTACTAAAAATTCAAGGAATTAAGAGTTTATGGGGGATACCTTGGCATTCAGAAGCGATGAAGGACGTGGTTACCGACGATACGCTTCGGGGAGCTGGAAACAAGCTACGATCCGGAGGTCTCCGAATAAGGAAAC---TTAAAT-----ACTACTTATTGAATACATAAATAAGAAAGAGCAAACCTAGGGAATTGAAACATCTTAGTACCTAGAGGAAGAGAAAGTAA-AAACGATTCCCGTAGTAGCGGCGAGCGAACTGGGAACAGCCTAAAC-TTCAAA--TTAATTTG------AAGGGTAGTGGGACAATTGACAATGATTAAATGTGACAATTAGACGAATATAGATGGAATGCTAAACCAAAGAGAGTGATAGTCTCGTAGTCGAAAATTGAAACAATC-AAATTGTATCCCAAGTAGCATGGAGCACGTGAAATTCCGTGTGAATCTGCGAGGACCACCTCGTAAGGCTAAATATTCCTGAATGACCGATAGTGAAATAGTACCGTGAGGGAAAGGTGAAAAGAACCCCGGGAGGGGAGTGAAA-AGAACATGAAACCATAAACTTACAATCAGTAGAAGGACGACTAAATCGTCTGACTGCGTGCCTGTTGAAGAATGAGCCGGCGACTTATAAGTAGTGGCAGGTTAAGGCAGAGAATGCCGAAGCCATAGTGAAAGCGAGCCTGAATAGGGCGTTCGTCACTGGTTATAGACCCGAACCCGGATGATCTAACCATGGTCAGGTTGAAGCTTAGGTAATACTAAGTGGAGGACCGAACCGACTGATGTTGAAAAATCAGCGGATGAATTGTGGTTAGGGGTGAAATTCCAATCGAATCCGGAGCTAGCTGGTTCTCCCCGAAATGCGTTTAGGCGCAGCGGTAAATGTTATAACTTAGGGGTAAAGCACTGTTACGTATGCGGGCTGGTAATTCGGTACCAAGTCGTTGCAAACTAAGAATACTAAGTGGAAAATTTATCAGTAAGACTGTGGGGGATAAGCTCCATTGTCAAGAGGGAAACAGCCCAGAGCACCAGTTAAGGCCCTTAAA-AATTGCTAAGTGATAAAGGAGGTGGGAGTGCAGAAACAATCAGGAGGTTTGCTTAGAAGCAGCAACCCTTTAAAGAGTGCGTAATAGCTCACTGATCGAGTAAACCTGCGCCGAAAATGAACGGGACT-AAGTAATTTGCCGAAACTGTGCGATATAGAA---------------------------AAATATATCGGTAGGGGAGCGTTCTGTTGTAGGTCGAAGTATTAGCGGAAGCGGATATGGACGAAGCAGAAGTGAGAATGTCGGCTTGAGTAACGAAAATATAGGTGAGAATCCTATACCCCGAAAACCCAAGGTTTCCTCCGGAAGGTTCGTCCGCGGAGGGTAAGTCAGGACCTAAGGCGAGGCTGAAAAGCGTAGTCGATGGATAACGGGTTAATATTCCCGTACCATTATTTGT-TGAT-------ATCGAGGGACGGAGAAGGCTAAACTGGCCGGATATTGG--TTACCGGTTTAAGC-GTTCAAGATGATGAGAAACGGCGAAAACG---TTTTGAGTTGAGG-CGCGAGTACGAGATGCTACGGCATTGAAGCAGTCTATGTCATACTTCCAAGAAAAGCTTGCACTGTCAT---AAACAAA-TAATGCCTGTACCATAACCGACACAGGTGGGTAGGTAGAGTATACTAAGGGGCGCGAGATAACTCTCTCTAAGGAACTCGGCAAAATGACTCCGTAACTTCGGGAGAAGGAGTGCCTTCTTTATAGAAGGTTGCAATAACAAGATCCAAGCAACTGTTTATCAAAAACACAGGTCTCCGCTAAGTCGTAAGACGATGTATGGGGGCTGACGCCTGCCCAGTGCCAGAAGGTTAAAGAAGTCGGTTAGCATTCGCGAAGCTGGTGACTGAAGCCCTGGTGAACGGCGGCCGTAACTATAACGGTCCTAAGGTAGCGAAATTCCTTGTCGGGTAAGTTCCGACCCGCACGAAAGGCGTAATGATTTGGATACTGTCTCAGAGAGGGACTCGGTGAAATAGACTTGTCTGTGAAGATGCGGACTACCTGCACCAGGACAGAAAGACCCTATGAAGCTTTACTGTAACTTGGAATTGAAATTGGACTTTATTTGCGCAGTATAGGTGGGAGGCGTTGATACTATTCTTGCGGGAATAGAGGAGCCATCAGTGAGATACCACTCTTGTAATGTTAGATTTCTAACTTTGAATCATTATCTGGTCAAAGAACAGTTTCAGGCGGGCAGTTTGACTGGGGCGGTCGCCTCCTAAATGGTAACGGAGGCGCACAAAGGTTTCCTCTGAACGGGTAGAAATCGTATCTAGAGTGTAAAGGCATAAGGAAGCTTGACTGTGAGACCTACAAGTCGAGCAGGGACGAAAGTCGGTCTTAGTGATCTGACGGTGCTGAGTGGAAAGGCCGTCACTCAACGGATAAAAGTTACTCTAGGGATAACAGGCTGATCTCCCCCAAGAGTTCACATCGACGGGGAGGTTTGGCACCTCGATGTCGGCTCATCGCATCCTGGGGCGGTAGTACGTCCCAAGGGTTGGGCTGTTCGCCCATGAAAGCGGTACGCGAGCTGGGTTCAGAACGTCGTGAGACAGTTCGGTCCATATCCGGTGTAGGCGTTAGAATATTGAGAGGAGCCTTCTTTAGTACGAGAGGACCGAGAAGGACATACCTATGGTGTACCAGTTATCGTGCCAACGGTAAACGCTGGGTAGCTACGTATGGAGTGGATAACCGCTGAAAGCATCTAAGTGGGAAGCCCACCTCAAGATAAGTATTCTCATCACG-TAA--GTGAATAAGGTCACGGTAAGACTAACCGTTTGATAGGCATTAAGTGTAAGTCCAGTAATGGATGT-GCTGAGATGTACTAACAGACCGAAGACTTG-------TTTTAAGAGAGTTTGATCCTGGCTCAGGATGAACGCTGGCGGTATGCTTTACACATGCAAGTCATACGAGG-------------GTTTTTAACTCAAGTGGCGGACGGGTGAGTAACACGTAAG-AATTTGCCTTTAGGAGGGGGATAACAGTTGGAAACGACTGCTAATACCCCATATGCTT-TCGAGTAAAATGGATTTACTTCTGCCTAAAGAGAAGCTTGCGGCTGATTAGCTTGTTGGTGAGGTAATGGCTCACCAAGGCGACGATCAGTATCTGGTTTGAGAGGATGATCAGACACACTGGAACTGAGACACGGTCCAGACTCCTACGGGAGGCAGCAGTGGGGAATTTTCCGCAATGGGCGAAAGCCTGACGGAGCAATACCGCGTGAGGGATGACGGCCTATGGGTTGTAAACCTCTTTTTTCAGGGAGGAAT-CAATGACGTGTACCTGAAGAATAAGCATCGGCTAACTCCGTGCCAGCAGCCGCGGTAAGACGGAGGATGCAAGTGTTATCCGGAATCACTGGGCGTAAAGCGTCTGTAGGTGGTCAAATAAGTCAACTGTTAAATCTTGA-AGCTCAACTTCAAAATCGCAGTCGAAACTATTAGACTAGAGTATAGTAGGGGTAAAGGGAATTTCCAGTGGAGCGGTGAAATGCGTAGATATTGGAAAGAACACCGATGGCGAAGGCACTTTACTGGGCTATTACTAACACTCAGAGACGAAAGCTAGGGTAGCAAATGGGATTAGATACCCCAGTAGTCCTAGCTGTAAACAATGGATACTAGATGTTGGACAGATCGACCTGTGCAGTATCAAAGCTAACGCGTTAAGTATCCCGCCTGGGAAGTATGCTCGCAAGAGTGAAACTCAAAGGAATTGACGGGGGCCCGCACAAGCGGTGGAGCATGTGGTTTAATTCGATGCAACGCGAAGAACCTTACCAGGGTTTGACATGATACGAATTTTTTTGAAAGAAAAAAGTGCCTTTTGGAGCGTATACACAGGTGGTGCATGGCTGTCGTCAGCTCGTGTCGTGAGATGTTGGGTTAAGTCCCGCAACGAGCGCAACCCTCATTTTTAGTTGCC-TT-TTGGAACTCTAGAAAAACTGCCGGTTATAAACCGGAGGAAGGCGGGGATGACGTCAAGTCAGCATGCCCCTTACACCCTGGGCTACACACGTGCTACAATGGGTGAGACAATGAGATGCAAATCTGCGAAGACTAGCTAATCTATAAACTCACTCTAAGTTCGGATTGTAGGCTGCAACTCGCCTGCATGAAGTTGGAATCGCTAGTAATCGCTGGTCATCTACACAGCGGTGAATCCGTTCCCGGGCCTTGTACACACCGCCCGTCACACCATGGAAGCTGGTTATACCCGAAGTCGTTACTTTAACCG-TTTGGAGAAGGACGCCTAAGGTAGAATTAGTGACTGGGGTGAAGTCGTAACAAGGTAACCGTACTGGAAGGTGCGGTTGGATCACCTCCTTATGGCAAAAAATAAAGGTGCACGAATTTTGATTACTTTAGAATGTATTGAGTGTCGTTCAAATTTAAATAAACGTTCACAAGGTGTATCACGTTATCATACACAAAAGAACCGTCGAAACAATCCAGAACGATTAGAATTGAAAAAATATTGTCCACATTGTAATAAACCTACTATTCATAAAGAAATAAAATAAATGAA------------------------------------------------------------TAACATTT------------------------------CTATTAAATGTCTTAAGTCAGAAAAGATTGAATCGGGAGCGTGTCAGGGTCGCTTTGTAATCAATGCATTAAGAGCCGGCCAAGGAATTACAATTGGTAATCAGTTACGAAGAGTTTTGTTAGGTGATTTAGGTGGGATGGCAATTTCAGCAGTTAGAATTGCTGGTATTACGCATGAATTTTCAACAATTCCGGGTGTACGTGAAGATATTTTAGAAATTCTTTTAAATTTAAAAGGAATTGTTCTTAAAA---GCGAAATCAATGATATTCAATTTGGTCGACTAAAAGTACAAGGTCCTGCTGTTGTAACAGCTGACTTAATTCAACTTCCCTCGAATTTAGAAATTATAAATCCTAATCATTACATAGCGACAATTTCGACATCAAATATTCTTGAGATTGAATTTAAATTTGAATATGGCACTGGTTATAAATTAGCTACTCAAACATTTACGGATGATTCTGAAAATTATCTACAATTAGATACAGTTTTTATGCCAATTCAAAAAGTAGATTTTAAGATAGAAAATGTTTATGATTCAGCGAATAATATTACTGAACGATTATTATTAGATATTTGGACAAATGGAAGTATTTCACCAAATGAGGCTTTAGAATCTGCTGCTCAAGTTATTGTTGACTTATTTACATTATTGATTAACAATAAAAATATGGT------TAATACTAATCAATTAGAATCTAAACCGGAATCTAGTAGTATTGAACCATATACTAACATTGCAATTGAAGAATTACAATTATCTGTTCGTGCTTATAATTGTTTAAAAAAAGCACAAATAAATACTGTAGGAGATTTATTACAGTATTCTCCAGAAAAACTACAAGAACTTAAAAATTTTGGTCGAAAATCAGCAGACGAAGTTTTTTCTACATTAAAAAATAAACTGGGGATTATTTTGAAATAAATGAAAAAAGATT------TAAATTATATCAATGCGTTGCCTGATTTTCTAGCAATGCAAAGAATAAGCTTTTGTTGGTTTATTACTGAAGGCTTAAACGAAGAACTATCATTATTTTCTCGAATTCAAGATTTCAGTCAAAATACTGAATATATTATGTTTGGAGAAGAATATCGTTTAATAAAACCTTCTTATAATCTTTTAATTGCCCGAAAGTATAGCGGCAATTATAGAGCTCAACTAGTTATTCCAATTGAAGTACGAAATAAAATCGCCAATAGTGTAAAGTATCAAAAGCAGTTCCCTGTCATTACTTTTCCTCTTATGACAACTGATGCAACGTTCATTATAAACGGATGTGAACGTGTAATAGTTAGTCAAATTATTCGAAGTCCTGGTGTTTATTTCGAAAAAAACAAAAATCAGAAAACCCGAAATCAGTTTAAACGGAAATTATCAACTGATATCAATAAACTTCGCTCATTCATCCCATCAGGCGAAGCTTTTATCTCCGAACTTGACTTATTCTTTCCTACTCCACTGCCAACTTATGATCCA-----------------ATTAAAAA----------ACAAAAAAAA---------------------------ATTGTCCCGCATTGGCAATCTAACTCAATTTATTATTACTCAATAAAATACCTAAAAAAAACAAAAGG---TAGCTCTTTTTTT---TATTTTTTAAAATGGTTTAAATTTTATAAAATTGCATCAGAAA---GTATTCAAGGTCAGTCAAAAAGAAAATTAATTCAATTGTTTTTAAAATGGTTAGGATTAGCTATTTTAATTTT-------------CTTTTAAAATTATTACTAAA-----GTATGAGATTTTTAACATACGATCGTTT-----------------AATTAGTAAATCACAGCAATTGGT-----------GACTATTAAATTAACATCACAATTGTTATTAGTGTCAAAACA-GCCGCAAAATTGGTTGTTAAAAATGAAA-------------ACGTTCTCATTTTTAA-------ACCAACAACTTTCTTCTACACTTCCCAAGTTAAATAGTATCCTATCAAACCTACAATCTGAAAATTTACGCCCTACGATATATTTT-----------TCTGTAAG-----CTTAAAAGAACATTTAAAATAT---------------ATTTTTGGTAAGAATAAATTACATAAGTATTTGAAAACTAAAACTCAATTTCTTCTAT-----ATCGAAAAGACCATGAGATTAAAACAAATTATAACAAAAAATATGATGAAAAAGATTTATATACAGCTACTTTAATTCCTGAATACGGTTCATGGATTAGGTTTAGTTTCCAAAAAAAC--------ACAAAAATAAATTCCTATAAATATCCCTTAAAGAATCAA----GAAGATGAAATAATTATTCAATTAGATAAAGTAAATCAAAAACCTATTCTCCATTTGTTAAAAGAAATGGGTTTAACAGATTTAGAAATTTATCAAAACTTAGAGCACTCTGAATTTTTCTATTTTAATAAACCATTATTATTTAATTCAAAATACTCCAATCAGCCATTATCTCGTTTTAATTTAAATTCAACTTACTTTAATAAT---ATTTCTGAATTTTCAAAAATATTTGATCCTAGCTATTATCGATTAGGTCGAGTTGGAAGATTAAAACTAAATAATAGATTAAATGTACAAATTAATGAGAGATTCCAAACCATAACTTATGAAGATATTTTCGCTATTATTGATAAATTAATTAATCTTACTATTACGAAAACTGTTCAAGATGATATTGATCACTTAAAAAATCGGCGAGTTCGTTCAGTCGGTGAATTACTACAAAATTTACTTCAAATTGGTTTTCAACGTTTAATTAGAAAACTAAGAAATCAAACCAATAAAATGGATGCC--------------------------GGACAATTATTAAGTTTTAACATTGTTAATGCAACGGTACGAGAATTTTTTGGATCAAGTCAATTATCACAGTATTTAGACCAAACTAACCCTTTATCCTCGCTAACTCATAGACGTCGAATTAGTGGTTTAGGGCCAGGTGGATTTGATCGTGATCGAATTAGTTTTGCTGTTCGTGATATTCACCCTAGTCATTATGGTCGAATATGCCCTATTGAAACTCCAGAAGGTCAAAATGTTGGATTAATTGCTTCTTTAACAACATGTGCGCGAGTAAATAAATCAGGGTTTTTAGAAACTCCATTTTGGCGTGTAATAAATGGAAAAGTAATTAAGACTGGCTCGCCAATTTATTTAACAGCAGATATTGAAGATTTTTATAAAATTGCTCCTGCAGATATTGCTGTTAATAAAGAAAATTATTTAATTAAAAATTTAATTCCAGTTCGTTATAAACAGGACTTTGTTAACGTTACTCCATCAGAAGTTGATTTTATTGCCATTTCACCTGTTCAAGTTGTTTCTGTAGCAGCTTCCTTAATTCCATTTTTTGAACATGACGATGCTAACCGAGCATTGATGGGATCAAATATGCAACGACAATCAGTTCCACTAATTTTTCCACAAAAACCAATTGTAGGTACGGGATTAGAAAACCAAATTTCAATTGATTCTGGATTAACATTAAATGCTCAACTTGCTGGTACTATTACTTCAGTAACTGCAAATAAGATTGTTGTAACTAGTGAAAGTGG---AAAAAAATTAACTTACAGATTACAAAAATATCTACGATCAAATCAACAAACTTGTATTAACCAGCGCCCAATTGTTTGGAAAGGAGAAACAGTACAATCTGGGCAGATTCTAACAGATGGTCCAGCGATTACAAGTGGTGAATTGTCATTAGGGCAAAATGTCTTAGTTGGTTATATGCCATGGCAAGGTTATAATTTCGAAGATGCAATATTAGTTAGTGAAAGGTTAGTTTATGATGATGTATTTACTTCAATTCATATTGAACGATATAAAATTGAAATTGATCGTAATTCCGAAACTTCTGAGCGAACAACAAAAAATATTCCAAATTTAACTTCGAATGAACTTAACCACCTAAATGAAGATGGAATTGTTAAGGTCGGGACTTTTGTTAAACCAGGTGATATTTTAGTAGGAAAAGTTGTTTCAAGTAATACTTCTGAACAATTACCAGAATCAAAACTTTTACGTGCTATTTTTGGTGCAAAAGCAAAAGGAGTAAAAGATAATTCATATAAAATGCCGGACGGAGATTATGGGCGGGTAATTGAAACGGTCACATTTAATCGACGGACGAA------------AGTGACATATCAATTTGAAAAAATTTATATATTTATTGCTCAAATTCGTAAAATTCAAGTTGGTGATAAAATTGCAGGTCGTCATGGAAATAAAGGAATTATCTCGCGTATTTTACCAAGACAAGATATGCCATTTTTACCAGATGGAACACCTGTTGATATTCTTTTGAATCCTTTAGGCGTACCTTCGCGAATGAACGTTGGCCAATTATATGAGTGTTTATTAGGATTAGCAGGTGATAAGTTAAATTGTCGATTTAAAATTTTACCTTTTGATGAAATGTATGGATTAGAAGTATCAAGAATTTTAATCAATAAAAAATTACGTCAAGCTTCTATTTCAAAGAATGAAAGTTGGTTATTTAATCCATATGCACCAGGAAAAATTGTTTTAATTGACGGTCGAACAGGAATAGAATTTGAAAATCCTGTTACAGTGGGTAATGCTTACATGCTAAAACTTATTCATTTAGTTGATGATAAAATGCATGCTCGGGCTACAGGACCGTATTCGCTAATCACGCAGCAACCTCTTCGAGGAAAAGCTCAGCATGGTGGACAACGGTTTGGGGAGATGGAAGTTTGGGCTTTAGAAGGTTTTGGGGCAGCATTTACATTAAAAGAATTATTAACAATTAAATCTGACGATATGCAAGGTCGAAATGAGACCCTGAACGCGATTGTTAAAGGTCAACAGATTCCAAAGTTTGGAATTCCTGAATCGTTTAAAGTTCTATTGCATGAATTACGATCAATTGGATTAGATATGAGCACATATAAAATTGAAAAATTTAGCTCAGATAAAAAATACGAGGTTGAAGTGAATTTAATAGAAAAATACAATGCTTTATTAAAAACATTTTCACCTACTTCGAATATAAATGATATTTCATTTTAAATGGCAAAAAAAAGTATGATTGAAAGAGAAAAGAAGCGTATTAAATTAACTAAAAAATATGCTTTAAAACGAGTGACCTTACTAGAACAATATCGTACTGCATCAAGTTTTAGTTCAAAAATTGAAATTCATTCAAAAATTCAAAAATTACCACGGAATAGTGCTAAGACACGAATCCGCAATAGATGTTGGAAAACTGGAAGACCAAGAGGTGTATTTAGAGATTTTGGCTTATCACGTCATGTTATCCGTGAAATGGCTCACCAATGTTTATTACCAGGTGTTACTAAGTCAAGTTGGTAAATGATTAACCAATCAAACAAAGTATTAAATAACAACATAACAAAGTTGGTAAATCAAACTTACCAATATGGTTTTTCAACGAATATCGAAAAAGAAATTATTGAAAAAGGATTAAATACAAAAACTATTCATTTGATTTCACAGAAAAAAAAGGAAACACCTTTCTTATTAAATTTTCGATTAAAAGCTTATAAAAAATGGAAACAGATGTCTGAGCCAAACTGGGCTTATTTGAAATTTCCAGAAATTAATTATCAAGATATAATTTATTATTCAGCTCCAAAATCGCAAAAAAAATTAAAAGATTTAAGTGAAGTAGACCCAGAATTATTAAAAACATTTGAAAAGTTAGGGATTTCACTAAGTGAACAAAAACGCCTAACAAACGTTGCAGTCGATGTAGTTTTTGATAGTGTTTCAATTGGTACAACCTTTCAAGAAGAATTGAGTAAACATGGTGTAATTTTTGCTTCCATTTCTGAAGCAATAAATGATTACCCAGATTTAATTGAAAAATATTTAGGTTCCGTAGTACCAATTGGCGATAATTATTTTGCTGCTTTAAATTCGGCCGTCTTTACTGATGGTTCATTTTGTTATATTCCTGAAAATACAATTTGCCCATTAGATTTATCAACTTATTTTCGAATTAATGATCAAAAATCAGGTCAATTTGAACGAACACTAATTATTGCAGAGAAAAATAGTCAAGTTAATTACTTAGAAGGTTGTACAGCCCCTCAGTATGATACAAACCAGTTACATGCCGCAGTTGTTGAGTTAATTGCTCTAGAAAATGCTAATATTAAGTATTCAACAGTGCAAAACTGGTATTCAGGAAATGAATTTGGTAAAGGAGGAGTATATAACTTTGTAACAAAACGAGGCTTATGTGCGGGAGCAAATTCAAAAATTTCTTGGACACAGGTTGAAACGGGTTCAGCTATTACTTGGAAATACCCAAGTTGTTTATTAATAGGAGATAAAGCTCAAGGTGAATTTTATTCTGTAGCATTAACAAATAATTATCAACAAGCTGATACAGGGACAAAAATGATTCATATGGGTAAATACACTCGTAGTCGAATCATCTCAAAAGGTATATCAGCTGGTAAATCTAAAAATAGTTATCGAGGCCAAGTTGCTGTAACTAATAAAGCAATTGGTTCGAGAAATTATTCACAATGTGACTCGCTATTAATTGGAAATTTATCAAATGCAAATACATTTCCTTTTATTTCGGTTCAAAATGCAACAAGCAAAATTGAACACGAAGCGTCTACTTCAAAAATTGGAGAAGAACAAATTTTCTACTTCTTACAACGTGGTATAGGTTTAGAAAAAGCAATTGAATTAATGATTAGCGGCTTTTGTAAAGAAATTTTTACAGAATTACCTCTGGAATTTGCCGCAGAAGCAGATAAATTATTAACATTAAAATTAGAAGGAAGTGTTGGCTAAATGACTTTGAATTTACCTATCTTGGAAATTAAGAATTTAGAAGTTTCAATCAATGAAAATCAAATTTTAAAAAAATTAAATTTGTCAGTTGAAAAAGGTGAAATTCACGCTATTATGGGTCCGAATGGCTCTGGAAAAAGTACATTTTCTAAAGTTCTTGCAGGCCATCCTTCATATTCAATAATAAACGGAGATATTATTTTTAAGGGAGAAAGTATTTTAGCTCTTGAGCCGGAAGAAAGATCACATTTAGGTATTTTTTTAGCATTTCAATATCCAATTGAAATCCCTGGGGTTAGTAATGAAGACTTCT-----TACGTCTTTCGTACAATTCAAAACAA-AAATTTTACAACAAACCAGAAGTAGACCCAATTGAATTTTTAAGCATCATTAATGAAAAATTAAAATTGGTTAATATGTCACCTG------CGTTTTTAGGAAGAAACGTTAACGAAGGATTTTCGGGGGGTGAGAAAAAACGAAATGAAATTTTACAAATGATACTATTGGATTCAGAGTTATGTATCCTAGATGAGACAGATTCAGGTTTAGATATTGATGCATTAAAAATTATTTCAAATGGAATCAATAAATTTATGACTCCTGACAAAGCAATTATTTTAATCACGCATTACCAACGCTTACTTGATTATATCAATCCTACTTATGTACATGTAATGCAAAATGGTAAGATTATTAGAACTGGTTCAGCTGAGTTAGCCAAAGAATTGGAGGATAAAGGATATGAATGGTTAGAAGTCTAAATGAGTTTAGACGAAAAATTTATTCCAATTCGAAACACTTTTTATGACATTATCGCTAGTTT---------TTTTCAAACAATAGCGAGAGTATTTGGTTATCCAAATAATTGATAGTCTTCCACGTCATAAAACATTCTGGCCACC------AATTCAACGTCCGGAAACATGGTTTGAG--GTGATTTTTGGTCCAACACCAAAAGTTGACACAGTTCCAAAGTATATTTATGAGAGTCAAGATGAAGGATTTTATAACTTTTATATCGA--------AAATTATAAAAATATTTATTTTTTACCCGATTGGCTA---------TCTCAATTTATTCAAGTCAAA-------------CTAAATATTTGTTTAGATCTAACCGTTCTAGAAA------------------------------------------CAATAAGGGAAGTTTTATTTGTAGGTTTAGTGGTTTATTCTCAGATTATTATATTTAGAATAGCACTATCTTGGTTTCTTTATATTAACCCTTATACTTTTCCATGGTGTTATTTAGCTGCTGCTGTTGATTGGACAGAAGAAATTCTACAAGGGGTTG------------TGCCGGCAATTCTAGGTGTCAATGTTACTGGTAGTGTCTTTTTGGGTCTGCTTGGTGTAATGGCAGATGGTTTAAATCATTTAGTATTCACCATGCCTTTCTTACCAAG------------CGAAGGAGAAGA--------------------------AACAAAAATGTT-------------------------------------AATTAACCAAGAAATGAG--------------AGACGTTCTTAAATTTCATTAT-----------------TTACCAATTTTGTGGTATCGATATCCAATTCCAAACGAGATAAGAGAATTCTGGTA------------------------------------------------------------------TTATGATCGCCCGGATATTTTGA----------------------------------------AATA---TATGCAAAATGCTTATAAAGATTTGGATATCCAGTTTTTACC-----------AGATAGTGTCGTAAAACAACTAAATG
>Hcalidilac
ATGGTAAATATTCGTCCAGACGAAATTAGTAGTATTATCCGTGAGCAAATTGAAAAATATGATCAAGATGTTAAAGTAGATAATATTGGTACTGTATTACAAGTGGGTGATGGTATTGCTCGAGTTTATGGTCTTGACCAAGTTATGAGTGGTGAGCTTTTAGAGTTCGAAGACAAAACAGTTGGTATTGCTTTAAACTTAGAGAATGATAACGTTGGTGTAGTATTAATGGGTACAGGCCGTCAAATTTTAGAAGGTAGTACTGTAAAAGCAACTGGTAAAATTGCGCAAATCCCTGTTGGTGAAGCATTTTTAGGCCGTGTTGTGAATCCATTAGGTGCACCAATCGATGGTAAAGGTGAAATTGCAGCAAGTGATAGTCGTTTAGTAGAATCAATGGCACCTGGTATTATTAGTCGTAAATCAGTGTGTGAACCTTTACAAACAGGTATTACTTCAATTGATGCGATGATTCCAATTGGTCGTGGTCAACGTGAGCTTATTATTGGTGACCGTCAAACAGGAAAGACATCAATTGCCGTAGATACAATTATTAATCAAAAAACAGAAGACGTTGTTTGTGTATATATTGGTGTAGGTCAAAAAGCATCCACAGTGGCACAAGTTGTAAATGTTTTAGACGAAAAAGACGCAATGTCATATACAATTGTTGTATCTGCAAGTGCGAATGATCCTGCAACATTACAATACATTGCTCCATATTCTGGTGCTGCATTAGCTGAATACTTTATGTATAAAGGAAAAGCAACATTAGTAATCTATGATGATTTAACTAAACAAGCGATGGCATATCGTCAAATGTCATTATTATTACGTCGACCACCAGGGCGTGAAGCTTATCCAGGTGATGTATTCTACTTACACTCACGTTTATTAGAACGTGCTGCTAAGTTAAGTGATAAATTAGGTGGTGGTAATATGACGGCACTTCCAATCATTGAAACTCAAGCCAGTGATGTATCTGCATATATTCCAACAAATGTAATTTCAATTACAGACGGTCAAATTTTCTTATCAAACGATTTGTTTAACTCGGGTATTCGTCCAGCTATTAACGTTGGTATTTCAGTATCACGTGTAGGTTCAGCAGCACAAACAAAAGCAATGAAAAAAGTTGCTGGTAAGTTAAAATTAGAATTAGCACAATTTGCCGAGTTAGAAGCGTTCTCACAATTTGCTTCAGATTTAGATGAAGCAACACAGAAACAATTAGCACGTGGAACTCGTTTACGTGAATTATTAAAACAACCACAAAACTCACCATTATCAGTAGCTGAGCAAGTTGCTTTAATTTATACAGGTATTAACGGTTATTTAGATGATTTACCAGTTGGTGATGTAAAAAATTACTGTGCTAGCTTAATTAGATATTTAGCAACATCAAATAAACCATATATAGAAATTGTTAAATCAACAAATCAATTTACAGAAGAAGCTGAAGCTTCATTAAAAGAAGCAATTTCTGAGTCAAAAGAGGCTTTTATGAAATCTAAA---TAAATGATTAATCTTTCAATACTAATTTCAAGTTCAGAAGTTAGTGGGCCTGGTGGGCTTTTTGATTTTAACTTGACTTTACCATTAGTTGCCATTCAATTTGTTTTATTAACTGTTCTATTAAATGTTATTTTATATAACCCACTATTAACAGTTATTGAAGAACGAAAAGAATATATTCTAACTAATTTAAGTAAAGCTTCAGAGTTATTAGCAGAAGCCAACAAACTAACTGAAAAGTACGAACAAGAATTAAATAACGTCCGTAAAGAAGCCCAATCAGAAATTACAAACTCGCAAAAAATTCATAAAGAAATTTTAGAGATTGAATTAGACATTTCTCAAAAATATATTGATAATTTATTAGATACTATTCAAAAAGATCTTCTTGCTAAAAAGAATATGGCATTAAATAGTTTAGATGAGATTGTTCAATCTTTATGTGTTGATATTGAAACTCGATTATCAATCTAAATGTTTGAAAAATTTACTGAGGGCGCGATAAAAGTTATTATGCTTTCCCAAGAAGAAGCCCGTAGAATGGGGCATAATTTTGTTGGTACAGAACAGCTTTTATTAGGTGTAATTGGTCAACGTCATGGTATTGGGGCACGAGCTTTAAAAAAAATGAAAGTTACACTAAAAAAAGCTCGTAAGGAAATTGAATTATATATTGGTCGAGGAACGGGTTTTGTAGCTTCGGAAATTCCATTTACTCCCCGAGCAAAACGTGTCTTAGAAATGGCTGTTCATGAAAGTAAAGATTTAAGCCAAAATTTTGTTGGAACAGAGCATATTCTTTTAGCTTTAATTGCAGAGTCAGATGGTGTTGCAATGCGCACATTAGATAAGTTAAATATTGATATTCCAAAATTACGAAGTTTAATTTTTGCTTATATTGAAGAAACGCAAGAAGAAATTTTA------CGTCCATTAACGCAGGCCGAAAAA------------------------------TTCTTATTAGAGCGTGATAAAAAA---------------GGGAGTCCTACCCCTACTTTAGATGAATATGCTGAGAATGTTACAAAAGAAGCTATCGATGGAAATTTAGATCCAGTAATTGGACGTGAAAAAGAAATCGATGACGTAATTGCAGTCTTAGCACGTCGAACAAAAAATAACCCAGTTTTAATTGGTGAACCTGGTGTAGGTAAAACTGCCGTTGCAGAAGGCTTAGCTCAATTAATTTTAA---CTGAAAAAGTACCTGATTTTTTAGATGGTAGTCTAATTATGGCCTTAGATTTAGGCTCTATTCTAGCAGGTACAAAATATCGAGGTGAGTTTGAAGAACGTTTAAAACGAATTGTGGAGGAAGCACAAAATGATTCCGCTGTAATTATTGTAATTGACGAAATTCATACATTAGTTGGTGCAGGTGCAGCAGAAGGTGCAGTAGATGCTGCCAATATTTTAAAACCAGCTTTAGCACGGGGTAAGTTCCGTTGTATTGGAGCTACAACTAATGATGAATATCGAAAATACATTGAACGTGATCCAGCCTTAGAAAGACGCTTCCAACCGGTCCATGTGGAAGAGCCAAGTGTTGGAACAACAATTGAAATTTTACGTGGTTTACGTTCAAAATTTGAACAACATCATACTTTAAGTTATCATGATAAAGCTCTAGAACAAGCTGCAATTCTTTCTGATAAATATGTTGCTGACCGTTATTTACCAGATAAAGCTATTGATGTTTTAGATGAAGCTGGTGCACGTGTACGACTAGAAAATCGTCGTTTACCTCTTGGTTTACGAAGTTTAATGCATGAGTTGCAAGAAACAATTAAAGATAAAGAAGATTGTATTAAAGAACATGATTTTGAAGCAGCAAAACAACTGTTAGATCATGAAATGGAAGTTCGAACACATATTCGAATTATGAAGCAATCTGCTTTAACCAGTGAAGCACGTGGATTTA-----------------GTCGTCGCGATGTAGATATGGTAACAGAAAATGATGTAGCGGATGTTGTTTCAAATTGGACTGGTATTCCTGTAGCAAAAATCACTGGTTCAGAATCGGCACGGTTATTAAAAATGGAAGATACGTTACATGAACGTATTATTGGTCAAAAACATGCTGTAGTAGCCGTATCAAAAGCAATTCGTCGAGCTCGAGTAGGCTTACGAAATCCAAACCGTCCAATTGCAAGTTTTATTTTTGCTGGACCAACAGGTGTAGGTAAAACTGAATTGACTAAAACCCTGTCAGATTATATGTTTGGTAGTGAAGAAAGTATGATCAGGCTAGATATGTCTGAATATATGGAGAAACATACGGTTGCTAAATTAATCGGTTCACCACCAGGTTATGTCGGTTATAACGAAGGTGGACAGTTAACCGAAGCGGTTCGTTCAAAGCCATATTCAGTTGTATTATTAGATGAAGTTGAAAAGGCTCATCCAGATGTATTTAATTTACTATTACAAATTTTAGACGACGGACGTTTAACAGATTCAAAAGGACGAGTAATTGATTTTACGAATACGCTAATTATTATGACTACTAACTTAGGTGCAAAAATTATTGAGCGTGAA------------------------------------------------------------AGTGGAATTAAA---GGGAAGTCAGAGCAAGGTGAAGGTGGTTTTAAAATCACTCCAGATGCTG------------------TTATTGGCTGGCAACCAGCCCCAGAACCTATTAAGGATCCTGAAATTTTTGAGCGGGTAACAAGATTGGTAAATGATGAATTAAAAAACTTCTTCCGACCAGAATTTCTAAACCGTATTGATGAAATTATTGTTTTTAATCATTTAACCCGAATTGATATTTGGGAAATTTGTGAACTAATGATTAAGTCTGTTCAAAATCGATTAAAAGAAAAAGGAATTAATCTTATTGTTGAACTTTCAGTACAAGCGTTTTTAACAGATGAAGGGTATGACCCAATTTATGGTGCTCGTCCATTACGCCGTGCCATTATGAAATACTTAGAAGATACTCTTGCTGAACAGTGTTTATCAAAAACTTTATATCCT---------------AACACAAAAATTTATGTTCGAAGAAAAAAAG--------------------------------------------------------------TAGAAGGAACATTACTTATACAAATGAATTAGAAGTTGAAATCGA------------------TTTTAGTGATGTTGATCCAAGTTTATTAGAGGAATCT--T-AATGAAATATTCAAAA---AATAATACACAATTGTTTA---------------------TTAAGCAACAATTACCTCATAATTTTCTTGCTGAACAAATGATATTAAGTGGATTATTAATTAGTTCAGATGCTATTGATA-TTACGGTCCAAACTTTACCTGTTGAAGCTTTTTATTTTAAAAATCATCAAGAAATTTATAAAGCTATCATATTTTTGTATCAAAATAAATTATCGATTGATATTCTAACACTTTTAACATTTTTGCAAGATAATGGGTTATTGCAAAAAATTGGAGGTATAAAAGTTTTAATTGAATTAATAAGTCAAATCCCTAACTTAAATTATCTAAACGAATACTTAGCTTTAATAAAAGATAAATTTTTTAGACGCTGTCTAATAAAGTTTGGTTATGAGACTATAAATTCAGCTTATATAACCAATGTTGGATTAGAAAAAATTTTGACCGATTGTGAAACGAAAATTTTTAATTTAACAACTGAAACGAAAGGTCAAAATTTATTTAGTACTGGTGAATTATTAAATACTATTTTTCTTGATTTAAAAGAAAAGTCACTACATCCAAAACTTGTTGGACTAACCTCAGGATTTGATGAATTAGATTCTTTGACGCAAGGTTTTCAAAAATCAGATTTAATTATTTTAGCTGGGCGACCCGCTATGGGAAAAACGGCTTTGAGTCTCAATATAACACTGACCTCGATAAAAAAATCTCAACTTCCGGTCTTATTTTTCAGTTTAGAAATGTCAAAGGAACAAATTATACACCGGTTATTAGCTATGGAAACTAATATTAATCAAATTAGATTAAAAAATGGAAACTTATCTCAATCAGATTGGGCAAAATTAACAAAGGTTATTAAACTTTTATCTAAACTTCCTTTATTTATTGATGATACTGTAGATTTGTCAATAAATGAGATTCGCTCAAAAATTAAAACTATTTTATTTGACAAAAAAAAAATTGGATTAATTATTATTGATTACCTTCAATTAATGCAGATTTC------TACGACTAAATTAGATAATAGAGCACAAGAGTTGTCACATATTACCAGATTACTAAAAACTCTAGCACGAGAATTTAATGTTCCGATTATTGCATTATCTCAACTTAGTCGGAATGTTGAAAACCGTCTTGATAAAAAACCAATACTTTCAGACTTACGTGAAAGTGGCTCTATTGAACAAGATGCAGATCTTGTATTAATGCTTTATCGTAACCAGTTGATACCAAAAACAGAT--TCGCATTCATTTCAAAAGTTTGAATCAGAACA------------------AATTGAACTTATTTTGGCCAAACATCGAAATGGTCCTACTGGAACCATTAAACTTCGATTTGACAAAAAGAAAATGAAATTTTCTAGTTT----------------------------------TAATAATTAATGGCAAAAGTTGTAGGAATTGATTTAGGTACTACGAATTCCGTAGTAGCTGCAATTGAAGGTGGTCAACCTAGTGTAATTATTAATGCAGAAGGTTTACGAACAACTCCTTCTATTGTTGCTTATACAAAAAAACAAGAACTTTTAGTAGGGCAGATTGCAAAACGTCAAGCAGTTATTAACCCAGAGAACACGTTTTTTTCTGTAAAAAGATTTATTGGATCAAAAGAGAAAGAAGTTTCAGAAGAGTCAAAACGATTACCATATAGTGTAGGTAAAGATCAAAACGAAAATATTAAAATTAAATGTCCAGCGTTAAACAAAGATTTTAGTCCAGAAGAAATTTCTGCTCAGGTCTTAAGAAAATTAATTAATGATGCAACAGATTATTTAGGACAAGAAGTCACACAGGCCGTTATTACTGTACCAGCATATTTTAATGATTCCCAACGACAAGCGACTATGGATGCTGGAAAGATTGCTGGAGTCGAAGTTTTACGAATTATTAATGAGCCAACGGCTGCTTCTTTAGCTTATGGATTAGATAAAAAACAAAATGAGACAATTTTAGTATTTGATTTAGGTGGTGGTACCTTCGATGTTTCAATTCTAGAAGTTGGGGATGGAATTTTTGAAGTTTTATCAACAGCTGGTGATACAAACTTAGGTGGAGATGATTTTGATAACGTTTTAGTAAATTGGTTAATTAACGATTTTAAAGAAAAAGAAGGAATTAATTTAACTAATGATATTCAAGCTTTACAACGTTTAACAGAGGCAGCAGAGAAAGCAAAAATTGAGTTGTCGACTGTTGAAAAAACAACTATTTCATTACCATTTATTACAGCAGATCAGACAGGTCCAAAACATATTGAGCAAGAGTTAACAAGAGAAGTTTTTGAAAATCTTTGTAAAGATTTAATTGATCGTTGTCGTATCCCAGTAGAAAAAGCTTTAAGTGATGCTCGATTAGATAAATCAGATATTAATGAGGTAGTTTTAGTAGGTGGTTCGACACGAATTCCGGCCATTCAAAAGTTAGTAGAGTCTTTAACAAATAGAAAACCAAATCAATCGGTTAATCCTGATGAAGTAGTTGCAATTGGTGCTGCTATTCAAGCAGGTATTTTAGCAGGTGAAGTGAAAGATGTTTTATTATTAGATGTAACTCCATTATCATTAGGGGTAGAAACACTTGGTGGAGTTATGACGAAAATTATTGCTCGAAATACAACGATTCCTGTTAAAAAATCAGAAATGTTCTCTACAGCTGTAGATAACCAAACAAACGTAGAAATTCATATTTTACAAGGTGAACGTGAATTAGTTTCTGGTAATAAAAGTTTAGGAAACTTCCGATTAGATGGTATCCCAGCTGCGGATCGAGGAGTCCCACAAATTGAAGTAACCTTCGATATTGATGTAGATGGTATTTTATCTGTAAAAGCTCGAGAAAAAGAAACAGGTGTTGAACAATCTGTTACCATTCAAGGTGCTTCAAATCTAAGTGAAACAGAAGTTGAAGATATGCTCCAAGAAGCGGAAAAATTTGCAGCTGCAGATAAACAGAAAAAAGAAAAGATTGATTTAAAAAACCAAGCAGAAGCTTTATGTTTCGAAGCTGAAAAAGAGCTAAATTTAGT---------------TAAAGAAAGTATTTCAGAAGATCAACA-------AAAAACTATTAGTGATTTAATTTCTGAAATTCGTCA--AGAAATTCAATCTGATAATATTGAAGCTTTAAGATCAAAATTAGAATTATTAAAAACAAATATGAAAGATTTAATTGCAGCAAAAATGTCAGTTATTAAAAAACCAGATTTAACAGATCCAAAATTACGAGCAAAATTAGCAAAAGGGATGGGTCACAATTACTACGGTGAACCAGCATGGCCAAATGACTTATTATACGTTTTTCCTATTACAATGTTAGGTACATTAGCTTGTGTTGTAGGTTTATCAGTGTTAGCTCCTACACAGTTAGGGGAACCAGCAGATCCGTTTAATACACCGTTAGAAATTTTACCAGAATGGTACTTCTTCCCAACATTTAATTTATTACGTGTATTACCTAATAAATTATTAGGGGTTCTTGCAATGGCTGCAGTTCCATTAGGTTTAATTACTGTTCCATTCATTGAAAACGTGAATAAATTCCAAAATCCGTTCCGTCGTCCAATCGCAAGTTTAACATTTATTTTAGGCTTCTTTGTGGCAGTTTGGTTAGGAATTGGTGCATGTTTACCAATTGATAAGGCAGTAAGTTTAGGTTTCTGGTAAATGGTAGAACCTTTATTATCAGGTATAGTTTTAGGCTTAATTACTGTAAGTGCGTTTGGTCTTTTTGTTGCTGCTTTTTTACAATATCGTCGTGGCAGTCAGTTTGAAATTTAAATGGCAATAAGCTCAACTGACCGTCGCGCAAAAAATGTGCAAATTTTTGTTGAAAAAGACGCAGTCGAAACTAGTTTCGCGAAATGGGCACAACCGGGTCATTTCTCTCGAACTTTAGCAAAAGGTCCAAAGACAACTACTTGGATTTGGAACTTACACGCAGACGCCCATGATTTTGATAGTCAAACAAGTTCGTTAGAAGAAGTTTCTCGTAAAATTTTTAGTGCTCACTTTGGACAATTAGCAGTGATCTTTTTATGGATTAGTGGTATGCATTTCCATGGTGCATATTTTTCTAATTATTCAGCTTGGTTAACAGATCCAGTTAACATTAAACAAAGTTCTCAAGTTGTTTGGCCAATTGTGGGTCAAGAAATTTTAAACGGTGATGTTGGTGGTAATTTCCAAGGTGTTCAAACAACTTCTGGTTGGTTCCAAATGTGGCGTGCAGAAGGAATTACAAGTGAAGTTGAATTATATTGGATTGCAATTGGTGGACTAGCAATGTCAGCAATTATGTTGTTTGCTGGTTGGTTCCACTACCATAAAGCTGCTCCAAAACTAGAATGGTTCCAAAATGCAGAATCAATGATGAATCACCATTTAGCTGGTTTATTAGGCTTAGGGTGTTTATCATGGGCAGGTCACCAAATTCATGTTGCGTTACCAATTAATAAATTACTAGATGCAGGTGTTGCACCTCAAGAAATTCCTTTACCACATGAGTTTTTAGTAAATCGTGAATTAATGAGTCAGTTATACCCAAGTTTTTCAAAAGGGTTAGCACCATTTTTCAGTGGTCAATGGGGTGAATACTCAGATTTCTTAACGTTTAAAGGTGGTTTGAATCCTGTTACTGGTGGTTTATGGTTAAGCGATATTGCTCACCATCACTTAGCTTTAGCAGTTTTATTCATTGTTGCTGGTCACATGTACCGTACAAACTGGGGTATTGGCCATAGTATGAAAGAAATCTTAGAAGCACACAAAGGTCCATTTACAGGTGAAGGGCACAAAGGTTTATATGAAATTTTAACAACGTCATGGCATGCTCAATTAGCAATTAACTTAGCGATGATGGGTTCATTAAGTATTATTGTAGCACATCACATGTATGCAATGCCACCATATCCGTATATTGCTACAGACTATGCAACACAACTTTCATTATTTACACATCATATGTGGATTGGTGGGTTCTGTGTAGTAGGTGGTGCTGCACATGGAGCTATTTTTATGGTTCGTGATTATACACCAGCTAATAATTATAATAACTTATTAGATCGTGTTTTACGTCATCGTGATGCAATCATTTCACACTTAAATTGGGTTTGTATTTTCTTAGGTTGTCATGCATTTGGTTTCTATATTCATAATGATACAATGAGAGCTTTAGGTCGCCCTCAAGATATGTTCTCAGATAAAGCGATTCAACTACAACCCATTTTTGCGCAATGGATTCAAAATGTTCATTTGTTAGCTCCAGGTACTACAGCGCCAAATGCTTTAGCAACAACAAGTTATGCATTTGGTGGTGAAGTAGTAGAAGTTGGTGGAAAAATTGCAATGATGCCAATTCAATTAGGTACAGCAGATTTCATGGTTCACCATATTCATGCCTTTACAATCCATGTAACAGTGTTAATTTTATTAAAAGGTGTTTTATACGCACGTAGTTCAAAATTAATTCCAGATAAAGCAAACTTAGGTTTCCGCTTCCCATGTGATGGACCAGGTCGTGGTGGTACTTGTCAAAGTTCAAGTTGGGATCATGTATTTTTAGGTTTATTCTGGATGTACAACTCAATTTCGGTTGTAATTTTCCATTTTAGCTGGAAAATGCAGTCAGATGTTTGGGGTACAATTGCACCGGATGGTAGTATCTCTCATATTACAGGTGGAAACTTTGCAAAAGGTGCAATTACTATTAATGGTTGGTTACGTGATTTCTTATGGTCACAAGCATCACAAGTAATTCAGTCTTATGGTTCAGCATCATCGGCGTATGGATTAATCTTCCTAGGTGCACACTTTATTTGGGCATTTAGTTTAATGTTCTTATTCAGTGGTCGTGGTTATTGGCAAGAATTAATCGAATCAATTGTTTGGGCACATAATAAGTTAAACTTTGCACCAGCGATTCAGCCACGTGCATTAAGTATTACTCAAGGTCGAGCTGTTGGTTTAGCCCACTATTTATTAGGTGGTATTGGAACAACATGGTCGTTCTTCTTAGCTCGAGCATTGTCTATTAGCTAAATGAAAACTTTGTATTCCCTGAGGAGGTATTACCACGTGGAAACGCCCTTTAATAGTAGTATCGCAGGTCGCGACATCGAGTCAACAGGTTTTGCTTGGTGGAGTGGTAACGCGCGTTTAATCAATGTTTCAGGTAAATTATTAGGTGCGCATGTAGCGCACGCTGGTCTAATGGTATTTTGGGCTGGTGCTATGATTTTATTTGAAGTATCACACTTTGTTCCAGAAAAACCTTTATATGAACAAGGTTTTATTTGTATGCAACACTTAGCAACTCTAGGTTATGGTATTGGCCCAGGTGGTGAAATTACAACAACTGTACCATATTTTGCTGTAGGTGTTATTCACTTAATTTCGTCAGCTGTTTTAGGTTTTGGGGGTATTTACCACTCATTATTAGGTCCGGATACCTTAGAAGAATCGTTCCCATTCTTTGGCTATGACTGGCGTGATAAAAACAAAATGACAACAATTTTAGGTATTCACTTATGCCTTTTAGGTGGTGGTGCTTTATTACTAGTTGCGAAAGCAATGTACATTGGTGGTGTTTATGACACTTGGGCACCAGGTGGTGGTGACGTTCGTTTTATTACAACACCTACATTAAATCCGATCGTAGTATTTGGTTACGTATTCCGTTCACCATTTGGTGGTGACGGTTGGGTTGTTTCAGTAAACAACATGGAAGACGTTATTGGTGGTCACGTTTGGATTGGTGTATTATGTATTGTTGGTGGCCTTTGGCACATTTTCACTAAACCATTTGCATGGGCACGTCGTGCTTTTGTATGGTCAGGTGAAGCATACTTATCATACAGTCTAGCAGCAATCTCATTAATGGGTTTCACAGCTGCATTATATTCATGGTATAATAACACAGCTTATCCTAGTGAGTTATATGGTCCAACTGGTCCAGAAGCTTCACAAGCACAAGCATTTACATTCTTAGTTCGAGATCAGCGTTTAGGCGCGAATGTTTCTTCAGCGCAAGGTCCGACTGGTTTAGGTAAATACTTAATGCGTTCACCAAGTGGTGAGATTATCTTTGGTGGTGAAACAATGCGTTTCTGGGATTTACGTGCACCATGGGTTGAACCTTTACGTGGTCCAAATGGTTTAGATATTAACAAAATTAAAAATGATATCCAACCTTGGCAAGAACGTCGTGCAGCAGAATACATGACACACGCTCCATTAGGTTCATTAAACTCAGTAGGTGGTGTAGCAACAGAGATTAACTCAGTTAACTACGTATCACCTCGTTCATGGTTATGTTGTTCACACTTCTTCTTAGCCTTCTTTTTCTTAGTAGGTCACTGGTGGCATTCAGGTCGTGCTCGTGCAGCAGCTGCTGGTTTTGAGAAAGGTATTAATCGTGCAAATGAGCCTGTATTATCAATGCGTCCTATTGATTAAATGTCTCAA---TCTGTATCAGAACGGACTCGAATTAAAAGTGACCGTTACGAATCTGGTGTAATCCCTTATGCTAAAATGGGTTACTGGGATGCTGCATATGCAGTAAAAACTACTGACGTTCTTGCTTTATTCCGTATTACACCACAACCAGGTGTAGATCCAGTAGAAGCTGCTGCAGCTGTAGCAGGTGAGTCTTCAACTGCAACATGGACAGTTGTATGGACTGACTTATTAACAGCTTGTGACCGTTATCGTGCGAAAGCTTACCGTGTAGATCCAGTTCCTAATACAACTGACCAATTCTTCGCATTTATCGCATACGAATGTGATTTATTTGAAGAAGGTTCATTAGCTAACTTAACAGCTTCTATTATTGGTAACGTATTCGGTTTTAAAGCCGTATCTGCTTTACGTTTAGAAGATATGCGTATTCCTCACTCTTACTTAAAAACATTCCAAGGTCCTGCGACTGGTGTTGTTGTAGAACGTGAGCGTTTAAACAAATATGGATGTCCATTATTAGGTGCTACAGTAAAACCTAAATTAGGTTTATCTGGTAAAAACTACGGTCGTGTAGTATTCGAAGGTTTAAAAGGTGGTTTAGACTTCTTAAAAGATGATGAAAACATTAACTCACAACCATTCATGCGTTGGAGAGAGCGTTTCTTAAACTGTATGGAAGGTATTAACCGTGCTTCTTCTGCTACAGGTGAAGTTAAAGGTTCTTACTTAAACGTTACTGCAGGTACAATGGAAGAAGTTTACAAACGTGCTGAATATGCAAAATCAGTAGGTTCAGTAATTATCATGATCGATTTAGTTATGGGTTATACAGCAATTCAAAGTATTGCTCTTTGGGCTCGTGACAACGATATGTTATTACACTTACACCGTGCAGGTAACTCGACATACGCTCGTCAAAAGAACCATGGTATTAACTTCCGTGTTATTTGTAAATGGATGCGTATGTCTGGTGTAGATCACATCCACGCTGGTACAGTTGTAGGTAAATTAGAAGGTGATCCTTTAATGATCAAAGGTTTTTACGATACTTTATTAGCTACAAATTTAGAAGTTAACTTACCATGTGGTATCTTCTTCGAAATGACTTGGGCTAGTTTACGTAAATGTATGCCAGTTGCGTCTGGTGGTATTCACTGTGGTCAAATGCATCAATTAATTCACTACTTAGGTGATGACGTAGTATTACAATTCGGTGGTGGTACAATTGGTCACCCTGATGGTATTCAAGCCGGTGCTACAGCTAACCGTGTTGCTTTAGAAGCAATGGTATTAGCTCGTAACGAAGGTGTTGATTACTTTAACCAACAAGTTGGTCCTCAAATCTTACGTGACGCAGCAAAAACTTGCGGTCCTTTACAAACAGCGTTAGATTTATGGAAAGATATCAGCTTCAACTACACATCTACAGATACAGCTGATTTCGCGACAACTGCTACATCAAACGTATAA----------------GTGAGACTTACACAAGGTTGCTTCTCATTCTTACCAGATTTAACTGATCAACAAATTGAAAAACAAATCGCTTACTGTATTAAAAAAGGTTGGGCGATGAACGTTGAATGGACTGATGATCCTCATCCTCGTAACAGCTACTGGGAATTATGGGGTTTACCATTATTTGACGTTAAAGATCCTGCTACAGTAATGTTTGAATTACGTGAAGCACGTAAATCATGCGCAGCTGGTTATATCCGTATTAATGCGTTTAATGCTGCTTACGGTACTGAAAGTTGTGTTATGTCTTTCATCGTAAACCGTCCTAGTAATGAACCAGGTTTCTACTTAGATCGTACTGAAATGGAAGGTCGTCGTATCTCTTACACTATTAAGAGTTACAGTGTTCAAGCTAACCCAGAAGGTAGCCGTTACTAA------AAGGAATTAAGAGTTTATGGGGGATACCTTGGCATTCAGAAGCGATGAAGGACGTGGTTACCGACGAAACGCTTCGGGGAGCTGGAAACAAGCTAAGATCCGGAGGTCTCCGAATGAGGAAAC---TCTGAG-----ACTACTTATTGAATACATAAATAAGAAAGAGCGAACCTAGGGAATTGAAACATCTTAGTACCTAGAGGAAAAGAAAGTAA-AAACGATTCCCTTAGTAGCGGCGAGCGAAACGGGAACAGCCTAAACTGTGAAATTTCATTTCA------CCGGGTAGTGGGACAGTTAGAAATGATTAAATGTGACAATTAGACGAAT-TAGTTGGAATACTAAGCCAAAGAAAGTGATAGTCTTGTAGTCGAAAATTGAAACAATC-AAACTGTATCCCAAGTAGCATGGAGCACGTGAAATTCCGTGTGAATCAGCGAGGACCACCTCGTAAGGCTAAATATTCCTGAATGACCGATAGTGAAATAGTACCGTGAGGGAAAGGTGAAAAGAACCCCGGGAGGGGAGTGAAA-AGAACATGAAACCATAAACTTACAATCAGTAGGAGGACGACTAAAACGTCTAACTTCGTGCCTGTTGAAGAATGAGCCGGCGACTTATAAGTAGTGGCAGGTTAAGGCAGAGAATGCCGAAGCCATAGTGAAAGCGAGCCTGAATAGGGCGTTTGTCACTGGTTATAGACCCGAACCCGGATGATCTAACCATGGTCAGGTTGAAGCTTAGGTAATACTAAGTGGAGGACCGAACCGACTGATGTTGAAAAATCAGCGGATGAACTGTGGTTAGGGGTGAAATGCCAATCGAATTCGGAGCTAGCTGGTTCTCCCCGAAATGCGTTTTGGCGCAGCGATAAATGTTATAACTTAGGGGTAAAGCACTGTTACGTATGCGGGCTGGTAATTCGGTACCAAATCGTTGCAAACTAAGAATACTAAGTGGAAAATTTATCAGTGAGACTGTGGGGGATAAGCTTCATTGTCAAGAGGGAAACAGCCCAGAGCACCAGTTAAGGCCCCTAAATAATTGCTAAGTGATAAAGGAGGTGGGAGTGCATAAACAATCAGGAGGTTTGCTTAGAAGCAGCAATCCTTTAAAGAGTGCGTAATAGCTCACTGATCGAGTAAACCTGCGCCGAAAATGTACGGGACT-AAGTAATTTGCCGAAACTGTGCGATATATA----------------------------AAATATATCGGTAGGGGAGCGTTCTGTTGTAGATTGAAGTATTAGCGTAAGCGGATATGGACGAAGCAGAAGTGAGAATGTCGGCTTGAGTAACGAAAATATAGGTGAGAATCCTATACCCCGAAAACCCAAGGTTTCCTCCGGAAGGTTCGTCCGCGGAGGGTAAGTCAGGACCTAAGGCGAGGCTGAAAAGCGTAGTCGATGGACAACGGGTTAATATTCCCGTACCATTATTTGT-TGAT-------ATCGAGGGACGGAGAAGGCTAAGCTGGCCGGATGTTGG--TTACCGGTTTAAGC-GTTCAAGGTGATGAGAAGCGGAGAAAACG---CTTTGAGCTGAGG-CGTGAGTACGAGATGCTACGGCATCGAAGCAGTCTATGTCATACTTCCAAGAAAAGCTCGCACTGTCAA---AAACAAATTAATGCCTGTACCATAACCGACACAGGTGGGTAGGTAGAGTATACTAAGGGGCGCGAGATAACTCTCTCTAAGGAACTCGGCAAAATAACTCCGTAACTTCGGGAGAAGGAGTGCCTT-----TTTAAGGCTGCAATAACCAGATCCAAGCAACTGTTTATCAAAAACACAGGTCTCCGCTAAGTCGTAAGACGATGTATGGGGGCTGACGCCTGCCCAGTGCCAGAAGGTTAAAGAAGTTGGTTAGC-CCTGCGAAGCTGATGACTGAAGCCCTGGTGAACGGCGGCCGTAACTATAACGGTCCTAAGGTAGCGAAATTCCTTGTCGGGTAAGTTCCGACCCGCACGAAAGGCGTAATGATTTGGATACTGTCTCGGAGAGGGACTCGGTGAAATAGACTTGTCTGTGAAGATGCGGACTACCTGCACCAGGACAGAAAGACCCTATGAAGCTTTACTGTAACTTGAGATTGAAATTGGACTTTATTTGCGCAGTATAGGTGGGAGGCGTTGAAAATATTCTTGCGGGAATATCGGAGCCATCAGTGAGATACCACTCTTGTAATGTTAGATTTCTAACTTTGAATCATTATCTGGTCAAAGAACAGTCTCAGGCGGGCAGTTTGACTGGGGCGGTCGCCTCCCAAACGGTAACGGAGGCGCACAAAGGTTTCCTCTGAACGGGTAGAAATCGTATCTAGAGTGTAAAGGCATAAGGAAGCTTGACTGTGAGACCTACAAGTCGAGCAGGGACGAAAGTCGGTCTTAGTGATCTGACGGTGCTGAGTGGAAAGGCCGTCACTCAACGGATAAAAGTTACTCTAGGGATAACAGGCTGATCTCCCCCAAGAGTTCACATCGACGGGGAGGTTTGGCACCTCGATGTCGGCTCATCGCATCCTGGGGCGGTAGTACGTCCCAAGGGTTGGGCTGTTCGCCCATGAAAGCGGTACGCGAGCTGGGTTCAGAACGTCGTGAGACAGTTCGGTCCATATCCGGTGTAGGCGTTAGAATATTGAGAGGAGCCTTCTTTAGTACGAGAGGACCGAGAAGGACATACCTCTGGTGTACCAGTTATCGTGCCAACGGTAAACGCTGGGTAGCTATGTATGGAGTGGATAACCGCTGAAAGCATCTAAGTGGGAAGCCCACCTCAAG-------------------------------------------------------------------------------------------------------------------------------------GAGAGTTTGATCCTGGCTCAGGATGAACGCTGGCGGTATGCCTTACACATGCAAGTCGTACGAGA-------------GTTTTTAACTCAAGTGGCGGACGGGTGAGTAACACGTAAG-AATTTGCCTCTAGGAGGGGGATAACAACTGGAAACGGTTGCTAATACCCCATATGCTT-TCGAGTGAAATGGA----TTTCCGCCTAGAGAGAAGCTTGCGGCTGATTAGCTTGTTGGTGGGGTAATGGCTCACCAAGGCGACGATCAGTATCTGGTTTGAGAGGACGATCAGACACACTGGAACTGAGACACGGTCCAGACTCCTACGGGAGGCAGCAGTGGGGAATTTTCCGCAATGGGCGAAAGCCTGACGGAGCAATACCGCGTGAGGGATGACGGCCTATGGGTTGTAAACCTCTTTTTTCAGGGAGGAAT-AAATGACGTGTACCTGAAGAATAAGCATCGGCTAACTCCGTGCCAGCAGCCGCGGTAAGACGGGGGATGCAAGTGTTATCCGGAATCACTGGGCGTAAAGCGTCTGTAGGTGGTTTAATAAGTCAACTGTTAAATCTTGA-GGCTCAACCTCAAAATCGCAGTCGAAACTATTAGACTAGAGTATAGTAGGGGTAAAGGGAATTTCCAGTGGAGCGGTGAAATGCGTAGATATTGGAAGGAACACCGATGGCGAAGGCACTTTACTGGGCTATTACTAACACTCAGAGACGAAAGCTAGGGTAGCAAATGGGATTAGATACCCCAGTAGTCCTAGCTGTAAACAATGGATACTAGATGTTGAACAGATCGACCTGTGCAGTATCAAAGCTAACGCGTTAAGTATCCCGCCTGGGAAGTATGCTCGCAAGAGTGAAACTCAAAGGAATTGACGGGGGCCCGCACAAGCGGTGGAGCATGTGGTTTAATTCGATGCAACGCGAAGAACCTTACCAGGGTTTGACATGATACGAATTTTTTTGAAAGAAAAAAGTGCCGTTTGGAACGTATACACAGGTGGTGCATGGCTGTCGTCAGCTCGTGTCGTGAGATGTTGGGTTAAGTCCCGCAACGAGCGCAACCCTTATTTTTAGTTGCC-TT-ATGGAACTCTAAAAAGACTGCCGGTCATAAACCGGAGGAAGGCGGGGATGACGTCAAGTCAGCATGCCCCTTACACCCTGGGCTACACACGTGCTACAATGGGCGAGACAATGAGATGCAAGCCTGCGAAGGTTAGCTAATCTATAAACTCGTTCTAAGTTCGGATTGCAGGCTGCAACTCGCCTGCATGAAGTTGGAATCGCTAGTAATCGCTGGTCAGCTATACAGCGGTGAATTCGTTCCCGGGCCTTGTACACACCGCCCGTCACACCATGGAAGCTGGTTATACCCGAAGTCGTTACTCTAACCG-TTTGGAGGAGGACGCCTAAGGTAGAATTAGTGACTGGGGTGAAGTCGTAACAAGGTAACCGTACTGGAAGGTGCGGTTGGATCACCTCC--ATGGCAAAAAATAAAGGTGTTCGAATTTTAATCACGTTGGAATGTACAGAATGTCGGTCAAATGTAAATAAACGTTCTCCAGGTGTATCACGGTATATTACACAAAAGAACCGTCGAAATAACCCAGAACGATTAGAATTAAAAAAATATTGCCCACATTGCAATAAACCAACTTTACATAAAGAAATAAAATAAATGAA------------------------------------------------------------TAATATGT------------------------------TTATAAAATGTCTGAATTCTGAAAAAATTCAATCAGGTGCTTGTCATGGACAATTTGTTATTAATGCATTAAAGCCAGGACAGGGAATAACCATTGGAAATCAGTTACGACGAGTTTTGTTAGGTGATTTAGGGGGAATGGCAATTTCTGCAGTCCGAATTGCAGGCGTAAGTCATGAATTCTCAACTATTCCTGGAGTACGAGAAGATATTCTTGAAATTTTACTCAATTTAAAAGGGATTGTTTTAAAAA---GTAAAACGAAAGAAACTCAATTTGGTCGGTTAAAAATTCAAGGACCAAATGTTGTAACAGCTGATTTAATTGAATTACCAGACGATCTCAAAATTATTAATCCAAATCATTATATTGCAACACTTTCAACTTCTAGTATTCTTGAAATTGAATTTAAATTTGACTATGGGACTGGTTATAAATTAGCTTCTCAAACTTTTCTGGAAGAAGATGAAAATTATTTACAGCTTGATAGAATTTTTATGCCAGTACAAAAAGTAGATTTTAAAATTGAGAATATATATGATTGTTCAAATGATATTACTGAACGTTTATTTTTAGATATTTGGACTAATGGAAGTATTTCACCAACGGAAGCTTTAGAATCTGCTTCACAGATTATTATTGACTTATTTGCAGCTTTGATTCACAATACAGATAAAAC------TGAAAATAAACACGAAGACGTCCAGACTGATTCAATTAGTATTGAACCTTATAATAATATTGCTATTGAAGAGTTACAATTGTCTGTTCGAGCATACAACTGCTTAAAGAAAGCCAAAATTAATACTGTGGGAGATTTATTACAATATTCTCCAGAGAAATTGCAAGAACTTAAGAATTTTGGTCGAAAATCTGCCGATGAAGTTTTTTCAACATTGAAAAACAAATTGGGTATTAGTCTTACATAGATG------------------AATTATATAAACGCTCTTCCAGATTTTCTAGCGATGCAACGAATAAGTTTTTGTTGGTTTATTACTCAAGGTTTAAGTGAAGAATTAGCTTTGTTTTCTCGCATTCAAGATTTTAGTCAAAATACTGAATATATATTGTTTGGCGAAGAATTTAATTTAATTAAACCATCTTACAGTTTAGTAATTGCCAGAAAATACAGTGGAAATTATCGTGTTCAATTGGTAATACCAATTGAAGTACGAAATAAAGTAGTCAATAATATACGCTATCAAAACCAATTCCCTGTAATAACTTTACCTTTAATGACAACCGATGCAACATTTATAATAAATGGTTGTGAACGTGTTATTGTAAGCCAAATTATTCGAAGCCCTGGCGTTTATTTCGAAAAAAATAAAAATCAAAAAGTACGAACTGCCTTTAAACGAAAACTAGCAACCGATATAAATAAATTAAGAGCTTTTATTCCTGCTGGAGAAGCCTTTATTTCAGAATTTGATTTATTCTCTCCTCTCCCAACAGCAACTTATGATCCT-----------------ATAAAAAA----------GAAAAAAAAA---------------------------ATTATTCCACATTGGCAAGATAATTTAATTTATTATTATTCGATTAATTATTTTAAACAAAGAATGTC---TAATCCTTCTTTT---TATTTTTTAAAATGCTTTAAATTTTATCGAATGATTTCTACAT---CAATTAATTCCGACCAAAAAATTAAATTAATTCAATTTTTTTTAAAATGGTTAAAATTACTTATTTTAACTTA-------------TTGATCAGAACATTAATTAA-----ATATGAAGTCATTAGCATATGATAAATT-----------------AATTTTTGAGACGCAAAAAAATTT-----------ACAAGTTACCTTAAACTCTTCTCTTTTATTACTAATTCAACA-ACCGCAAAATTGTTTAATTGAAATTAAT-------------AAATTTTCATTTTTAA-------AACAACACATAAAAAAAATTACCCCACAATTTTATTATATACACGAGTTGACGAAACTTATTAAGTTACGCCCAACCATCTATTTT-----------TCAACAAG-----TTTAAAAGAACAATTAAAATAT---------------ATTTTTGGAAAAAATAAGTTACATAAGTATTTAAAAACTAAAACGCAATTTCTTTTAT-----ACCGAAAAGATCATGAAATTAAAACGACTTATCATAAAAAGTATGATGAAAAAGATTTATATTCAGCAACTTTAATTCCTGATTATGGATCATGGATTCGTTTTGGGTTTCAGAAAAAT--------ACCAAAATTAATTCTTATAAATATCCTTTAAAAAATCAA----GAAGATGAAATTATTATTCAATTAGATAAAATAAGTCAAAAACCAATACTTTATTTATTAAAAGAAATGGGTTTATCAGACTTAGAAATTTATCATCGCTTAGAATATTCTGACTTTTTTTATTTCACAAAACCAGTTTTAGTGAACTCACGATATTCTAATCAACCTATTTCAAGATTCCAGGTAGATTCAACTTATTTTAAAAAC---ATTTCAGAATTCTCAAGAATTTTTGATTCAACTTATTATCGATTAGGTCGAGTTGGACGCTTAAAAGTAAATAGTCGTTTAAACCTGAGCCTAAGTGATCGATTACAAACCATAACATATGAAGATATTTTTGCGATTATTGATAAGCTAATTAGTTTAACGATATCAAAAACAGTGCAAGATGATATTGATCATTTAAAAAATCGACGAGTGCGCTCTGTTGGAGAATTATTACAAAATTTATTTAGAATTGGTTTTCAAAGGTTAGTTCGAAAACTTCGAAATCAAACTAATAAAATTGATTCT--------------------------AGTCAGTTATTAAGTTTCAATATAATAAATGCTACTGTTAGAGAGTTTTTCGGTTCAAGTCAACTTTCTCAATATTTAGATCAAACAAACCCTCTTTCTTCTCTAACACACCGACGTAGAATTAGTGGATTAGGTCCTGGTGGATTTGATCGTGATCGTATTAGTTTCGCAGTACGTGATATTCATCCTAGTCATTATGGTCGTATTTGTCCTATTGAGACGCCAGAAGGACAAAACGTGGGATTAATTGCTTCACTAACTACTTGCGCACGAGTAAATAAATCTGGGTTTATTGAAACTCCATTTTGGCGAGTTATTAATGGAAAAATTATTAAAACTGGTCAACCGATTTATTTAACTGCAGAAATAGAAGATTTTTATAAGATTGCACCGGCTGATATTGCAACTAATAAAGATAATTATTTAGTTAAAAATGTGATTCCTGTCCGTTATAAACAAGATTTTATCAATGTAACTCCATCCGAAGTTGATTTTATTGCAATATCTACTGTTCAAGTTGTTTCTGTTGCTGCATCTTTAATTCCATTTTTTGAACATGATGATGCTAATAGAGCATTAATGGGATCAAATATGCAACGTCAATCAGTTCCTTTAATACTTCCTCAAAAACCTATTGTTGGAACTGGATTAGAAAACCAAATTGCAATTGATTCAGGAATGACATTAAATGCTCAAAAATCAGGAATTATTCAGTCGGTAACGGCTACTACAATTATTGTCAAACATGAGAATGG---TTCAAAATTAAATTATAAACTACAAAAATATTTAAGATCAAATCAACAAACTTGTATTAATCATCGACCAATTGTTTGGAAAGGCGAAAAAATAAAATCGGGTCAGATTTTAACAGATGGCCCTGCTATTTCAAGTAGTGAATTAGCTTTAGGTCAAAATGTATTAGTTGGCTATATGCCATGGCAAGGATATAATTTCGAAGATGCAATTTTAATCAGTGAAAGATTAGTTTTCGATGATATTTTTACTTCTATTCATATTGAAAGATATAAAATTGAAATTGATCGAAATTCTGAGACGTCGGAGCAAACGACGCGAAATATTCCAAATTTAACACCAAATGAAATTAAACATTTAAATGAAGAAGGAATTGTTAGGGTAGGAACCTTTGTAAGACCAGGAGAGATATTAGTTGGAAAAGTTATTTCAAATAATACTGCAGAACAATTACCCGAATCAAAATTACTTCGTGCTATTTTTGGAGCTAAAGCTAAAGGTGTAAAAGATAATTCTTATCGCATGCCAGACGGGGAATACGGGCGTGTTATTGAAACCGTAACTTTTAATCGAAAAACAAA------------ATTAACGTATAAATTTGAAAAAATTTATGTTTTTATCGCACAAATCCGAAAAATTCAAGTTGGAGATAAAATTGCTGGTCGACATGGAAATAAAGGAATTATTTCCAGAATTTTGCCACGCCAAGATATGCCATTTTTACCAGATGGGACACCGGTTGACATTCTTTTAAATCCATTAGGAGTTCCTTCTCGAATGAATGTAGGTCAGTTATATGAATGTTTATTAGGATTGGCAGGTGACAAATTAAATTCTAGATTTAAAATTTTACCGTTTGATGAAATGTATGGATTAGAAGTTTCGAGGATTTTAATTAATAAAAAACTTCGTCAAGCTTCTATTGTTCAAAATGAAAGCTGGCTATTTAATCCGTATGCACCAGGAAAAATGGTTTTAATCGATGGAAGAACAGGTAAAGAATTTGAAAATCCTGTTACTGTTGGAAACGCATATATGTTAAAGTTAATTCATTTAGTGGATGATAAAATGCATGCTCGAGCAACAGGTCCTTATTCTTTAATAACACAACAACCATTAAGAGGTAAAGCTCAACATGGGGGTCAAAGATTTGGAGAAATGGAAGTCTGGGCATTAGAAGGTTTTGGGGCAGCGTTTACGTTAAAAGAATTATTAACCATTAAATCAGATGATATGCAAGGTCGTAATGAAACCTTAAATGCAATTGTAAAAGATCAACCAATACCAAAATTTGGTATTCCAGAATCCTTTAAAGTGTTATTACATGAATTACGTTCAATTGGACTAGATATGAGTACTTATAAGATTGAAAAATTTAGCTCATATAAAAAATATGAAATTGAAGTAAATTTAATTGAAAAATATAATGCTTTATCAAAAACATTTTCTCCTACTTCAAATATAAACGATATTTCATTTTAAATGGCAAAGAAAAGTATGATTGAGCGTGAAAAAAAGCGAATTAAATTAAATCAAAAATACGCTTCAAAACGTACAACCTTATTAAACAAGTATAGAGCTGAAGAAAACTTCAATATGAAATTAGAAATTCATTCTCAGTTACAAAAATTACCAAGAAATAGCGCAAAAACAAGAATTCGAAATAGATGTTGGAAAACAGGTCGACCAAGAGGAGTGTTTAGAGATTTTGGTTTATCACGTCATGTAGTTCGTGAAATGGCTCATCAGTGTTTATTACCTGGTGTAAGAAAATCGAGTTGGTAAATGGTTAATCAATCAAAAAAGGTGTTAAATACAAACATAACTAAGTTAGTCAATCAAACTTATCAATATGGATTTTCAACATCGATCGAGAAAGATATCATTGAAAAGGGGTTAAGTGAGAAAACAATTTATCTAATTTCTCAAAAGAAAAAAGAAACAGAGTTTTTACTAAATTTTAGATTAAAGGCTTTTAAAAAATGGAAACAAATGCCAGAACCTGAATGGGCCTATTTAAAATTTCCTCAAATTGATTATCAAGATATCATATATTATTCTGCACCAAAAACACAAAAAAAACTAAAAGATTTAAACGAAGTTGATCCAGAATTATTAAAAACATTCGAAAAATTAGGAATTTCATTGACTGAACAAAAACGCTTAGCGAATGTAGCTATTGATGCAGTCTTTGATAGTGTCTCTGTTGCAACAACCTTTAAGGAAGAGTTAACAAAATATGGTGTTATTTTTTCATCTATTTCTGAAGCCATTCAAGAGTATCCAGACCTTATCGCAAAGTATTTAGGTTCTGTTGTACCAATTGGTGATAACTATTTTTCAGCTCTAAATTCTGCTGTTTTTACAGATGGATCATTTTGCTATATTCCGACAAATACTATTTGTCCTTTAGATTTATCAACATATTTTAGAATTAATGATCAACAATCAGGTCAGTTTGAAAGAACCTTAATTATTTCTGAAAAAAACAGTAAAGTCAATTATTTAGAAGGCTGTACTGCACCACAATATGATACTAACCAACTTCATGCTGCAATTGTAGAGTTAGTTGCATTAGAAAATGCCAATATTAAATATTCAACAGTTCAAAATTGGTATTCTGGAAATGAGTTTGGAAAGGGTGGCGTTTATAATTTTGTCACAAAACGTGGGTTATGTTCAGGTAATAATTCTAAAATTTCCTGGACCCAAGTTGAAACAGGTTCTGCCATAACTTGGAAATATCCAAGTTGTTTATTAGTGGGTGATAATTCGCAAGGAGAATTTTATTCAGTTGCATTGACAAATAATTATCAGCAAGCTGACACTGGAACAAAAATGATTCATATAGGTAAAAATACAAGAAGTCGAATTATTTCCAAGGGCATTTCCGCTGGATATTCCAAAAACAGTTATCGTGGCTTAGTAAGTGTCACAAATAAAGCTCTTGGAGCTAGAAATTATTCTCAATGTGATTCATTATTAATAGGTAATGCATCAAATGCAAATACTTTTCCATTTATTTCTGTTCAAAATTCAACAACAAAAATTGAGCATGAAGCTTCAACTTCAAAAATTGGAGAAGAACAGATCTTTTATTTCTTACAAAGAGGCATTTGCTTAGAAAAAGCAGTTGAATTAATGATAAGTGGATTCTGTCGTGAAATTTTTACAGAGTTACCATTGGAATTTGCAGCTGAAGCAGATAAATTATTAACTTTAAAATTAGAAGGGAGCGTCGGATAAATGAATACAAATTCTCCATTATTACAAGTAAAAAGCTTAGAAGTTTCAATTAATGAAAATCAAATTTTAAAAGGTTTGAATTTAACAATAAATAAAGGTGAAATTCATGCAATTATGGGTCCAAATGGCTCAGGTAAAAGTACATTTTCTAAAGTTCTTGCAGGTCATCCAGCTTACGAAGTGATATCTGGTGATATTTTATTTAAAGGAGCAAGCATATTAGAACTGGAACCTGAAACTAGATCCCATTTAGGTATTTTCTTAGCTTTCCAATATCCAATTGAAATTCCAGGTGTAAGTAATGAAGATTTTT-----TAAGGCTTGCTTATAATTCAAAACAA-ACATTTTATAATAAACCTGAAGTTGATCCGATTGAATTTTTTACAATTATTAATGAAAAATTAAAACTTGTAAATATGTCCCCAT------CTTTTTTAAGCCGCAATTTAAATGAAGGTTTTTCAGGAGGCGAAAAAAAACGAAACGAAATTTTACAAATGATTCTCTTAGATTCAGAATTATCAATTTTAGATGAGACTGATTCTGGTTTAGATATCGATGCTTTAAGGATAATTTCAAATGGAATAAATAATTTTATGAACCCAGATAAATCTATAATTTTAATTACTCATTATCAACGATTATTAGATTATATTAATCCAACTTATGTACATGTCATGCAAAATGGCAAAATTATAAAAACTGGCTCTGCTGATCTAGCAAAAGAATTAGAAACAAAAGGCTATGAATGGTTACAACAATAAATGAGTTTAGACGAAAAATTTGTTTCAGTTCGAACTGCCTTCTATGATATAGTTGGTAATTT---------TTTTAAAGGAATCGCTGGATTCTTTGGATATCCAACAAATTGACAGTCTCCCAACACACCGTACCTATTGGCCACC------AGTTCAAAGACCCGAAACATGGTTTGAA--ATGATTTTTGGGCCAACACCGAAAGTGGAAACAGTTCCTCGATATATTTACGAAAGTAAAGAAGAAGGTTTTTATAATTTCTATATTGA--------AAATTATAAAAATATTTACTTTTTACCGGACTGGCTT---------TCGGAGTTTATTCAAGTTCGA-------------TTACATATTTGTTTAGACATCACTGTTCTGGAAA------------------------------------------CGATTCGTGAAGTTTTTTTTGTTGGCCTTATGGTTTACTCACAAATTGTAATCTTACGAATCGCTTTGTCTTGGTTTATTTATATTAATCCTTACACTGTTCCATGGTGTTATATAGCAGCTGCTGTTGATTGGACAGAAGATGTCTTGCAAGGAATTG------------TGCCAGCTATCCTTGGAGTTAATATTACAGGGAGTGTATTTTTAGGGATTCTTGGAGTTATAGCCGATAGCTTAAATCATTTGGTATTTACAATGCCTTTTTTACCTAG------------TGAAGGGGAAGA--------------------------AACCAAGTTGCT-------------------------------------CATTAATGAACAAATGAA--------------AAATGTTTTAGTCTTTCATTAT-----------------TTACCAATTTTGTGGTATCGCTATCCAATCCCAAATGATATCAGAGAATTCTGGTA------------------------------------------------------------------TAATGAGCGGCCAGATATTTTAG----------------------------------------AGTA---TATGGAGAAAGCTTATCAAAACTTAGATATTCAATTTTTACC-----------TGATAATGTCGTGTCGCAATTAAATC
>Cylindro
ATGATAAACATTCGTCCAGACGAAATTAGTAGTATTATCCGTGAGCAAATTGAACAATATGATCAAGATGTTAAAGTAGATAATATTGGTACTGTTTTACAAGTTGGTGATGGCATTGCTCGAGTTTATGGTCTTGCCCAAGCTATGAGTGGAGAACTTTTAGAATTTGAAGATAAAACGATTGGAATTGCTTTAAATTTAGAAAATGATAATGTTGGTGTTGTATTAATGGGTAATGGCCGCCAAATTTTAGAAGGCAGTACAGTAAAATCAACAGGCCGAATTGCACAAATTCCAACTGGTGATGCATTCTTAGGACGGGTTGTAAATGCTTTGGGTACGCCAATTGATGGGAAAGGTGAAGTTGAATCTACAGATAGTCAACTATTAGAAGCAATGGCACCTGGTATTATTAGTCGTAAATCAGTTTGTGAACCTTTACAGACAGGTATTACATCAATTGATGCTATGATTCCGATTGGGCGTGGGCAACGAGAATTAATTATTGGTGATCGTCAAACAGGTAAAACATCAATTGCTGTTGATACAATTATTAATCAAAAAACAGAAGATGTTGTTTGTGTTTATGTTGGAGTAGGGCAAAAAGCATCCACAATTGCACAAGTTGTAAACGTTCTGGAAGAAAAAGGTGCAATGTCATATTCAATTATTGTAGCCGCAAGTGCAAATGATCCAGCAACTTTACAATATATTGCTCCTTATGCAGGTGCTGCTTTTGCCGAATATTTTATGTATAAAGGTAAAGCTACATTAATAATTTATGATGATTTGACAAAACAAGCTATGGCATATCGTCAAATGTCATTATTATTACGTCGTCCACCAGGACGTGAAGCATATCCAGGTGATGTATTCTACTTACATTCACGATTATTAGAACGTGCAGCAAAATTAAGTGATGCATTAGGAGGCGGTAGTATGACGGCTTTACCAGTTATTGAAACACAAGCTAGTGATGTATCAGCTTATATTCCTACAAATGTTATTTCGATTACTGATGGACAAATCTTCTTATCAAATGATTTATTTAATTCGGGAATTCGTCCCGCTATTAATGTTGGTATTTCAGTATCACGTGTAGGATCTGCAGCGCAAACAAAAGCAATGAAAAAAGTTGCAGGTAAGTTAAAATTAGAATTGGCACAATTTGCTGAATTAGAAGCTTTCTCACAATTTGCTTCTGATTTAGATGACGCAACACAAAAACAATTAGCCCGTGGTACACGTCTACGTGAATTATTAAAACAACCACAAAACTCTCCTTTATCAGTCGCACAACAGGTTGCATTAATTTATACAGGAATTAATGGTTTCTTAGATGATTTAGAAGTAGCTAATGTTAAAAAATATTGTACAAGTTTATTATCATATTTAGAGACATCAAATAATTCATATATTAAACTTGTTACGTCAACAAATCAATTTACGGAAGAGGCAGAAACTGCTTTGAAAGATGCTATTGCTGCATCAAAAGATATTTTTGTTAAA---------TAAATGATTAATCTTTCAATATTAATTTCAAGTTCAGAAGTTAGTGGACCTGGTGGCTTATTTGACTTTGATGCAACTTTACCTTTAGTCGTGATTCAATTTTTATTATTAATGATTATTTTAAATATTATTTTATATAATCCATTATTAACAGTAATTGATGAACGTAAAGAATATATTCTAACTAATTTAAGTAAAGCATCCGAAACATTAGCAGAAGCCAATAAATTAACGACTAATTATGAACAAGAATTAGATAGCGTCCGCAGAGAAGCCCAATTAGAAATTACAAACTCACAAAAAATTCATAAAGAAATCTTAGATGTTGAGCTAAATATTTCTCAAAAATATATTGATAATTTATTAGATACTATTACAAAAGATCTTTTTGTTAAAAGAGATATTGCTTTTAATAGTTTAGATGAAGTTGTTCAATCATTATGTGAAAATATTGAGACTCGATTAGCTATTTAAATGTTTGAAAAGTTTACAGAAGGCGCAATTAAAGTCATTATGTTGTCTCAAGAAGAAGCTCGTCGTATGGGTCATAATTTTGTAGGTACGGAACAATTGTTACTTGGTGTTATTGGTCAACGGCATGGGATTGGTGCACGTGCTTTAAAAAAATTAAAGGTTACCTTAAAAAAAGCTCGAAAAGAAATTGAATTATATATTGGTAGAGGGACAGGCTTTGTTGCTTCTGAAATTCCTTTTACTCCAAGAGCGAAGCGAGTTTTAGAGATGGCGGTTCATGAAGGCAAAGATCTGGGTCAAAATTTTGTTGGAACCGAACATATTTTATTAGCGTTAATTGCAGAATCTGATGGTGTTGCTATGCGAACATTAGATAAACTTAATGTTGATATTCAAAAACTACGAAATTTAATTTTAACGTATATTGAAGAAACACAAGAAGAAATTTTA------CGACCTTTGACGCAAGCAGAAAAG------------------------------TTTTTACTAGAACGAGAAAAAAAA---------------GGAAGTGGGACTCCTACGTTGGATGAATATGCTGAAAATGTTACAAAAGAAGCAATTGATGGTAATCTTGATCCAGTTATTGGGCGAGAAAAAGAAATTGACGATGTTATTGCAGTTTTAGCACGAAGAACTAAAAATAATCCAGTTTTAATTGGTGAACCTGGTGTTGGAAAAACAGCTGTTGCTGAGGGATTAGCACAACTTATTTTAA---CCGAAAAAGTTCCCGATTTTTTAGATGGGAGTTTAATTATGGCTCTAGATTTAGGATCCATTCTAGCTGGGACTAAATACCGAGGTGAATTCGAAGAGCGTTTAAAACGAATCGTTGAAGAAGCACAAAATGATTCAGCAGTTATTATTGTTATTGATGAAATTCATACCTTAGTAGGAGCAGGAGCTGCAGAAGGAGCAGTTGATGCAGCAAACATTCTGAAACCAGCTTTAGCTCGTGGTAAATTTCGTTGTATTGGAGCGACAACAAATGATGAATATCGAAAATATATTGAACGTGATCCTGCCCTTGAACGTCGTTTTCAACCGGTTCATGTAGAGGAACCAACTGTTGGTACTACAATTGAAATTTTACGAGGTTTAAGATCAAAATTTGAGCAACATCATACCCTAAGTTATCATGATAAAGCTTTAGAGCAAGCAGCTTTACTTTCCGATAAATATGTAGCTGATCGTTATTTACCCGATAAAGCAATTGATGTCTTAGATGAAGCAGGAGCACGCGTTCGATTAGAAAATCGTCGTTTACCATTAGGTTTACGAAGTTTAATGCATGAATTACAAGAAACAATCAAAGATAAAGAAGAATGTATTAAAGAGCATGATTTTGAAGCGGCAAAACAATTATTAGATCATGAAATGGAGGTTCGAACACATATTCGAATTATGAAACAATCTGCTTTAACGAATGAAGCAAGAGGATTTA-----------------GTCGTCATGATGTTGATATGGTAACAGAAACTGATGTCTCTGATGTAATTTCAAACTGGACTGGAATTCCAGTTACAAAAATTACAGGTTCTGAATCTGAACGGTTATTAAAAATGGAAGATACAATTCATGAGCGTATCGTCGGTCAAAAACATGCTGTAATTTCAGTTTCAAAAGCTATTCGTCGTGCTCGTGTCGGATTAAGAAATCCAAATCGACCGATTGCCAGTTTTATTTTTGCAGGACCTACTGGTGTGGGAAAAACAGAATTAACAAAAGTACTATCAGACTATATGTTTAGTAGTGAAGAAAGTATGATTCGTTTAGATATGTCCGAATTTATGGAAAAACATACAGTTGCAAAGCTAATTGGTTCACCCCCAGGTTATGTAGGTTATAATGAAGGTGGTCAATTAACAGAAGCGGTTCGTTCAAAACCATACTCTGTTGTATTGTTTGATGAAGTTGAAAAAGCACATCCCGATGTTTTTAATTTATTATTACAAATCTTAGATGATGGGCGATTGTCTGACTCAAAAGGACGTGTTATTGACTTTACGAATACATTAATTATTATGACTACTAATTTAGGTTCAAAAATCATTGAGCGTGAA------------------------------------------------------------AGTGGGATTAAA---CCGAAATCAGAGCAAACTGACCGTGGATTTAAGATTACTCCAGACGCAG------------------TTTTAGGTTGGGAACCAGTTCCTGAGCCAATTAAAGATCCAGAAATATTTGGACGAGTGACAAAACTTGTAAATGAAGAACTTAAAAATTTTTTTAGACCAGAATTTTTAAATCGAATCGATGAAATTATTGTTTTTAATCATCTAACTCGAATTGATATTTGGGAAATTTGTGAATTGATGATTAAATCAGTACAGAAACGTTTAAAAGAAAAAGGAATTAATTTAATTATTGATTTGGCTGTTCAAGCTTTTTTAACTGATGAAGGATATGATCCAATTTATGGTGCTAGACCATTACGTCGTGCGATTATGAAATATTTAGAAGATACTCTTGCTGAACAATGTCTATCAAAAACTTTATATCCA---------------AATACAAAAATTATTGTAAGTCGTAAAAAAG--------------------------------------------------------------TTGAAGGAACATTACATATACAAATGAACTAGAAGTTGAAGTGGA------------------TTTTAGTGATGTTGACCCAAATTTGTTAGAAGATAAC--AAAACCAGCTAGTTAAATGAAA-TACAAACGAAA-ATTGA---------------------TTAAAAAAAATTTGCCTCATAATTTTTTAGCTGAACAAATGATATTAAATTGTTTAATCTTAAACTCTGAAACAGTTAAAT-TAACTTTAAAAATATTGCCAGTTGAAGCATTTTATTTTACAAATCATCAACAAATTTATAAAATATTAGAATTTATGTATAAAAATAAGTTATTTATTAATATGCTATCATTAATAAATTTTTTGCAAGAAAATAATTTATTAAAAAAAATTGGAGGTATTAAAGTTTTAATTGAATTAACAAATCAATCTTCAAATTTAATTTATCTAGAAGATTATATCAAACTTGTTAAAGATAAATTCTTACGCAGATCACTTATTAAAGTAGGTTACCAGATTAGTAATTCAGGCTACATTACAAATATTCCATTAGAAAAACTTTTATTACAGCTTGATATTGAAATTTCAGATTTACTTAGTCAATTTGAAAATAAATCAATTTTAAGTAGTGCCCAATTATTAAATATAATGTTTTCAGAATTAAAGGAAAAATTTCTAAATCCAAAATTACCTGGGTTATCATCTGGTTTTCCAAGTTTGGATAAATTAATACAAGGTTTTCAAAAATCCGACTTAATAATTCTCGCTGGTCGACCATCCGTTGGAAAAACCGCTTTAAGTTTAACTTTAGCGTTAAATATTATACAAAATTCTCGGCTTCCCGTAATTTTTTTTAGTTTAGAAATGTCAAAAGAGCAGATTATGTATCGAATATTATCTGTTGAAACAACAATTTCTCAAATAAAATTGAAAAATGGACAATTAAATCAAAATGATTGGATAAAATTAACAAAAGTAATCAAAATTGTTGCTAAATTACCATTTTTTATTGATGAAACTGCAAGTTTATCAATCCAAGAGTTACATTTAAAATTAAAAGCAATTTTCCTAAAACAAACTAAAATTGGTGCTGTGATTATTGATTATCTTCAATTAATGGAAACTTC------AAACCTCAAAATGGGTAATCGAGTTCAAGAATTATCTTATATTACACGCTCATTAAAAAATTTATCAAAAGAATTTAATATACCTATTATTGCCTTATCACAGCTAAGTCGAAATGTTGATAATCGAATGGATCAAAAGCCAATTTTATCTGATTTACGTGAGAGTGGATCAATTGAACAAGATGCTGATCTTGTTTTAATGTTGTATCGTTCAAAA----------------------------ATTAATAATACTAATAAAGAAATA-AAATCATCCATATCTATAATGGATATTATTATTGCAAAACAGAGAAACGGCCCTATTGGAACCGTTCATTTAGAATTTAACCAAAATTGTACAAAATTTACAGAATTAAA------------------------------AATTCTCTGAATGGCAAAAGTTGTAGGAATTGATTTAGGAACGACAAACTCTGTAGTAGCCGCAATTGAAGGCGGTCAACCAAGTGTAATTATAAATGCCGAAGGTTTACGAACAACACCTTCAATTGTTGCGTATACAAAAAAACAAGAATTATTAGTTGGTCAAATTGCAAAACGTCAAGCTGTTATTAATCCAGAAAATACATTTTTTTCTGTTAAACGTTTTATTGGTTCAAAAGAAACTGAAATAAAATCAGAGGCGAAACAGTTACCATATAAAATTACAAAAGATTCAAATGATAATATTAAAATTAAATGTCCGGCTCTAACGAAGGATTTTAGTCCTGAAGAAATTTCTGCTCAAGTATTACGAAAATTAATTAATGATGCAACAAGTTATTTAAGTCAAGAAGTAACTCAAGCTGTTATTACAGTCCCTGCTTATTTTAATGATTCTCAACGTCAGGCAACAATGGATGCTGGAAAGATTGCCGGAATCGAAGTGTTACGAATTATTAATGAACCGACAGCAGCCTCACTAGCTTATGGCTTAGATAAAAAACAAAATGAAACCATTTTAGTTTTTGATTTAGGTGGAGGTACCTTCGATGTTTCAATTTTAGAAGTTGGTGATGGGATTTTTGAAGTTTTAGCTACAGCTGGAGATACAAACTTAGGTGGCGATGATTTTGATAAAGTTTTAGTAAACTGGTTAATGGCTGATTTTAAAGAACAAGAAGGGATTGATTTAGTTAATGATATACAAGCATTACAAAGGTTAACAGAAGCTGCTGAAAAGGCTAAAATGGAATTATCCACGGTCGAAAAAACTAATATCTCATTACCATTTATTACTGCAGATCCAACTGGTCCAAAACATATTGATAAAGAATTGACGCGTGAAGTTTTTGAAACTTTATGTAGTAATTTAATTGCACGCTGTCGAATTCCAGTTGAAAAAGCTTTAAACGATGCTCGACTTGATAAAACAGATATTAATGAGATTGTGTTAGTGGGGGGTTCTACTCGTATCCCTGCAATTCAAGAATTAGTTGAATCATTAACTAATAAAAAGCCTAATCAATCAGTAAACCCAGATGAAGTTGTAGCGATTGGCGCTGCTATCCAAGCAGGGATTTTAGCTGGTGAAATTAAAGATATCTTATTATTAGATGTTACACCATTATCGTTAGGAGTTGAAACACTAGGGGGTGTTATGACGAAAATTATTGCTCGAAATACAACAATCCCAGTGAAAAAATCCGAAATGTTTTCTACAGCAGTTGATAATCAAACGAATGTTGAAATTCATATTTTGCAAGGTGAACGTGAATTAGTTGCTGGTAATAAAAGTCTTGGAAATTTTAGACTTGATGGTATTCCAGCCGCTGAACGTGGGATTCCACAAATTGAAGTAACCTTTGATATTGATGTAGATGGGATTTTATCAGTAAAAGCAAAAGAGAAAGAAACTGGGATTGAACAATCAGTTACTATTCAAGGAGCTTCGAATTTAAATGAAAACGAAGTTGAAATAATGTTAGAAGATGCAGAAAAATTTGCAAGCCTCGATAAAGAAAAACGTGAAACTATTGATTTAAAAAATCAAGCGGAGACTTTATGTTTAGAAGCTGAGAAAGAAATAAGTTTATT---------------AAAAGATAGTATTTCAATAGATAACAA-------AGAACGTATTACAAAATTAGTTCTAGAAATTCGCGA--TACAATTCAAACTGAGGATTTGACTGCATTAAAATCGTCCGTTGAAAATTTAAAAGAAGCAATGCGTGAATTAGTTACAGCAAAAATGTCAGTAATTAAAAAACCGGATTTAACTGATCCAAAATTAAGAGCTAAATTAGCTAAAGGAATGGGTCATAATTATTATGGGGAACCGGCTTGGCCAAATGATATTTTATATATTTTTCCATTAACAATGTTAGGAATGTTAATGTGCTGTGTAGGCTTAGCAACATTAGCTCCTACACAAATGGGTGAACCAGCTGATCCATTTAATACCCCTTTAGAGATTTTACCAGAGTGGTATTTTTTCCCTACTTTTAATTTATTACGTGTATTACCAAATAAATTATTGGGAGTATTAGCAATGGCTGCAGTACCAATTGGTCTAGTAACTGTACCATTTATTGAGAATGTTAATAAGTTTCAAAATCCCTTTCGTCGACCGTTAGCAAGTTTAACATTCATTTTTGGATTTATTTTTGCTGTTTGGTTTGGAATTGGAGCATGTTTACCAATTGACAAAGCGGTTTCTTTAGGTTTTTGGTAAATGGTAGAACCGTTATTATCTGGAATAGTTTTAGGTATGATTACTGTATCGGCTTTCGGTCTTTTCGTTGCAGCTTTTTTACAATATCGACGTGGTAATCAATTCGAAGTTTAAATGGCAATAAGCTCAACCGATCGTCGTACAAATAACGTACAAGTTTTTGTTGAAAAAGACGCAGTCGAAACTAGTTTTGCAAAATGGGCACAACCGGGTCATTTTTCTCGTACATTAGCGAAGGGTCCAAAAACAACTACATGGATTTGGAATTTGCATGCGGATGCTCATGACTTTGACAGTCAAACTAGTTCCTTAGAAGAAGTTTCTCGTAAGATTTTTAGTGCACATTTTGGACAATTAGCGATTATTTTTTTATGGATAAGTGGAATGCATTTTCATGGAGCATATTTTTCTAATTATTCAGCTTGGCTAAATGATCCAATTAATATTAAACAAAGTTCACAAGTTGTTTGGCCAATCGTTGGCCAAGAAGTATTGAATGGTGATGTAGGTGGAAATTTCCAAGGTGTACGAACAACTTCAGGTTGGTTCCAAATGTGGCGTGCAGAGGGTATTACAAGTGAAGTTGAATTGTATTGGATTGCAATTGGTGGATTAGCAATGTCAGCAATTATGTTATTTGCTGGTTGGTTCCATTATCATAAAGCAGCACCAAAATTAGAATGGTTCCAAAATGCTGAATCAATGATGAATCACCATTTAGCGGGTTTATTAGGTTTAGGTTGCTTATCTTGGTCCGGGCACCAAATTCATATTGCATTACCGATTAATAAATTATTAGATGCTGGTGTTTCAGCTCAGGAAATTCCATTACCACATGAATTTTTAATTAATCGTGAATTAATGAGCCAATTATACCCAAGTTTTTCGAAAGGTTTAACACCATTTTTTAGCGGAAATTGGAATGAATATTCTGATTTTTTAACATTTAAAGGTGGTTTAAATCCCGTAACCGGTGGTTTATGGTTAAGTGATATTGCTCACCATCATTTAGCATTAGCGGTTTTATTTATTTTTGCTGGTCATATGTACCGTACAAATTGGGGCATTGGGCACAGTATGAAAGAGATTTTAGAAGCGCATAAAGGACCGTTTACTGGTGAAGGTCATAAAGGGTTATATGAAATTCTAACAACATCATGGCATGCACAATTAGCAATTAATTTAGCAATGATGGGTTCTTTAAGTATTATTGTAGCACATCATATGTATGCGATGCCACCTTATCCATATATTGCTACAGATTATGCGACACAACTTTCATTATTTACACATCATATGTGGATTGGAGGGTTCTGTGTTGTAGGTGGAGCTGCTCACGGAGCTATTTTTATGGTTCGGGATTATACGCCATCTAATAACTATAATAATTTATTAGATCGTGTTTTGCGTCATCGTGATTCAATAATATCACATTTAAATTGGGTTTGTATTTTTTTAGGATGTCATGCATTCGGGTTTTATATTCACAATGACACAATGCGTGCATTAGGTCGACCACAAGATATGTTCTCAGATAAAGCAATTCAGTTACAGCCAATTTTTGCACAATGGATTCAAAATATTCATTTATTAGCACCAGGTACCACAGCCCCGAATGCATTAGCTACAACAAGTTATGCTTTTGGTGGTGAGGTTGTAGAAATTGGTGGAAAGATTGCAATGATGCCTATCAAGTTAGGGACTGCTGATTTTATGGTTCACCATATTCATGCTTTTACGATTCATGTAACAGTTTTAATTTTATTAAAAGGTGTGTTATATGCGCGTAGTTCAAAACTAATTCCAGATAAAGCAAATCTAGGTTTCCGGTTCCCTTGTGATGGTCCAGGTCGTGGGGGTACATGTCAAAGCTCAAGTTGGGATCATGTATTTTTAGGTTTGTTTTGGATGTATAATTCACTTTCGGTTGTAATTTTCCATTTCAGTTGGAAAATGCAATCGGATGTATGGGGAACAATTTCACCAGATGGTAGTATTTCTCATATTACAGGTGGTAATTTTGCAAAAAGTGCTATTACTATTAATGGTTGGTTACGTGATTTTTTATGGTCACAAGCTTCGCAAGTAATTCAATCATATGGATCAGCATCCTCTGCTTATGGTTTAATTTTTTTAGGCGCTCATTTTATCTGGGCATTTAGTCTAATGTTTTTATTTAGTGGTCGCGGGTACTGGCAAGAGCTAATCGAATCAATTGTGTGGGCTCATAACAAATTAAATTTTGCTCCTGCAATTCAACCTCGAGCATTAAGTATTACTCAAGGACGCGCAGTTGGTTTAGCTCATTATTTACTTGGTGGTATCGGGACAACATGGTCATTCTTCCTGGCACGTGCGGTATCGATCAGTTAAATGAAAACTTTGTATTCCCTGAGGAGGTATTACCACGTGGAAACGCCCTTTAATAGTAGTATAGCAGGTCGCGATATTGAATCTACTGGATTCGCTTGGTGGAGTGGAAATGCTCGTTTAATTAATGTTTCAGGTAAATTATTAGGTGCACACGTTGCACACGCTGGTTTAATGGTATTTTGGGCTGGTGCGATGATTTTATTTGAAGTTTCTCATTTTGTTCCAGAAAAACCTTTGTATGAACAAGGTTTTATTTGCATGCAGCATTTAGCTACATTAGGTTATGGGGTTGGTCCAGGTGGTGAAATCGTTACTACTGTTCCTTATTTCGCCGTAGGTGTACTTCACTTAATTTCTTCAGCAGTTCTAGGTTTTGGAGGAATTTATCACTCATTATTAGGTCCAGACACGTTAGAAGAATCGTTCCCATTTTTTGGATATGATTGGCGTGATAAAAATAAAATGACAACGATTTTAGGTATTCATTTATGTCTTTTAGGTTGTGGTGCGTTTTTATTAGTTTTTAAAGCAATGTATTTGGGTGGTGTTTATGATACATGGGCACCAGGTGGTGGTGATGTTCGTTATATTACGACACCAACTTTAAACCCAATTGTTATTTTTGGTTACGTATTTCGTTCTCCATTTGGTGGAGATGGTTGGGTAGTTTCAGTAAATAATATGGAAGATGTAATCGGTGGTCATATTTGGGTAGGTGTTTTGTGTATTACCGGTGGGATTTGGCATATTTTTACCAAACCATTTGCTTGGGCACGTCGAGCTTTTGTATGGTCTGGTGAAGCATACCTTTCTTACAGTTTGGCAGCTATTTCACTTATGGGTTGGACAGCAGCATTATATTCTTGGTATAATAATACAGCTTACCCGAGTGAATTATACGGTCCGACAGGTCCTGAAGCTTCGCAATCTCAAGCCTTTACATTTTTGGTACGTGACCAACGTTTAGGTGCTAATGTTTCATCAGCTCAAGGTCCAACTGGTTTAGGTAAATATCTAATGCGTTCTCCAAGTGGAGAAATCATTTTTGGTGGTGAAACAATGCGATTCTGGGATTTACGTGCACCGTGGGTTGAACCATTGCGTGGTCCAAATGGTTTAGATATCAATAAAATTAAAAATGATATTCAACCGTGGCAAGAACGTCGTGCAGCAGAATATATGACTCATGCTCCATTAGGTTCACTAAACTCAGTTGGTGGAGTAGCAACAGAGATTAACTCTGTTAATTACGTATCACCACGTTCATGGTTATGTTGTTCACATTTCTTTTTAGCATTTTTCTTCTTAATTGGTCATTGGTGGCATTCAGGTCGTGCTCGTGCAGCTGCTGCTGGTTTTGAAAAAGGTATTAATCGTGCTAATGAACCAGTATTATCAATGCGTCCTATTGATTAAATGTCTCAA---TCTGTATCAGAACGGACTCGAATTAAAAGTGACCGTTACGAATCTGGTGTAATTCCTTACGCTAAAATGGGTTACTGGGATGCTTCATACGCAGTAAAAACTACTGATGTTTTAGCTTTATTCCGTATTACACCACAACCAGGTGTAGATCCAGTAGAAGCTGCTGCTGCAGTAGCTGGTGAATCTTCTACAGCAACTTGGACAGTTGTATGGACTGATTTATTAACAGCTTGTGACCGTTATCGTGCTAAAGCTTACCGTGTAGATCCAGTTCCAAATACACCCGATCAATATTTTGCATTTATTGCATATGAATGTGACTTATTTGAAGAAGGATCTTTAGCTAACCTAACAGCTTCGATTATTGGTAACGTTTTTGGATTTAAAGCAGTATCAGCTTTACGTTTAGAAGATATGCGTATTCCGCATTCATACTTAAAAACATTCCAAGGTCCCGCTACTGGTATTGTAGTAGAACGTGAACGTTTAAACAAATACGGTACACCATTATTAGGTGCAACAGTAAAACCAAAATTAGGTTTATCTGGTAAAAACTATGGTCGTGTAGTATTTGAAGGTTTAAAAGGTGGTTTAGACTTCTTAAAAGATGATGAGAATATTAATTCACAACCATTTATGCGTTGGAGAGAAAGATTCTTAAACTGTATGGAAGGTATTAATCGTGCATCAGCAGCTACCGGTGAAGTTAAAGGTTCATACTTAAACGTTACTGCTGCGACGATGGAAGAAGTATACAAACGTTCAGAATATGCGAAAGAAGTAGGGTCTATCGTTATTATGATCGATTTAGTTATGGGATATACTGCAATTCAAAGTATTGCTTTATGGGCTCGTGAAAATGATATGCTTTTACATTTACACCGTGCTGGTAACTCAACTTACGCACGTCAAAAAAATCATGGTATTAACTTCCGTGTAATTTGTAAATGGATGCGTATGTCTGGTGTAGACCATATCCATGCTGGTACAGTTGTAGGTAAACTAGAGGGTGACCCATTAATGATTAAAGGTTTTTATGATACTTTACGTTTAACAACTTTAGATGTTAATCTACCTTATGGCTTATTCTTCGAAATGTCATGGGCTAGTTTACGTCGTTGTATGCCAGTTGCTTCTGGTGGTATTCATTGTGGTCAGATGCACCAATTAGTTCATTATTTAGGTGATGATGTAGTATTACAATTTGGTGGTGGTACAATTGGTCACCCTGATGGTATACAAGCTGGTGCTACAGCTAACCGTGTTGCTTTAGAATCAATGGTATTAGCACGTAACGAAGGTAGTGATTACTTTAGTCAAGAAGTTGGTCCACAAATCTTACGTAATGCGGCTAAAACATGTGGTCCTTTACAAACAGCTTTAGATTTATGGAAAGATATTAGTTTTAACTATACATCTACAGATACAGCTGATTTCGCTGCAACACCAACAGCAAACGTATAA----------------GTGAGACTTACACAAGGTTGTTTCTCTTTCTTACCGGATTTAACTGATCAACAAATTGAAAAACAAATTACTTACGCAATCTCAAAAGGTTGGGCAATGAATGTTGAGTGGACAGATGATCCACATCCACGTAACAATTACTGGGAATTATGGGGTTTACCATTATTTGATATTAAAGATCCTGCATCTGTAATGTTTGAATTACAAGAAGCTCGTAAAGCCTGTGCAGCTGGTTACATTCGTATGAATGCATTTGATGCAAGTTACGGTGTTGAAAGTTGTGTTATGTCATTTATTGTTAATCGTCCAGCTAATGAACCTGGTTTCTATTTAGAACGTTCTGAAGGAAAAGGTCGTCAGATTAATTACACAATTAAATCATACAGTGTACAAGCTAATCCAGAGGGTGGTCGTTATTAAAAATTCAAGGAATTAAGAGTTTATGGGGGATACCTTGGCATTCAGAAGCGATGAAGGACGCGGTTACCAGCGAAATGCTTCGGGTAGTTGGAAACAAGCTATGATCCGGAGGTCTCCGAATGAGGAAAC--TTTTTGT-----ACTACTTATTGAATATATAGATAAGAAAGAGCGAACCTAGGGAACTGAAACATCTTAGTACCTAGAGGAAAAGAAAGTAAAAAACGATTCCCTTAGTAGCGGCGAGCGAATTGGGAGAAGCCTAAAC---------TTAATTTT---ATTAAGGGTAGTGGGACAATTGT---TAATCGATTAGGACAGTTAGATGAAT-AAGTTGGAATACTTGACCAAAGAAAGTGATAGTCTTGTAATCGAAAATTGAAATAATC-AAATTGAATCCCAAGTAGCATGGAGCACGTGAAATTCCGTGTGAATCTACGAGGACCACCTCGTAAGGCTAAATATTCCTGAATGACCGATAGTG-AACAGTACCGTGAGGGAAAGGTGAAAAGAACCCCGGGAGGGGAGTGAAA-AGAACATGAAACCATAAACTTACAATCAGTAGAAGGACGACTAAAACGTCTGACTGCGTGCCTGTTGAAGAATGAGCCGGCGACTTATAGGTAGTGGCAGGTTAAGGCAGAGAATGCCGGAGCCATAGTGAAAGCGAGCCTGAATAGGGCATATGTCACTGGTTATAGACCCGAACCCGGATGATCTAACCATGGTCAGGTTGAAGCTTAGGTAATACTAAGTGGAGGACCGAACCGACTGATGTTGAAAAATCAGCGGATGAACTGTGGTTAGGGGTGAAATGCCAATCGAATTCGGAGCTAGCTGGTTCTCCCCGAAATGCGTTTTGGCGCAGCGATAAATGTTATAACTTAGGGGTAAAGCACTGTTACGTATGCGGGCTGGTAATTCGGTACCAAATCGTTGCAAACTAAGAATACTAAGTGTAGAGTTTATCAGTGAGACTGTGGGGGATAAGCTCCATTGTCAAGAGGGAAACAGCCCAGAGCACCAGTTAAGGCCCCTAAATAATTACTAAGTGATAAAGGAGGTGGGAGTGCATAGACAATCAGGAGGTTTGCTTAGAAGCAGCAATCCTTTAAAGAGTGCGTAATAGCTCACTGATCGAGTAAACCTGCGCCGAAAATGTACGGGACT-AAGTAATTTGCCGAAACTGTGCGATATATTTT--------------------------TAATATATCGGTAGGGGAGCGTTCTGTTGTAGATTGAAGTATTAACGTAAGTGGATATGGACGAAGCAGAAGTGAGAATGTCGGCTTGAGTAACGAAAATATAGGTGAGAATCCTATACCCCGAAAACCCAAGGTTTCCTCCGGAAGGCTCGTCCGCGGAGGGTAAGTCAGGACCTAAGGCGAGGCTGAAAAGCGTAGTCGATGGACAACGGGTTAATATTCCCGTACCATTATTTAT-TGAT-------AACGAAGGACGGAGAAGGCTAAACTGGCCGGATATTGG--TTACCGGTTTAAAC-GTTCGAGGTGTTGAGAAACGGAGAAAACG---TTTTGAGCTAAGG-CGTGAATACGAGATGCTACGGCATTGAAGCAGTGTATGTCAGACTTCCAAGAAAAGCTCGCAATGTCAT---AGATAAA-TAATGCCTGTACCATAACCGACACAGGTGGGTAGGTAGAGTATACTAAGGGGCGCGAGATAACTCTCTCTAAGGAACTCGGCAAAATGACTCCGTAACTTCGGGAGAAGGAGTGCCTTA-TT-TATAAGGTTGCAATAACAAGATCCAAGCAACTGTTTACCAAAAACACAGGTCTCCGCTAAGTCGTAAGACGATGTATGGGGGCTGACGCCTGCCCAGTGCCAGAAGGTTAAAGAAGTTGGTTAGCGTTTGCGAAGCTGATAACTGAAGCCCTGGTGAACGGCGGCCGTAACTATAACGGTCCTAAGGTAGCGAAATTCCTTGTCGGGTAAGTTCCGACCCGCACGAAAGGCGTAATGATTTGGATACTGTCTCGGAGAGGGGCTCGGTGAAATAGACTTGTCTGTGAAGATGCGGACTACCTGCACCTGGACAGAAAGACCCTATGAAGCTTTACTGTAACTTGAAATTGAAATTGGACTTTATTTGCGCAGTATAGGTGGGAGGCGTTGAGTTAATTCTTGCGGGAATTTAGGAGCCATCAGTGAGATACCACTCTGGTAATGTTAGATTTCTAACTTTGTATCATAATCTGGTCAAAGAACAGTTTCAGGCGGGCAGTTTGACTGGGGCGGTCGCCTCCCAAATGGTAACGGAGGCGTACAAAGGTTTCCTCTGAACGTGTAGAAATCGTATCTAGAGTGTAAAGGCATAAGGAAGCTTGACTGTGAGACTTACAAGTCAAGCAGGGACGAAAGTCGGTCTTAGTGATCTGACGGTGCTGAGTGGAAAGGCCGTCACTCAACGGATAAAAGTTACTCTAGGGATAACAGGCTGATCTCCCCCAAGAGTTCACATCGACGGGGAGGTTTGGCACCTCGATGTCGGCTCATCGCATCCTGGGGCGGTAGTACGTCCCAAGGGTTGGGCTGTTCGCCCATGAAAGCGGTACGCGAGCTGGGTTCAGAACGTCGTGAGACAGTTCGGTCCATATCCGGTGTAGGCGTTAGAATATTGAGAGGAGCCTTCTTTAGTACGAGAGGACCGAGAAGGACATACCTCTGGTGTACCAGTTATCATGCCAATGGTAAACGCTGGGTAGCTATGTATGGAGAGGATAACCGCTGAAAGCATCTAAGTGGGAAGCCCACCTCAAGATAAGTATTCTCATCACG-TAA--GTGAGTAAGGTCACGGGAAGACTACCCGTTTGATAGGCATTAAGTGTAAATGTAGTAATATATGA-GCTGAGATGTTCTAATAGACCGAGGACTTG-------TTTAAAGAGAGTTTGATCCTGGCTCAGGATGAACGCTGGCGAGATGCCTTATACATGCAAGTCGTACGAGA----------------TTAAAATCAAGTGGCGGACGGGTGAGTAACACGTAAG-AATTTGCCTTTAGGAGGGGGATAACAATTGGAAACGATTGCTAATACCCCATATGCTT-TCGAGTGAAATGGAT--TTTTCTGCCTAAAGAGAAGCTTGCGTCTGATTAGCTTGTTGGTGAGGTAATGGCTCACCAAGGCGACGATCAGTATCTGGTTTGAGAGGACGATCAGACACACTGGAACTGAGACACGGTCCAGACTCCTACGGGAGGCAGCAGTAGGGAATTTTCCGCAATGGGCGAAAGCCTGACGGAGCAATCTCGCGTGAGGGATGACGGCCTATGGGTTGTAAACCTCTTTTTTCAGGGAGGAAT-AAATGACGTGTACCTGAAGAATAAGCATCGGCTAACTCCGTGCCAGCAGCCGCGGTAAGACGGAGGATGCAAGTGTTATCCGGAATCACTGGGCGTAAAGCGTCTGTAGGTGGTTTAATAAGTCAACTGTTAAATCTTAA-AGCTTAACTTTGAAATCGCAGTCGAAACTATTAGACTAGAGTATAGTAGGGGTAAAGGGAATTTCCAGTGGAGCGGTGAAATGCGTAGAGATTGGAAAGAACACCGATGGCGAAGGCACTTTACTGGGCTATTACTAACACTCAGAGACGAAAGCTAGGGTAGCAAATGGGATTAGATACCCCAGTAGTCCTAGCTGTAAACAATGGATACTAGATGTTGAACAGATCGACCTGTGCAGTATCAAAGCTAACGCGTTAAGTATCCCGCCTGGGAAGTATGCTCGCAAGAGTGAAACTCAAAGGAATTGACGGGGGCCCGCACAAGCGGTGGAGCATGTGGTTTAATTCGATGCAACGCGAAGAACCTTACCAGGGTTTGACATGATATGAATTTCTTTGAAAGAAGAAAGTGCCTTTTGGAACATATACACAGGTGGTGCATGGCTGTCGTCAGCTCGTGTCGTGAGATGTTGGGTTAAGTCCCGCAACGAGCGCAACCCCTATTTTTAGTTGCC-TT-ATGGAACTCTAGAAAGACTGCCGGTTATAAACCGGAGGAAGGCGGGGATGACGTCAAGTCAGCATGCCCCTTACACCCTGGGCTACACACGTGCTACAATGGGTGAGACAATAAGATGCAACTCTGCGAAGATAAGCTAATCTATAAACTCACTCTAAGTTCGGATTGTAGGCTGCAACTCGCCTACATGAAGTTGGAATCGCTAGTAATCGCTGGTCAGCTATACAGCGGTGAATTCGTTCCCGGGCCTTGTACACACCGCCCGTCACACCATGGAAGCTGGTTATACCCAAAGTCGTTACTCTAACCTTTTTGGAGGAGGATGCCTAAGGTAGAATTAGTGACTGGGGTGAAGTCGTAACAAGGTAACCGTACTGGAAGGTGCGGTTGGATCACCTCCTTATGGCAAAAAATAAAGGTACTCGAATTTTGATTACAGTAGAATGTACAGAATGTCGTTCGAATTTAAATAAGCGTTCATCTGGAGTTTCTCGTTACCATACACAAAAGAATCGTCGTAATAACCCTGAACGATTAGAACTAAAAAAATATTGTCCAAATTGTAACCGAGCAACAATACATAAAGAAATAAAATAAATGAC------------------------------------------------------------TAATATTT------------------------------CTATTACATGCCTTAAGTCAGAACAAATTGAATCAGGTTCTTGTCATGGACAATTTTTAATTCACTCTTTAAAACCTGGGCAAGGAATAACAATTGGAAATCAATTACGTCGGGTATTATTAAATGATTTAGGGGGAGTTGCAATTTCTGCTGTTCGAATTGCTGGGGTAAGCCATGAATTCTCTATTCTTCCTGGTGTTCGTGAAGATATCTTAGAAATACTATTAAATCTTAAAGGAATTATTCTTAAAA---GTAAAAATCGAACTCCAGAATTTGGTCGATTAAAGATTCAAGGACCAGCAGTTATTACAGCTGATTTAATTCAATTACCATCAAATCTAGAAATTGTTAATCCTAACCATTATATTATGACAATTTCTACATCAAATATTCTGGAAATTGAGTTTAAATTCGAATATGGAACAGGTTATAAATTAGCTTCCCAGACTTTTTTAGAAGAAAATGAAAATTATTTACAATTAGACACAATTTTCATGCCAGTTGAAAAAGTTGATTTTAAAATTGAAAATATTTATGATAAT---AATAATATAAGCGAAAGAATCTTTTTAGATATTTGGACAAATGGAAGTATTTCACCAAATGAAGCTTTAAAATCTGCAGCACAACTTACCATTGATCTTTTTAGTTTTCTAGTTGAAGAAAAGAATAACGA------AAAAAAAACTGAGTTAAAACCAAAAATTCGTTCGATTAGTATCGAACCCTATACAAATATTGCAATTGAAGAATTACAATTATCTGTTCGGGCTTATAATTGTTTAAAGAAAGCTCAAATAAATACGGTAGGTGATTTATTACACTATTCACCCGAAAAATTACAAGAGCTTAAAAATTTTGGACGAAAATCGGCAGATGAAGTTTTTTCTACATTAAAAAATAAACTGGGAATTATTTTAAAGTAAATGACGCGAAGT------ATGAATTATATTAATGCTCTTCCAGATTTTTTAGCGATGCAGAGAGTGAGTTTTTGTTGGTTTATTACTCAAGGCTTAAATGAAGAATTGACATTATTTTCTAAAATTTATGATTTTAGTAAAAATACTGAATACCAAATGTTCGGAGATGAGTATAGTTTAATAAAACCACCCTATAGTTTATCGATAGCAAGAAAATATAGCGGTAATTATCGAGCACAACTAGTTATTCCTATAGAAGTTAGAAGTAAAATAAGTAATAACATTTGTTACCAGGCGCAATTTCCGGTAGTTACATTACCTTTAATGACAACTTATGCAACTTTTATTATAAATGGGTGTGAAAGAGTTGTTGTGAGCCAAATTATCCGAAGTCCAGGAATTTATTTTGAAAAAAATAAAAATCAAAAACGTCAAAATCAATTTCGACGAAAATTATCTACAGATATAAATAAATTGCGAACATTTTTGCCCTCAGGTGAAGCATTTATTTCAGAATTTAACCTTTTTTTTTCAATCCCTATAACAACGTATGATAAA-----------------ATAAAACG----------TCAAAAAAAA---------------------------CTTATTCCAAATTGGGATAAAAACTTAATTTATTATTATTCAATAAAATCTTTAAAAGACGCTACCAA---AAATTCTTCCACA---CTTTTCTTAGAATACTTCAGGTTCTATCGTTCTATTTCTAAAA---AATTAGAATCAAACTCAAAAAATAAATTAGTTCAATTGTTTTTTAAATGGTTAAAATTGAGTATTTCCAATTT-------------TTATTAAAATTTTTGGTAAA-----ATATGAGCTATTAAACCTATGACGAATT-----------------AATATATAATTCACAAATATCAAT-----------TCAACTCAACTTAAATTATAGATTTGTTGTACTTACAAAAGA-TTCAAACAATTGGTTTCAAGAACTTAAT-------------AATTTTCGCTTTTTAA-------CTTTAAAAATAAACAAAACGTTAATAACACTTATTAAATTTAATGAAGCAGCTAAATTTTCTAGTTTTCAACCAACAATTTATTTT-----------TCTGTCAG-----TTTAAAAGACCAATTAAAATAC---------------ATTTTTGGAAAAAATAAATTTCATAATTATTTAAAAACAAAAACCCAACTATTATTAT-----ATAGAAAAGATCATGAAATTAAAACAAATTATAATAAAAAATATGCTGAGAAAGACCTATACACAGCAACGTTAATTCCAGATTATGGGTCATGGATTCGATTTGGTTTTCAAAAGAAT--------ACAAAAATTAATGCTTATAAATATCCAATAAAAAATCAA----GAAGATGAGGTAACAATTCAATTAGATAAAATTAATCATAAACCAGTTCTTGGTTTACTTAAAGAAATGGGACTAACAAATTTAGAAATTTATCAAAATTTACATTACTCAGATTTCTTTTATTTCGATAAACCTTTATTAATTAATTCAATTTCTTTAAGGCAACCTATTCCACGATTTAACTTAGAGTTGGAGTATTTTAAAAAT---ATTTCTGAATTTTCAAGAATATTTGACCCTAACTATTATAGATTAGGTAGAGTTGGACGACTAAAATTAAATACGAGATTAAATTTGAACATTACAGAACATTTACAAGTAATTACTTATCAAGATCTTTTTGCAATTATTGACAAATTAATTAATCTAACAATTTCAAAAACGGTTCAAGATGACATTGATCACCTAAAAAATCGACGGGTTCGGTCGGTCGGAGAACTTTTACAAAATTTATTCAGAATTGGGTTTCAAAGACTCGTTCGAAAATTAAGAAATCAGACTAATAAAGTTGACTCA--------------------------GTGTATTTACTTAGTTTTAATATTGTTAATGCTACAATTCGAGAATTTTTTGGGTCAAGCCAACTATCACAATATTTAGACCAAACAAACCCTTTATCTTCATTAACTCATAGACGTCGTATAAGCGGTTTAGGGCCAGGAGGATTTGACCGTGACCGAATTAGTTTTGCTGTTCGTGATATTCATCCTAGCCATTATGGTCGTATTTGTCCAATTGAGACACCTGAAGGACAAAATGTTGGTTTAATTGCCTCATTAACTACATGTGCAAGAGTAAATAAATTAGGATTTTTAGAAACACCATTTTGGCGAGTAATAAATGGAAAAGTTATTAAAACAGGAAACCCCATTTATTTAACAGCCGATATTGAAGATTTATATAAAATTGCTCCCGCAGATATCGCAACTAATAGAGAGAATTATTTGAAAAAACATCTTATTCCAGTAAGATATAAACAAGATTTCATAAATATATCACCCTCTGAAGTCGATTTTATTGCAATTTCAACTGTTCAAGTAGTTTCCGTAGCAGCATCATTAATTCCATTTTTTGAACATGATGACGCGAATCGAGCATTGATGGGTTCTAATATGCAACGCCAATCTGTTCCTTTAATTTTTCCTCAAAAGCCAATTGTTGGAACTGGGTTAGAAAATCAAATTGCGATTGATTCTGGAATGACATTAAATGCTCAAATCTCGGGTATTGTGAATGCTGTAACTGCAAATAAAATTATTATTCAAGATAAAAGTGG---AAAGAAAATAATTTATAAATTACAAAAATATTTACGTTCTAATCAACAAACTTGTATTAACCATCGTCCAATTGTCTGGAAGGGAGAAAAAATTCAATCAGGACAAATTTTAACTGATGGGCCAGCTATAACAAATAGTGAATTATCATTAGGGCAAAATGTTTTAATTGCATACATGCCTTGGCACGGATATAATTTTGAAGATGCAATTTTAATTAGTGAGCGTTTAATTTATGACGATGTTTTTACATCAATTCATATTGAAAGATATAAAATCGAAATTGATCGAAATTCGGAAATGTCAGAACAAACGATGAAAATGATTCCAAATTTAAGCCTTTCGGAGCTTAATCATTTAAATGATGATGGAATTGTAATGGTTGGAACATTCGTAAAACCGGGTGATATTTTAGTCGGTAAAGTTATTTCAAACAATACTTCTGAGCAACTCCCAGAATCTAAATTATTACGCGCAATATTTGGTGCAAAAGCAAAAGGTGTTAAAGATAACTCTTATCGAATGCCACATGGAGAATACGGTCGAGTTATTGAAACTGTTACTTTTAATCGCCGAACAAA------------ACTAACATATAAGTTTGAGAAAATTTATATTTTCATTGCTCAAATCAGAAAAATTCAAGTGGGAGATAAAATTGCGGGCCGACATGGAAATAAAGGAATTATTTCACGTATTTTACCGCGCCAAGACATGCCATTTTTACCAGATGGAACGCCAATTGATATTATTTTAAACCCATTAGGTGTACCATCTCGAATGAATGTAGGTCAACTTTATGAATGTTTATTAGGCTTTGCTGGTGATAAATTAAATTCTCGTTTCAAAATTTTACCTTTTGATGAGATGTACGGTTTGGAAATGTCAAGAATTTTAATTAATAAAAAACTTCGCCAAGCTTCAATAAAACGAAATGAGAGCTGGTTATTTAATCCTTATACTCCTGGGAAAATGTTATTAATAGATGGTCGGACTGGTAAAGAATTTGAAAACCCAATTACAGTTGGAAATGCTTATATGTTAAAATTAATCCATTTAGTTGATGATAAAATGCATGCTCGGGCAACCGGACCCTATTCTTTGATAACCCAACAACCGCTACGTGGAAAAGCTCAACATGGGGGACAACGATTTGGAGAAATGGAGGTTTGGGCATTAGAAGGATTTGGAGCTGCTTTTACATTAAAAGAATTATTAACTATTAAATCTGATGATATGCAAGGTCGGAATGAAACATTAAATGCTATTGTTAAAGGGCAACAAATTCCACAATTTGGAATTCCTGAGTCTTTCAAAGTTTTATTACAAGAATTACGATCTATTGGTTTAGATATGAGTACATACAAAATTGAACGATTCAATTCGTCAAAAAGATATGAAATTGAGGTAAATTTAATTGAAAAATATACCCCATCGTCAAAAACATTTTCACCAACCTCGAATATAAATGATATTTCATTTTAAATGGCAAAAAAAAGTATGATTGAGCGAGAAAAAAAACGTATTCGCTTAGAGAAAAAGTATGCGACAAAACGGATAACATTATTGAAAAGTTACCAAAATGAACAAGATTTTACCAAAAAACTGGAATTACATTCAAAAATTCAAAAGCTTCCTCGTAATAGTTCCAAAACACGCATCCGTAATCGATGTTGGAAAACAGGTAGACCGCGTGGCGTATTTCGAGATTTTGGAACTTCACGTCATATTTTTCGAGAAATGGCTCATCAATGCTTATTACCTGGTGTTACTAAGTCAAGTTGGTAAATGGTTAATCAATCAAATAAAGTTTTAAATACAAATATAACTAAATTAGTTAATCAGACTTATCAATATGGTTTTTCAACAAATATTGATAAAGAAATAATTGAAAAAGGATTAAACACCGAAGTTATTAGATTAATTTCACAGAAAAAACATGAACCACAATTTTTATTAGAGTTTCGTTTAAAGGCTTATCAAAAGTGGAAAAAGATGACTCATCCTGAATGGGCTTGTTTAAAATTTCCTCAAATTAATTATCAAAATATTATTTATTATTCAGCTCCAAAATCACAGAAAAAATTAACTAGTTTGGAAGAAGTTGATCCAGAATTATTAAAAACGTTTGAAAAATTAGGTATTTCATTAACGGAGCAAAAGCGATTATCAAATGTTGCCATTGACGCTGTTTTTGATAGTGTTTCTATTGGAACAACATTTCAAGCAGAATTAAGTAAAGATGGTATTATTTTTTGTTCAATTTCTGAAGCAACGTCTAAATATAAAAATTTAATTGAAAAATATTTAGGTTCAGTTGTACCAATTGGTGATAATTATTTTTCCGCGTTAAACTCAGCAGTTTTCACTGATGGTTCTTTTTGTTATATACCACAAGATATAATCTGTCCATTAGATCTTTCAACATATTTTCGCATTAATGATCAAATGGCGGGACAATTTGAACGGACTTTAATTATTGCTGAAAAAAATAGTAAAGTTAATTATCTCGAAGGGTGTACGGCCCCACAATATGATACTAATCAATTACATGCCGCAATTGTAGAAATAGTTGCATTGGAAAATGCAAATGTTAAATATTCAACTGTTCAAAATTGGTATGCTGGAAATGAATTTGGCAATGGTGGGATTTATAATTTTGTTACAAAACGGGGGTTATGTTCAGGTACTAATTCAAAAATCTCATGGACCCAAGTTGAAACTGGTTCTGCAATCACGTGGAAATACCCAAGTTGTGTATTAATAGGTGATAATTCACAAGGTGAATTTTATTCAGTTGCTTTAACCAATAATTATCAGCAAGCAGATACTGGAACAAAAATGATGCATATTGGAAAAAAATCTAAAAGTCACGTTATTTCAAAAGGAATTTCGGCCGGCCAATCTAAAAATAGTTATCGAGGATTTATTAAAGTAACCAAAAAAGCTGTCGGGGCTAGAAATTATTCACAATGTGATTCATTATTAATTGGAAATTCTTCAAACGCAAATACATTTCCATTCATCTCAATTCAAAACTCGACAACAAAACTTGAACATGAAGCATCAACCTCTAAAATTGGTGAAGAACAAATCTTTTACTTTTTACAAAGAGGAATTTGTTTAGAAAAAGCTGTTGAATTGATGATTAGTGGTTTTTGTCGTGATATTTTTACAAAATTACCCTTAGAATTTGCTGCTGAAGCCGATAAATTATTAACATTAAAATTAGAAGGAAGTGTTGGATAAATGAATAAAAGTTCGCCTATGTTAGAAATCAAAGATTTACAAGTTTCAATTAATGAAAATCAAATTTTAAAAAATTTAAATTTAACTGTCAATAAAGGTGAAATACATGCGATTATGGGACCAAATGGGTCTGGAAAAAGTACATTCTCGAAAGTATTAGCTGGTCATCCTGCTTATAGTATTACAAATGGTCAAATTATTTTTAAAGGTTCAGATATTTTAACATTAGAACCAGAAGAGCGATCACATTTGGGTATCTTTTTAGCTTTTCAATATCCAATTGAAATTCCAGGCGTAACAAATGAGGATTTTT-----TACGTTTAGCATATAACGCGAAACAA-AAATTTTATAATAAACCTATAGTTGACCCAATTGAATTTTTAACTATTATTCATGAGAAATTAAACTTAATCAATATGTCACCAC------TATTTTTAAGTAGGAATATTAATGAAGGATTTTCAGGTGGTGAAAAAAAACGTAACGAAATTCTGCAAATGATTCTACTAAATTCTGAATTGGCAATTTTAGATGAAACAGATTCTGGGTTAGATATAGATGCTTTAAAAACAATTTCATTAGGAATTAATAACTTTATGAATTCTTCAAAATCGATTGTGTTAATTACTCATTATCAAAGATTATTAGAATATATTAAACCAACGTATGTTCATGTAATGCAAAATGGAAAAATAATAAAAACAGGTTCAGCTGAATTAGCTAAAAAATTAGAAAAAAAAGGCTATGAATGGTTAAAA---TAAATGAGTTTAGACGAGAAATTTATTCCCATCCGCACTGCAGTTTATCAAATAGTTGAAAAATT---------TTTAAAAAAAATAGCGGGATTATTTGGATATCCCCAAAATTGATAATCTTCCAACGCATAAAACTTATTGGCCTCC------CATCCAACAACCAGAAACTTGGTTTGAA--ATGATTCTGGGACCGGCACCCAAAGTTGAATCAATCCCACGATATATTTATGAAAATAAAGAGGAAGGGTTTTATAGTTTTTATATTGA--------AAATTATAAAAACCTTTATTTTTTACCTGATTGGCTT---------TCGGAGTTTATTCAAGTTCAC-------------TTAAATATTTGTTTAGATATCAGTCTTTTAGAAA------------------------------------------CAGTTCGTGAAATTCTATTTATAGGTTTAATAATTTATTCACAGATGGTGGTTCTTAGAATTGCTATCTCTTGGTTAATTTATATTAATCCCTATACTTTTCCATGGTGTTATCTTGCCGCGGCAGTCGATTGGACAGAAGATGTTTTACAAGGCATTG------------TGCCTGCAATCTTAGGTGTAAATATAACAGGTAGTGTGTTTCTTGGAGTGCTTGGAGTTATAGCCGATAGTTTAAATCATTTAGTTTTCACGATGCCATTTCTTCCAAG------------TGAAGCTGAAGA--------------------------AACAAAAGTTTT-------------------------------------AATTAATAATGACATGAA--------------AGATATATTAGTTTTCCATTAT-----------------TTACCAATATTATGGTATCGTCATTCAATTCCAAATAACATAAGAGAATATTGGTA------------------------------------------------------------------TTATAAAAATCCCGAAATTTTAG----------------------------------------AATA---TATGCAGAAATCTTATAAAAATTTAAATATTCAATTTTTACC-----------TGACAATGTTATTCAATATTTAAATC
>Cerataulin
ATGATAAATATTCGTCCAGACGAAATTAGTAGTATTATCCGTGAACAAATTGAAAAATATGATCAAGCTGTTAAAGTAGATAATATTGGTACAGTTTTACAAGTTGGTGATGGTATCGCTCGTGTTTACGGTCTTGATCAAGTAATGAGCGGTGAACTTTTAGAATTTGAAGATAAGACAATTGGTATTGCCCTTAACTTAGAAAATGATAATGTTGGTGTAGTACTTATGGGTACTGGTCGACAAATTTTAGAAGGTGGTACTGTTAAATCAACAGGTCAAATTGCTCAAATTCCTGTAGGTGACAACTTCTTAGGTCGTGTTATTAACCCATTAGCGGCCCCAATTGACGGTAAAGGTGAAATTACACCTGTTGAAACACGTCTATTAGAGGCTATGGCACCTGGTATTATTAGTCGTAAATCTGTATGTGAACCATTACAAACAGGTATTACTTCTATTGATGCAATGATTCCTATTGGACGAGGTCAACGTGAGTTAATTATTGGTGACCGTCAAACTGGAAAAACATCAATTGCTGTTGATACGATTATTAATCAAAAAACAGAAAATGTTGTTTGTGTTTATGTTGGTGTTGGCCAAAAAGCTTCAACAGTAGCACAAGTAGTAAATGTTCTAGAAGAAAAAGATGCAATGAGTTATACAATTATTGTATCGGCTAGTGCAAATGATCCTGCAACATTACAATATATTGCACCTTATGCAGGTGCAGCAATGGCAGAATACTTTATGTATAATGGTAAAGCGACATTAGTTATCTATGATGATTTAACTAAACAAGCTATGGCATACCGCCAAATGTCATTATTATTACGTCGTCCACCAGGACGAGAAGCATATCCAGGTGATGTATTCTACTTACATTCACGTTTATTAGAACGTGCTGCTAAATTAAGTGATGCACTTGGTGGTGGTAGTATGACAGCATTACCAATTATTGAAACTCAAGCAAGTGACGTATCTGCGTACATCCCAACAAATGTAATTTCTATTACTGATGGTCAAATCTTCTTATCGAATGATTTATTTAACTCAGGTATTCGTCCAGCAATCAATGTTGGTATTTCTGTATCACGTGTAGGTTCGGCTGCGCAAACAAAAGCAATGAAAAAAGTTGCTGGTAAATTAAAATTAGAATTAGCTCAATTCGCTGAATTAGAAGCATTCTCTCAATTCGCATCAGATTTAGATGAAGCTACTCAAAAACAATTAGCACGTGGGACACGTTTACGTGAAGTTTTAAAACAACCGCAAAATTCACCTTTATCTGTAGCTGAACAAGTTGCATTAATTTATACAGGAATTAATGGCTTCTTAGATGATTTAGCTGTTGGTGACGTTAAAAAATACTGCGCTAGCTTGTTAAAATATTTACATACATCTAAAAAGTCATACATTGACACAGTTTCTAGTACTAATCAATTTACAGATGAAGCAGAAACAGCTTTAAAAGAAGCAATTTCTGAATCAAAAGAAATTTTT---GCAAAAGCA---TAAATGGTTAATTTTTCAATATTAATTTCAAGTTCAGAAATCAGTGGTCCTGGTGGATTATTTGATATTAATGCAACTTTACCATTAGTAGCCATTCAATTTGTGTTATTAATGTTAATTCTTAACGCACTTTTATATAGTCCATTATTAGCTATTATTTCAGAACGTAAAGAATACATTTTAGGTAATCTTGCTAAAGCATCTGAAATTTTATCACAAGCGAATGAATTGACTACTCAATATGAACAAGAATTGGATAGCGTTCGTAAAGAAGCACAATTAGAAATTACAAACTCACAAAAAATTCATAAAGAAATTTTAGAAATTGAGCTAAATATTTCTCAAAAATATATTGATAATTTATTAGATACTATTACAAAAGATCTTCTGGATAAAAAAAATACTGCTCTTAATAGTTTAGATAGTATAGTTCAATCTTTATGTGTGGAAATTGAAACTAGATTATCAATCTAAATGTTTGAAAAATTTACAGAAGGGGCTATTAAAGTAATTATGTTGTCCCAAGAAGAAGCCCGGCGAATGGGGCATAATTTTGTTGGTACAGAACAATTATTATTAGGTGTGATTGGACAACGTCATGGTATTGGGGCTCGAGCATTGAAAAAATTAAAAGTTACATTAAAAAAAGCACGAAAAGAAATTGAATTATATATTGGGCGTGGTACAGGTTTTGTTGCCTCTGAAATTCCTTTTACCCCAAGAGCAAAACGTGTTTTAGAAATGGCTGTTCATGAAGGAAAAGATTTGGGTCAAAACTTTGTTGGTACAGAACATATTTTGTTAGCATTAATTGGTGAATCTGACGGTGTTGCAATGCGTACATTGGATAAATTAAATGTAGATATTCCGAAATTAAGAAATTTAATTTTAGCTTATATTGAAGAAAATCAAGAAGAAACATTA------CGTCCATTGACTCAAGCAGAAAAA------------------------------TTCTTATTAGAACGAGAAAAAAAA---------------GGAAGTTCAACCCCAACCTTAGACGAATATTCTGAAAATATCTCAAAAGAAGCTGTTGATGGAAAATTAGATCCAGTTATTGGTCGTGATCAAGAAATTCATGATGTTATTAAAGTTTTAGCACGAAGAAGAAAAAATAATCCAGTTTTAGTTGGAGAACCTGGTGTTGGAAAAACAGCTGTGGCTGAAGGTCTTGCTCAATTAATTTTAA---CTGAAAAAGCTCCTGATTTTTTAGATGGTCATTTAATTTTAGCACTTGATTTAGGTTCAATTTTAGCAGGAACAAAATATAGAGGTGAATTTGAAGAACGTTTAAAACGAATTGTTGAAGAAGCGCAAAATGATGCTGCAGTTATTTTAGTAATTGACGAAATTCATACATTAGTCGGTGCAGGGGCTGCTGAAGGAGCCGTTGATGCGGCAAATATTTTAAAACCTGCGTTAGCTCGAGGAAAATTTAGATGTATTGGCGCGACAACAATTGATGAATATCGAAAATATATTGAACGGGATCCAGCTTTAGAACGACGTTTCCAACCTATTCAAGTAAAAGAACCTAGTGTTGGTGTAACAATTGATATTCTACGTGGATTACGCTCTAAATTTGAACAACATCATACATTAAGTTATCATGATAAAGCTGTTGAGCAAGCAGCTATTTTAGCAGATAAATATATAGCTGATCGATTCTTACCAGACAAAGCAATTGATGTTTTAGATGAAGCTGGTTCACGAGTTCGATTAGAAAATCGTCGTTTGCCTTTAGGTATGAAGCGTTTATTAAAAGAGTTACAAGATACTTTACGTGATAAAGAAGAAAGTATTAAAGAACATGATTTTGATGTTGCAAAACAACTTGTAGATCATGAAATGGAAGTTCGAACGCATATTACTATTATGAAACAAGCCGCGTTAACAAATGAAGCATTAGGATTAA-----------------CTCGTAAAGAAGTTGATACAGTAATGGAAAATGATGTTGCTGAAGTTATTGCAGGTTGGACAGGTGTTCCAGTATCAAAAATTTCAGATTCGGAATCGAAACGATTACTAAAAATGGAAGATACTCTACATGAAAGACTTATTGGACAACATCATGCGATTGTTTCCGTATCAAAAGCAATTCGTCGTGCCCGTGTAGGTTTACGAAATCCAGATCGACCTATTGCAAGCTTTATTTTTGCAGGCCCAACAGGTGTTGGAAAAACAGAATTAACAAAAGCCTTATCTGAATATATGTTTGGTAATGAGGATTCAATGATTCGACTAGATATGTCCGAATATATGGAAAAACATACCGTTGCAAAACTAATCGGTTCACCACCAGGTTATGTCGGATATAATGAAGGTGGTCAATTAACAGAAGCCGTTCGGACAAAACCATACTCGGTTGTTTTATTAGATGAGGTTGAAAAAGCCCATCCTGATGTATTTAATTTATTATTACAAATTTTAGATGATGGGCGTTTATCAGATTCTAAAGGGCGTGTAATTGATTTCAAAAATACATTAATTATTATGACCACAAATTTAGGTGCAAAAATTATTGAGCGCGAG------------------------------------------------------------AGTGGTATTAAA---CCAAGATCAAAACAAGATAAACCTGCATTAAGAATTGATGAAGATGGTT------------------GTCTAGATTGGGAACCAATGTCAGAACCAATTAAAGATTCATCAGTTTTTGAAAAAGTAACAGAATTAGTAAATGAAGAATTAAAACAATTTTTCCGTCCAGAATTCTTAAATCGTATTGATGAAATTATTGTTTTTAATCATTTAACAAAATATGATATTTGGGAAATTTGTGGGTTAATGATTAGTCAATTGGAAAAACGTTTACAAGAAAAAGAAATTACTTTAGAAGTAGATATTTCTGTTCGGAATTTATTAACTGAAGAAGGTTATGATCCAGTTTACGGAGCCCGACCGTTACGTCGTGCTGTTATGAGATTATTAGAAGATACTTTAGCTCAGGAATGTTTAACAAAACCACTATATCCA---------------AAAACTCGTTTAATTGTTTCACGTATGAAAG--------------------------------------------------------------AAGAAGGATCATTAGTTATACTAATCAAGTAAGTGTTGAAGTTGA------------------TTATACTGATGTAGATCCAAATCTGGTAAATAATGTTGAAAAATTTAATATATGCTCTGAAAGATTTAATTC-----------------------------TGAAAACCCTTTACCTCATAATTTAGTGGCAGAACGAACAATTTTAAATACTTTATT-ATTACATAATAATTCACTAGACGATACAGTACGAAATTTACAAATTAAAACCTTTTATTTTAAAAGTCATCAAGCAATTTATAAAGCAATTATTCAAATGTATCAATCAAACATTTCAATTGATATTAATACCTTAACTACTTTTCTTCAAGATAATGGTCAAATAGAAATAATTGGTGGCGTTGACTTTTTAACTGATTTAGCTGCTCAGGTTCCAAATTTAGTTTATTTAGAAGAATATATAAAATTAGTTCAAGAAAATTATATTCGTCGTTCATTGATTAAATTAGGTTACGCCGCAATAAATTCAAGCTATATTACAAATGTTCCACTGGAGAAAATTTTAGAGGATTTAGAAACAGAATTTTTTGCTTTAACAAATAAACCAAATTCAAAAAATCTTTCAAGTAACGCTGAATTATTTGCAAATATTAGTGCTGAATTGAAACAAAAAAAGCATAATCCAAGTTTAGCAGGACTTTCCTCGGGATTTTATGATCTTGATGCATTGACACAAGGATTTCAAAAATCAGACTTAATTATTGTGGCTGGACGACCATCCATGGGAAAAACAGCGTTATGTTTAAACTTCACTTTAAATATTTTAAAACAAACTAAATTACCTGTTTTATTTTTTAGTTTGGAAATGTCTAAAGAGCAATTGATCTATCGATTATTATCTAGTGAAACAAATATTAATAATTTTAGACTTAAATCAGGTAATTTACAAGCAACCGATTGGCATATTATCAATAAAGCAGTAAAAGAATTATCGGCTTTACCTTTATTTATTGACGATACATCAAATCCATCCATTCAAGAAATTCGTTCAAAAATTAAAACTATTATTTTTGAACAAAATCGAATTGGTTTAATAATTATCGATTATTTACAATTAATGCAGTATTCTTTGGGAATCTCAAAAACTGAGAGTCGTGTTCAAGAACTTTCAAAAATTACACGTTATTTAAAAAGTATTGCACGTGAATTCAACGTTCCTATAATTGCTTTATCCCAATTAAGTCGTAATGTTGAAACGCGTATTAATAAACGTCCAATATTAGCTGATTTAAGAGAAAGTGGTTCTATTGAACAAGATGCTGATCTTGTATTAATGTTATATCGAGAGAATTATTATAATCTA---------CAATTAAAAACTGAAAAATTATCAGAAGAAA-----------------TAGCTGAATTACTTGTAACAAAGCAACGTAATGGGCCGCTAGGTACTGTAAAACTATGTTATGATTCTAAGTATACAAAATTTCAAAGCGTCTTA------------------------------------TAAATGGCAAAAGTTGTAGGTATTGATTTAGGAACAACAAATTCCGTTGTCGCTGCAATTGAAGGTGGACAACCTACAGTAATTACAAATGCGGAAGGTTTAAGAACAACTCCCTCTATTGTTGCTTATACAAAAAAACAAGAATTATTAGTTGGCCAAATTGCAAAGCGTCAAGCAGTTATTAATCCAGAAAATACATTTTTTTCAGTAAAACGTTTTATTGGATCTAAAGAAAATGAAATTTCAGACGAAGCAAAACAATTACCATATAAAGTTGGTAAAGACCAAAATGGGAATATTAAAATAAACTGTTCTTCATTAAATAAAGATTTCAGTCCTGAAGAAATTTCTGCACAAGTGTTAAGAAAATTAATTAAAGATTCAAGCACATATCTAGGCCAAGATGTTACCCAAGCAGTTATTACAGTACCAGCATATTTTAATGATTCACAACGACAAGCAACCATGGATGCTGGGAAAATTGCTGGAATTGAAGTTTTAAGAATTATTAATGAACCAACTGCTGCGTCATTAGCTTATGGGTTAGATAAAAAACAAAATGAAACAATTCTAGTTTTTGATTTAGGTGGTGGGACTTTTGATGTTTCAATTTTAGAAGTTGGTGATGGGATTTTTGAAGTATTAGCGACAGCAGGAGATACAAGTTTAGGTGGCGATGATTTTGATAAAGTTTTAGTAAATTGGCTTGTTGAAGAATTTGAAAATAAAGAAAATATTAATTTAACAAAAGACATTCAAGCATTACAACGTTTAACCGAAGCAGCAGAAAAAGCGAAAATGGAATTATCGACTGTTGAAAAAACAACAATTCATTTACCATTTATTACAGCAGACAAAACTGGTCCAAAACATATTGAAACAGAATTAACTCGTGAAAAATTTGAAAGTTTATGTGAAAAACTAATTCAACGTTGTAAAATTCCAGTAGAAAAAGCTTTAAGTGACGCAAGATTAGAAAAATCTGATATTAATGAAGTTGTATTAGTAGGTGGTTCTACAAGAATCCCTGCGATTCAAAATTTAGTTGAAGTTTTAACTGATAAAAAACCAAATCAATCTGTGAATCCAGATGAAGTTGTAGCAATAGGAGCAGCTATTCAAGCCGGTATTCTTGCTGGTGAAATTAAAGATATTTTATTACTTGATGTTACACCATTATCTTTAGGTGTAGAAACATTAGGCGGGGTAATGACAAAAATTATTGCCCGTAATACGACAATTCCAGTTAAAAAATCTGAAATGTTCTCAACTGCGGTTGATAATCAAACAAATGTAGAAATTCATATTTTACAAGGTGAACGAGAATTAGTTAGCGGTAATAAAAGTTTAGGAAATTTCCGTCTGGATGGAATTCCTAAAGCTGACCGCGGTGTACCACAAATTGAAGTTACTTTTGATATTGATGTTGACGGTTTATTATCTGTTAAAGCGAAAGAAGTTGAAACCGGTATTGAACAATCTGTTACAATTCAAGGTGCGTCGAATTTAGAACAAAATGAAATTGAAAAAATGTTAGAAGATGCAGAGAAATATGCATCCTTTGATCAAGAAAAACGACAAAATGTTGATTTAAAAAATCAAGCAGAAACATTATGTTATGAAGCCGAAAAAGAATTAAATGTATT---------------AAAAAACAATATTTCTGAAGAAAAACG-------ACAAAATGTTGAAGAATTAATTGAAAAGATTCGAAA--AGAAATTCAAACAGAAAATTTTGAGTCGTTAAAATCAAATCTTGAAGAGTTAAAAATGGTAATGAAAGATATGATGAACTTAGAAATGTCAGTAATTAAAAAACCAGATTTAACAGATCCGAAATTAAGAGCAAAACTTGCAAAAGGTATGGGTCATAATTATTATGGTGAACCTGCATGGCCAAATGATTTATTATATGTTTTCCCAGTTTGTATTTTAGGAACATTTGCATGTTGTATTGGATTAGGTGTTATGGCTCCCACACAAATGGGTGAACCGGCGGATCCATTTAACACACCATTAGAAATTTTACCTGAGTGGTATTTCTTCCCAACATTTAATTTATTACGTGTTTTACCTAATAAATTATTAGGTGTTTTAGCTATGGCGGCTGTGCCTGCTGGCTTAATCACAGTACCATTTATTGAAAATGTAAATAAATTCCAAAATCCATTCCGTCGACCAATTGCTAGTTTAGTATTTATTGTTGGTTTTATCTTTGCAGTTTGGTTTGGGATTGGGGCATGTGTTCCAATTGACAAAGCTGTATCATTAGGCTTCTGGTAAATGGTAGAGCCTTTATTATCTGGTATTGTTTTAGGTATGATTACTGTAAGTGCATTTGGTCTTTTTGTAGCTGCATTTTTACAATATCGTCGTGGTAATCAATTTGAAATTTAAATGGCAATAAGCTCAACGGAGCGTCGTGCAAAAAACGTACAAGTTTTTGTAGAAAAAGACGCTGTGGAAACTAGTTTTGAAAAATGGGCACAACCAGGTCATTTTTCACGAACATTAGCAAAAGGTCCAAAAACAACAACATGGATTTGGAATTTACATGCTGATGCACACGATTTTGATAGTCAAACAAATTCATTAGAAGAAGTTTCACGTAAAATCTTTAGTGCACATTTCGGTCAATTAGCAGCTATATTCTTATGGATTAGTGGTATGCACTTCCATGGTGCATATTTTTCAAATTACTCAGCTTGGTTAACAGATCCAATTGGTATTAAGCAAAGTTCACAAGTAGTTTGGCCAATTGTTGGCCAAGAAATTCTAAATGCTGACGTAGGTGGTAACTTCCAAGGTGTTCAAACAACATCAGGTTGGTTCCAAATGTGGCGTGCTGAGGGAATTACTAGTGAAGTGGAATTATACTGGACTGCAATTGGTGGATTAGCCATGTCAGCAATTATGTTATTCGCTGGTTGGTTCCATTACCATAAAGCAGCACCAAAATTAGAATGGTTCCAAAATGCAGAATCAATGATGAATCATCATTTAGCAGGTTTACTTGGTTTAGGGTGTTTATCTTGGTCTGGACACCAAATTCACATTGCATTACCAATTAATAAATTATTAGATGCAGGTGTTGCTCCGCAAGAAATTCCATTACCTCATGAATTTTTAATTAATCGTGATTTAATGGCACAATTATACCCAAGTTTTAGTAAAGGCTTAGCTCCATTCTTTGGGGGTAATTGGGGCGAATATTCAGACTTCTTAACATTTAAAGGTGGTTTAAACCCAGTAACTGGTGGTTTATGGTTAAGTGATATTGCACATCATCATTTAGCATTAGCTGTTATGTTTATTATAGCAGGCCATATGTACAGAACAAACTGGGGCATTGGTCATAGCATGAAAGAAATTTTAGAAGCTCATAAAGGTCCATTCACAGGTGAAGGCCATAAAGGTTTATATGAAATTTTAACAACTTCATGGCATGCTCAATTAGCAATTAATTTAGCAATGATGGGTTCATTAAGTATTATTGTTGCACATCATATGTATGCAATGCCACCATATCCATTTATTGCTACAGATTATGCAACACAATTATCTTTATTTACTCATCATATGTGGATTGGTGGTTTCTGTGTTGTAGGTGGTGCTGCTCACGGTGCTATTTTTATGGTACGTGATTATACACCAGCAAACAATTACAATAACTTACTAGATCGCGTTTTACGTCATCGTGACGCAATTATTTCACACTTAAATTGGGTTTGTATTTTCCTAGGTTGTCATGCTTTTGGATTTTATATTCATAACGATACAATGCGTGCATTAGGTCGTCCACAAGATATGTTCTCAGATAAAGCAATTCAATTACAACCAATCTTTGCACAATGGATTCAAAATATTCATTTATTAGCTCCGGGTACAACAGCTCCGAATGCGTTAGCAACTACAAGTTATGCTTTTGGTGGTGATGTAGTTGAAGTTGGTGGCAAAATTGCGATGATGCCAATTCAATTAGGTACTGCTGATTTTATGGTACACCATATTCATGCTTTTACTATTCATGTAACAGTTTTAATTTTATTAAAAGGTGTATTATATGCACGTAGTTCAAAATTAATTCCAGATAAAGCGAATTTAGGTTTCCGTTTCCCATGTGATGGACCGGGTCGTGGTGGTACATGTCAAAGTTCTAGTTGGGATCATGTATTCTTAGGTTTATTCTGGATGTATAATTCAATTTCTGTTGTAATCTTCCACTTTAGCTGGAAAATGCAATCAGATGTTTGGGGAACTGTATCACCAGATGGTAGTATTTCACATATTACAGGTGGTAACTTCGCAAAAAGTGCAATCACAATCAACGGTTGGTTACGGGACTTCTTATGGTCACAAGCATCACAAGTAATTCAATCGTATGGTTCTGCATCATCTGCATATGGTTTAATCTTCTTAGGCGCTCACTTTATTTGGGCATTTAGTTTAATGTTCTTATTTAGTGGTCGTGGATATTGGCAAGAATTAATTGAATCAATTGTATGGGCACATAATAAATTAAATTTTGCACCAGCAATTCAACCACGAGCTTTAAGTATTACACAAGGTCGTGCTGTTGGTTTAGCGCATTATTTATTAGGTGGTATTGGAACAACATGGGCGTTCTTCTTAGCACGTTCACTTTCAATTACTTAAATGAAAACTTCGTATTCCCTGAGGAGGTATTACCACGTGGAAACGCCCTTTAATAGTAGTATTGCAGGTCGCGACATTGAGTCAACAGGTTTTGCTTGGTGGAGTGGAAATGCTCGTTTAATCAATGTATCAGGTAAATTATTAGGTGCTCACGTAGCACACGCAGGTTTAATGGTATTTTGGGCTGGTGCTATGGTATTATTCGAAGTATCACACTTTGTACCAGAAAAACCAACGTATGAACAAGGTTTTATCTTAATCCAACACTTAGCAACGTTAGGCTATGGAATTGGACCAGGTGGTGAAATTACAACAACTGTTCCGTATTTTGCGGTTGGTGTTATTCATTTAATCTCTTCTGCAGTATTAGGCTTTGGTGGTCTTTATCACTCATTATTAGGTCCAGATACATTAGAAGAATCATTCCCATTCTTTGGATATGACTGGCGTGATAAAAACAAAATGACTACAATTTTAGGTATTCATTTATGTTTATTAGGTTTAGGTTCATTCTTATTAGTAATCAAAGCAATGTATTTAGGTGGTGTTTATGATACATGGGCACCAGGTGGTGGTGATGTACGTTATATTACAACACCAACGTTAAATCCAATTGTAATTTTTGGTTATGTATTCCGTTCACCATTTGGTGGTGACGGTTGGGTAGTTTCTGTTAATAATATGGAAGACATTATCGGGGGTCATATCTGGGTAGGTGTTTTATGTATTGTTGGTGGTATTTGGCATATCTTTACAAAACCATTTGCTTGGGCTCGTCGTGCCTTTGTATGGTCAGGTGAAGCATACTTATCATATAGTTTAGCTGCAATTTCACTTATGGGTTTCACAGCAGCTTTATATGCGTGGTATAACAATACTGCTTATCCAAGTGAATTATATGGTCCAACAGGTCCAGAAGCTTCACAATCACAAGCATTTACATTCTTAGTTCGAGATCAACGTTTAGGTGCAAATGTATCATCAGCGCAAGGTCCAACAGGTTTAGGTAAATATTTAATGCGTTCACCAAGTGGGGAAATTATTTTTGGTGGTGAGACAATGCGTTTTTGGGATTTACGTGCACCGTGGGTTGAACCATTACGTGGTCCAAATGGTTTAGATATCAACAAAATTAAAAACGATATTCAACCATGGCAAGAACGTCGTGCTGCTGAATATATGACACATGCACCATTAGGTTCATTAAACTCTGTAGGTGGTGTTGCAACAGAAATTAACTCTGTAAACTATGTATCACCTCGTTCATGGTTATGTTGTTCACACTTCTTCTTAGCATTCTTCTTCCTAGTAGGTCATTGGTGGCACTCTGGTCGTGCTCGTGCTGCAGCTGCAGGATTTGAGAAAGGTATTAATCGTGCAAACGAGCCTGTATTATCAATGCGTCCTATTGATTAAATGTCTCAA---TCTGTATCAGAACGGACTCGAATTAAAAGTGACCGTTACGAATCTGGTGTAATTCCATATGCTAAAATGGGTTATTGGGATGCTGCATACTCAGTAAAAAGTACTGATGTTTTAGCATTATTCCGTATCACACCACAACCAGGTGTAGATCCAGTAGAAGCAGCAGCTGCAGTAGCTGGTGAATCTTCAACAGCAACATGGACTGTTGTTTGGACAGATTTATTAACAGCTTGTGAACGCTACCGTGCTAAAGCTTACCGTGTAGATCCAGTTCCAAATACTACAGATCAATATTTCGCTTTCATCGCATACGAATGTGATTTATTTGAAGAAGGTTCTTTATCTAATTTAACTGCGTCTATCATTGGTAACGTATTTGGTTTCAAAGCAGTATCTGCTTTACGTTTAGAAGATATGCGTATTCCTCACTCATACTTAAAAACATTCCAAGGTCCAGCTACTGGTATCGTTGTAGAACGTGAACGTTTAAACAAATATGGTATTCCTTTATTAGGTGCAACTGTAAAACCTAAGTTAGGTTTATCTGGTAAAAACTACGGTCGTGTAGTATACGAAGGTTTAAAAGGTGGTTTAGACTTCTTAAAAGATGATGAGAACATTAACTCACAACCATTCATGCGTTGGAGAGAACGTTTCTTATACTGTATGGAAGGTATTAACCGTGCATCTGCTGCTACAGGTGAAGTTAAAGGTTCTTACTTAAACATCACTGCGGCAACTATGGAAGAAGTTTACAAACGTGCTGAATATGCTAAAGCAGTAGGTTCAGTAATTGTAATGATCGATTTAGTTATGGGTTATACTGCAATTCAATCAATTGCTTACTGGGCTCGTGAGAACGATATGTTATTACATTTACACCGTGCTGGTAACTCTACATATGCTCGTCAAAAGAACCATGGTATTAACTTCCGTGTTATCTGTAAATGGATGCGTATGTCTGGTGTAGATCACATTCACGCTGGTACAGTAGTAGGTAAATTAGAAGGTGATCCTTTAATGATTAAAGGTTTCTACGATACTTTACGTTTAACAACTTTAGATGTAAACTTACCATACGGTATTTTCTTCGAAATGGACTGGGCTAGTTTACGTCGTTGTATGCCAGTAGCATCTGGTGGTATCCACTGTGGTCAAATGCACCAATTAATTCACTACTTAGGTGATGACGTAGTATTACAATTTGGTGGTGGTACAATTGGTCACCCTGATGGTATTCAAGCTGGTGCTACAGCTAACCGTGTTGCTTTAGAAGCTATGGTTATGGCTCGTAACGAAGGTGCTGATTACTTCAACCCACAAGTTGGTCCAATCATTTTACGTGAAGCGGCTAAAACATGTGGTCCTTTACAAACAGCTTTAGATCTATGGAAAGATATTAGTTTTAACTATACTTCTACAGATACAGCTGATTTCGCTGAAACAGCAACAGCTAACGTATAA----------------GTGAGACTTACACAAGGTTGCTTCTCTTTCTTACCTGATTTAACTGATGCACAAATTGAACAACAAGTTGTTTACTGTATTTCAAAAGGTTGGGCGATGAACATTGAATGGACAGACGATCCACACCCACGTAATAGTTACTGGGAATTATGGGGTTTACCATTATTCGACATTAAAGATTCTGCATCTGTAATGTTCGAGTTAAGTGAAGCTCGTCGCGCATGCGCACCTGGTTACATCCGTATGAATGCATTTGATGCTAGTTACGGTGTAGAAAGTTGTGTTATGTCATTTATTGTGAACCGTCCTTCTAATGAACCTGGTTTCTTCTTAGATCGTACAGAAGGTGCTGGTCGTTTCATCACTTACAGCATTAAGAGCTACAGTGTTCTTGGTGGTGCTGAAGGTTCTCGTTACTAA------AAGGAACTAAGAGTTTATGGGGGATACCTTGGCATTCAGAAGCGATGAAGGACGTGGTTACCAACGATATGCTTCGGGAAGCTGGAAACAAGCTATGATCCGGAGGTCTCCGAATGAGGAAAC---TTTATT-AATAACTGCTTATTGAATACATAGATAAGTAAGAGCGAACCTAGGGAATTGAAACATCTTAGTACCTAGAGGAAGAGAAAGTAA-AAACGATTCCCTTAGTAGCGGCGAGCGAAATGGGAACAGCCTAAAC---------TTAATTCTAAAATTAAGGGTAGTGGGACAGTCAC-AATGAT--ATAGTAACAATTAGAAGAACAAGTTTGGAATACTTGACCATAGAGAGTGATAGTCTCGTATTCGAAAATTGAAACAATC-AGATTGTATCCCAAGTAGCATGGAGCACGTGAAATTCCGTGTGAATCTGCGAGGACCACCTCGTAAGGCTAAATATTCCTGAATGACCGATAGCGAAATAGTACCGTGAGGGAAAGGTGAAAAGAACCCCGGGAGGGGAGTGAAA-AGAACATGAAACCATAAACTTACAAGCAGTAGGAGGACGACTAAAACGTCTGACTTCGTGCCTGTTGAAGAATGAGCCGGCGACTCATAGTTAGTGGCAGGTTAAAGCAGTGAATGCTGGAGCCACAGTGAAAGCGAGCCTGAATAGGGCGTTTGTCACTAGTTATGGACCCGAACCCGGGTGATCTAACCATGGTCAGGTTGAAGCTTAGGTAATACTAAGTGGAGGACCGAACCGACTGATGTTGAAAAATCAGCGGATGAATTGTGGTTAGGGGTGAAATGCCAATCGAACTCGGAGCTAGCTGGTTCTCCCCGAAATGCGTTTAGGCGCAGCGGTAGATGTTATAGCTTAGGGGTAAAGCACTGTTACGTATGCGGGCTGGTAATTCGGTACCAAATCGTTGCAAACTAAGAATACTAAGTGTATAGTCTACCAGTAAGACTGTGGGGGATAAGCTCCATTGTCAAGAGGGAAACAGCCCAGAGCACCAGTTAAGGCCCCTAAATAATTACTAAGTGATAAAGGAGGTGGGAGTGCATAGACAATCAGGAGGTTTGCTTAGAAGCAGCAATCCTTTAAAGAGTGCGTAATAGCTCACTGATCGAGTAAGCCTGCGCCGAAAATGAACGGGACT-AAGTAATTTGCCGAAACTGTGCGATATATATATA--------------------TGAGTAATATATCGGTAGGGGAGCGTTCTGTTGTAGATTGAAGTATTAGCGTAAGCGGATATGGACGAAGCAGAAGTGAGAATGTCGGCTTGAGTAACGAAAATATAGGTGGGAATCCTATACCCCGAAAACCCAAGGTTTCCTCCGGAAGGCTCGTCCGCGGAGGGTAAGTCAGGACCTAAGGCGAGGCTGAAAAGCGTAGTCGATGGACAACGGGTTAATATTCCCGTACCATTTTTTAT-TGAC-------AACGAGGGACGGAGAAGGCTAAGCTAGCCGGATATTGG--TTACCGGTTTAAAC-GTTCAAGATGTTGAGAAGCGGCGAAAACG---CTTTGAGTTGAGA-CGTGAGTACGAGACGCTAAGGCGTCGAAGTAGTGTATGTCATACTTCCAAGAAAAGCTTGCACTGTCAT---AAATAAA-AAATGCCTGTACCATAACCGACACAGGTGGGTAGGTAGAGTATACTAAGGGGCGCGAGATAACTCTCTCTAAGGAACTCGGCAAAATAACTCCGTAACTTCGGGAGAAGGAGTGCCTTATTC-TGTAAGGCTGCAATAACAAGGTCCAAGCAACTGTTTACCAAAAACACAGGTCTCCGCTAAGTCGTAAGACGATGTATGGGGGCTGACGCCTGCCCAGTGCCAGAAGGTTAAAGAAGTTGGTTAGCATTAGCGAAGCTGATAACTGAAGCCCTGGTGAACGGCGGCCGTAACTATAACGGTCCTAAGGTAGCGAAATTCCTTGTCGGGTAAGTTCCGACCCGCACGAAAGGCGTAATGATTTGGATACTGTCTCGGAGAGAGGCTCGGTGAAATAGACTTGTCTGTGAAGATGCGGACTACCTGCACCAGGACAGAAAGACCCTATGAAGCTTTACTGTAACTTGAAATTGAAATTGGACTTTAGTCGCGCAGTATAGGTGGGAGGCGTTGATAATAATCTTGCGGGAATATTGGAGCCATCAGTGAGATACCACTCTTCTAATGTTAGATTTCTAACTTTGTATCATTATCTGGTCAAAGAACAGTTTCAGGCGGGCAGTTTGACTGGGGCGGTCGCCTCCCAAATGGTAACGGAGGCGTACAAAGGTTTCCTCTGAACGTGTAGAAATCGTATCTAGAGTGTAAAGGCATAAGGAAGCTTGACTGTGAGACCTACAAGTCGAGCAGGGACGAAAGTCGGTCTTAGTGATCTGACGGTACTGAGTGGAAAGGCCGTCACTCAACGGATAAAAGTTACTCTAGGGATAACAGGCTGATCTCCCCCAAGAGTTCACATCGACGGGGAGGTTTGGCACCTCGATGTCGGCTCATCGCATCCTGGGGCGGTAGTACGTCCCAAGGGTTGGGCTGTTCGCCCATGAAAGCGGTACGCGAGCTGGGTTCAGAACGTCGTGAGACAGTTCGGTCCATATCCGGTGTAGGCGTTAGAATATTGAGAGGAGCCTTCTTTAGTACGAGAGGACCGAGAAGGACATACCTCTGGTGTACCAGTTATCGTGCCAACGGTAAACGCTGGGTAGCTATGTATGGAGTGGATAACCGCTGAAAGCATCTAAGTGGGAAGCCCACCTCAAGATGAGTATTCTCATCACG-TAA--GTGAGTAAGGTCACGGTAAGACTAACCGTTTGATAGGCATTAAGTGTAAGTACAGTAATGTATGT-GCTGAGATGTCC-------------------------------GAGAGTTTGATCCTGGCTCAGGATGAACGCTGGCGGTATGCCTAATACATGCAAGTCGTACGGAAGTTATTAACTTCGGTTTATAACTTTAGTGGCGGACGGGTGAGTAACGCGTGAG-AATTTACCTTTAGGAGGGGGATAACAGCTGGAAACGGTTGCTAATACCCCATATGCTT-TCGAGTGAAATAGAT--TTATCTGCCTGAAGAGAAGCTCGCGTCTGATTAGCTTGTTGGTGGGGTAATGGCCTACCAAGGCGACGATCAGTATCTGGTTTGAGAGGACGATCAGACACACTGGAACTGAGACACGGTCCAGACTCCTACGGGAGGCAGCAGTAGGGAATTTTCCGCAATGGGCGAAAGCCTGACGGAGCAATACCGCGTGAGGGAAGACTGCCTATGGGTTGTAAACCTCTTTTTTCAGGGAGGAATT--TTGACGTGTACCTGAAGAATAAGCATCGGCTAACTCCGTGCCAGCAGCCGCGGTAAGACGGAGGATGCAAGTGTTATCCGGAATCACTGGGCGTAAAGCGTCTGTAGGTGGTTAAACAAGTCAACTGTTAAATCTTGA-AGCTCAACTTCAAAATCGCAGTCGAAACTGTTTGACTAGAGTATAGTAGGGGTAAAGGGAATTTCCAGTGGAGCGGTGAAATGCGTAGATATTGGAAAGAACACCGATGGCGAAGGCACTTTACTGGGCTATTACTGACACTCAGAGACGAAAGCTAGGGTAGCAAATGGGATTAGATACCCCAGTAGTCCTAGCCGTAAACAATGGATACTAGATGTTGAACAGATCGACCTGTGCAGTATTAAAGCTAACGCGTTAAGTATCCCGCCTGGGAAGTATGCTCGCAAGAGTGAAACTCAAAGGAATTGACGGGGGCCCGCACAAGCGGTGGAGCATGTGGTTTAATTCGATGCAACGCGAAGAACCTTACCAGGGTTTGACATGATACGAATTTTTGTGAAAGCAAAAAGTGCCGTTTGGAACGTATACACAGGTGGTGCATGGCTGTCGTCAGCTCGTGTCGTGAGATGTTGGGTTAAGTCCCGCAACGAGCGCAACCCTTATTTTTAGTTGCCTTT--TGGAACTCTAGAAAGACTGCCGGTTATAAACCGGAGGAAGGCGGGGATGACGTCAAGTCAGCATGCCCCTTACACCCTGGGCTACACACGTGCTACATTGGGCGAGACAATGAGATGCAAGTCTGCGAAGATTAGCTAATCTATAAACTCGTTCTAAGTTCGGATTGTAGGCTGCAACTCGCCTACATGAAGGTGGAATCGCTAGTAATCGCTGGTCAGCTATACAGCGGTGAATTCGTTCCCGGGCCTTGTACACACCGCCCGTCACACCATGGAAGCTGGTTATGCCCGAAGTCGTTACTCTAACCG-TTTGGAGGAGGTCGCCTAAGGTAGAATTAGTGACTGGGGTGAAGTCGTAACAAGGTAACCGTACTGGAAGGTGCGGTTGGATCACCTCCTTATGGCAAAAAATAAAGGGACTAGAATTCTAATTACCTTAGAATGTCTTGATTGTCGTTCAAATACGAATAAACGTTCTCAAGGCGTTTCACGTTACACAACACAAAAGAATCGTCGCAATAATCCAGAACGAATTGAACTTAAAAAATATTGCAAACATTGTAATCGCACAACAATACATAAGGAAATTAAATAAATGACTATGAG------------------------------------------------------TAACTTAT------------------------------ATATTAAGTGTCTTAAATCAGAAAAAATTGAATCTGGTGCCAGATATGGCCAATTTTTAATAAACTCATTACAACCTGGACAAGGTATTACAATAGGAAATTTATTACGTCGAGTATTATTAAGTGATTTAGGCGGTACAACTATTACTGCTATACGAATCGCTGGTGTACGCGACGAATTTTCTATTATTCCCGGTGTTCGGGAAGATGTTCTTGAAATTTTATTAAACTTAAAAGGAATTGTTTTTCAAA---GTAAATCAACAGATGTTCAATTTGGCCGATTAAAAATTAAAGGCCCCGCAGTAATTACTGCAAATTCTATTCAAGGTCCTTCGGATTTAAATATTGTAAATCCGAATCATTATATTGCAACAATATCTACTGCAAGTGTTTTAGAGATTGAATTTAAATTTGAATATGGGACTGGATATAAATTAGCAGGTCAGACATTTTGTGATAAGTCAGAAGACTTTTTACAGATGGATGCAATTTTTATGCCGATCCAAAAAGTCGATTTTAAAATTGAAAATGTTTATGATAATACCAACTATATCACTGAACGCTTGTTTATCGATATATGGACGAATGGGAGTATAGCACCAGAAGATGCAATAGCATCTGCATCTGAATTTATTATTGATTTATTTAATTCTTTACTTCAAAATAAATTTACTCA------AGATACAACTGATTTGGAAAAAACACATCCAATTGTTCCGTTAAATCCGCATACAAATATTGCAATTGAAGAGTTACAATTATCTGTTCGAGCTTATAATTGTTTAAAAAGAGCACAAATTAATACAATTGGCGATTTATTGGAATATTCCCCAGAAAAATTACAAGAACTAAAAAATTTTGGTCGAAAATCTGCTGATGAAGTTTTTGCTACTCTTAAGAATAAATTAGGAATAGTCTTAAAATAAATGAAAAAATCT------ATGAACTATATAACAGCTTTACCGGATTTTATTGAAATGCAAAGAGTCAGTTTTTGCTGGTTTATTGCATATGGGTTAAATGAAGAATTATCCATGTTCTCAAGAATTCATGATTTTAGCTATAATACAGAGTATATTTTATTTGGACAAGAATATAGTTTAGTAAAACCTATTTATAATACTGTACGTGCGAAAAAATATACTGCAAATTATGCTGCACAATTAGTAATTCCCTTAGAAGTCCGAAATAAAAAATTAAATAGTATTCGGTACCATAGTCAATTTCCAATTATAAATTTACCTTTGATGACAACTTCTGCCACATTCATTATAAATGGATGTGAGCGCGTTATTGTAAGTCAAATTATTCGCAGTCCCGGGATTTATTTTGAAAAAAATAAAAATCAAAAAAAACGAAAAAAAATAAAAAGATTTCTATCAACAGATATTAATAAACTTCGCTCGTTTGTACCAATTGGAGAGCCTTTTTTATCCGAGCAAATTTTATTTTTCCCAAAAACA-------------------------------------------------TTAAAAAACGAACG-----------------------------------------------------AAATATTGGGTATTCGTACAATTATTTAAGAAAACATAACGG---CACTATTAAATCC---TTTTTATTAGAATCATTTAAAATTTATCAAATAATTTCTAAAA---CTGTTAATAATGATATAAAGTTTGAACGAATTAAACTATTTTTACATTGGTTAAATTTAGATACTGGAATTTT-------------TTATTAAAATGTTTAATTAA-----ATATGAAATTTT-----CATTATTTGCTATAGAAACTT---------TAAACCAATATGAACACATAAA-----------CCACATGTTGGTTAGTGCTGAACTCCTTTTAGTTTCTCT--------------ATGTCCAACAACATCATTTAAGAATTTACAAAATTTTACCTTTTTAA-------AAACGAATGTTGTTCAATGTAAAACAAAACTTGAGAGTTTAACAGAACAAATTCAGCAAAAAAAATTAAAACCAACTCTCTATTTT-----------TCAACGAG-----TTTAAAAGAACTATGTAAATAT---------------A---CACGAAAAAAAAA----------TATTTAAAATCGAGGTCAGAAATTGTTCAGT-----ATAAAGATGATCACGAAATTAAAGATATTTATAAAATTAACTATCAAGAGAAAGATCTTTATACTGCTATCTTAATTCCAGAATATGGTTCCTGGATTCGATTCGGTTTTCAACGCAAT--------ACAAAAATTAATCAATATAAATATCCAATTAAAAATCAA----GAAGATGAAGTAGTAATTCAATTAGATAAGATTACTCAAAAACCAATTATCCATTTATTAAAAGAAATGGGTTTAACTGATTTGGAAATTTGCCAAAGTTTAGAACATTCAGATTTTTTTTATTTTCATAGTCCATTAATTACTACAAATATTGATTTGGAACAACCATTATTAAGATTTCATTTAAATAACGATTATTATAAAAAT---ATATCTGAATTTTCAAGAATTTTTGATGATCATTATTATAGTTTAGGACGCATTGGTCGTTTTAAAATTAATAATCGATTAAATCTTAATGTTCCCCAACAGATTCAAACAATTACTTATGAAGATATCTTTGCAATTATTGATTCTTTAATTAAGTTATCAATTTCTAAAACAATTGGCGATGATATTGATCATTTAAAAAATCGTAGAGTTCGTTCTGTTGGTGAATTATTACAAAATTTATTCCGTATTGGTTTTCAACGTTTATTAAGAAAATTACGGAGTCAAACAAATAAAACGGGCTCT--------------------------AGTCAACTTTCAAGTTTTAATATTGTTGGAGCCACGGTTCGAGAGTTTTTTGGATCTAGTCAATTATCTCAGTATATGGATCAAACAAATCCTTTATCGTCGTTAACACATCGTCGACGTATTAGTGGTTTGGGACCTGGGGGTTTTGACCGAGATCGTATTAGTTTTGCAGTACGTGATATTCACCCAAGTCATTATGGACGGATTTGTCCTATTGAAACTCCTGAAGGACAAAATGTGGGTTTAATTGCATCCTTAACTACATGTGCACGGGTGAATAAGTCTGGTTTTATTGAAACACCTTTTTGGCGTGTAATTAATGGAAAAGTTATAAAAACAGGTAATCCAATTTATTTAACTGCTGACTTAGAAGATTTTTATAAAATTGCTCCTGCGGATATTTCAACAAATGAAAAAAATTATTTAACAAAAAATTTAATTCCTGTTCGTTATAAACAAGATTTCGTTAATGTTACGCCTTTTGAAGTTGATTTTATTGCTATTTCTCCAATTCAAGTTGTATCCGTTGCTGCATCACTAATTCCGTTTTTTGAACATGATGATGCCAATCGAGCATTAATGGGTTCAAATATGCAACGACAATCTGTTCCATTAATATTACCTCAAAAACCTATTGTTGGAACAGGTCTTGAAAATCAAATTGCTATTGATTCAGGTTTCACGATTAATGCTCATCATTCTGGTATTGTTGAATCAGTAACGGCGGATCAAATTATTATTAAAAATTCTTTTGG---GAAAGATAGTAAATATACGTTACAAAAATATCAACGTTCAAATCAAGAAACGTGTATTAATCAGCGGCCAATTGTTTGGAAAGGAGAAAAAATTCAATCGGGCCAAATGTTAACAGATGGACCAGGTATCGCTAATAGTGAATTGGCTCTTGGACAAAATGTTTTAGTCGCTTATATGCCATGGCATGGTTATAATTTTGAAGATGCAATTTTAATTAATGAACGATTAGTATATGAGGATGTTTTTACTTCTATCCATATTGAACGTTATGAAATTGAAATTGACCAAACAGCTGAAGTTTACGAAAAAACAACGCGAAATATTCCGAATTTAAATTTTTCGGAACTTCAACATTTAAATGAAGATGGTATTGTTTCTATAGGAACATTCGTTAAACCAGGTGATATTTTAGTGGGAAAAGTTATTGCTAAAGATGAATCCGAACAATTACCTGAAGCCAAATTATTAAGAGCAATTTTTGGAGCAAAAGCGAAAGGTGTTCGAGATACTTCATATCGTATGCCTGAAGGTGAGTATGGTCGAGTAATTGAAACATTAACTTTTAATCGACGTACTAA------------ACTGGCTTATAAATTTGAAAAAATTCAAATTTTTATTGCCCAAATTCGTAAAATTCAAGTTGGCGACAAAATTGCAGGACGGCACGGTAATAAAGGAATTATTTCACGAATATTACCAAGACAAGATATGCCATTTTTACCGGATGGAACACCTGTTGATATTATATTAAACCCATTAGGTGTACCTTCTAGAATGAACGTTGGCCAATTATATGAATGTTTACTTGGGTTAGCAGGTCACAAATTAAATCGTCGCTTTAAAATTTTACCTTTTGATGAAATGTATGGTCAAGAGGTTTCTAGAATATTAATTAATAAAAAATTACGACAAGCCTCAATTGAACATGATGAAGCTTGGCTTTTTAATCCTTATTCACCAGGTAAAATGGTATTAATTGATGGTCGAACAGGTAAAGAATTTGAAAATCCCATTACTGTTGGTAATGCTTATATGTTAAAATTAATTCATTTAGTTGATGATAAAATGCATGCCCGTGCTACTGGCCCTTATTCTTTAGTAACACAACAACCTCTCGGTGGTAAAGCTCAACATGGTGGACAACGATTTGGGGAAATGGAAGTTTGGGCTTTAGAAGGATTTGGTGCCGCTTTTACATTAAAAGAATTATTGACTATTAAATCGGATGATATGGAAGGACGTAATGAAACTTTAAATGCAATTGTTAAAGGACAACCTATTCCAACATCAGGTATTCCCGAATCATTTAAAGTTTTATTACAAGAATTACGCTCTATTGGTTTAGATATGAGTACTTATCGAATTGAAAAATTAAGTTCACCTAAAATGTATGAAGTTGAAGTAAACTTAATTGAAAAATACGATCCTTTATCGAAAACTTTTCCACCAACATCAAATATAAATAATATCTCATTCTAAATGGCAAAGAAAAGTATGATTGAGCGCGAAAAAAAACGTATAAAATTACATAAAAAATATGCAGAAAAACGTAATACTTTATTAAACCAATATAAAACAACAGAAGATTTTACCTTAAAGTTAGAAATTCATTCGAAAATTCAAAAATTACCACGAAATAGTGCTAAAAATCGAATTCGAAATCGTTGTTGGAAAACAGGACGACCACGTGGTTATTACAGAGATTTTGGTATTTCACGTCATGTTTTAAGAGAAATGGCACATCAATGTTTATTACCAGGTGTTACAAAATCAAGTTGGTAAATGGTTAATCAATCAAATAAAACATTAAATACCGATATTACCAAACTAGTAAATCAACCTTATAAATATGGATTTTCAACCAAAATTGAAAAAGATATTATAGAAAAAGGGTTGAACGAAAATGTAATTCGTTTAATTTCTGAAAAAAAAAAAGAACCTAAATTTTTATTAGATTTTCGATTAAAAGCTTTTAAAAAATGGCAACAACTGTCTTGTCCAGAATGGGCACAATTAAAATTTCCAGAAATTAACTATCAAGACGTAAGTTATTATTCTGCTCCAAAAACAAAAAAAAAATTAAATAGTCTGGATGAAGTTGATTCAGAATTATTAGAAACATTTGAAAAGTTAGGGATTTCTTTAAGTGAACAAAAACGATTAACAAATGTCGCTGTTGACGCAGTTTTTGATAGCGTTTCAATAGGAACTACTTTTAAAGAAGAATTAGCTCAATCTGGTGTTATTTTTTGTTCTATATCTGAAGCCATTCAAGAATATCCCGAACGTATTAAAAAATATTTAGGAAGTGTTGTACCAATTGGTGATAATTATTTTTCGGCTCTTAACTCAGCAGTATTTACAGATGGTTCTTTTTGTTACATTCCAAAGAATACTATTTGTCCGCTCGAATTATCTACTTATTTTCGAATAAATGATCAAGATTCTGGACAATTTGAACGTACTTTAATTATTGCAGATGATAATAGTCAAGTAAGTTATCTGGAAGGTTGTACAGCTCCTCAATACGATAATAATCAATTACACGCAGCAGTTGTAGAGTTAATTGCATTAGAAAATGCTTCTATTAAGTATTCGACTGTTCAAAATTGGTATAGCGGTAATGAGAAAGGCCAAGGTGGGATATATAATTTTGTAACAAAACGGGGTCTTTGTGCCGGACTAAATTCCAAAATTTCTTGGACCCAAGTTGAAACAGGTTCAAATATTACTTGGAAATATCCTAGTTGTATTATTGTCGGAGATAATAGTCAGGGCGAATTTTATTCAGTTGCGTTAACAAATAATTATCAGCAAGCAGATACTGGAAGTAAGATGATTCATGTAGGTAAAAATACCCGTAGTCGGATTGTTTCAAAAGGTATTTCGGCTGGAAAATCAAAAAATACCTATCGCGGATTAGTTAATATTACAAGTAAGGCTTTAGGTGCACGAAATTTTTCACAATGTGATTCATTATTAATCGGGAATTTATCCAATGCAAATACATTTCCATTTATTTCTGTACAAACAGCGACAGCTAAAATCGAACACGAAGCCTCAACGTCAAAAATTGGTGAAGAACAAATATTTTATTTTTTACAACGAGGAATTTCACTTGAAAAAGGAGTGGAATTAATGATTAGTGGTTTCTGTAAAGATGTTTTTACCGAATTACCATTGGAATTTGCAGCAGAAGCAGATCGTTTATTAAGTTTAAAATTAGAAGGAAGTGTTGGTTAAATGAAT---AATATTCCACTTTTAGAAGTTAAAAATTTGAAAGCCTCTATTAATGAAAATGAAATTTTAAAATGTCTGAATTTAAAAATTTATAAAGGGGAAATTCACGCTATCATGGGTCCTAATGGATCGGGCAAAAGTACTTTTTCGAAAGTTTTAGCTGGACATCCAGCATACGAAGTATTAGAAGGTGAAATTCTTTTTAAAGGTAAAAATATTATCACTTTAGATCCAGAAGAAAGATCACATCTTGGAATTTTTTTAGCTTTTCAGTATCCCATAGAAATACCTGGGGTGAGTAATGAAGATTTTT-----TAAGATTAGCTTATAATGCAAAACAG-AAATTTTGTAATAAACCTGAAGTAGACCCTTTAGAATTTTTCACAATTATTAATAAAAAATTAGAATTAGTTGAAATGTCCCCTA------TTTTTTTAAGCCGAAATGTAAATGAAGGCTTTTCCGGGGGAGAGAAAAAACGAAATGAAATTTTACAAATGATTTTGTTAGATTCAGAATTATCTATTTTAGATGAAACAGATTCCGGCTTAGATATTGATGCCTTAAAAACTATATCAAATGGTATAAATGCATTTATGAATCAAAATAAGGCTATTATTTTAATAACACATTATCAACGTTTATTAGAATATGTAAAACCAACTTTTGTTCATGTTATGCAAAATGGTAAAATTATTAAAACAGGGAATGCTAATTTAGCTCACGAATTAGAATTAAAAGGTTATGAATGGCTGAAA---TAAATGACTTTAGA-GCGTAAAATATTAGAGTTTAAATTT---GCTACAATTGAAAAAGTAAGTTCTCTGTA--TGAAAAAATTGCTACACAGTTTTTCAATTATCCGCAAAATATCACGTTTACCGATACATGCAAAATCTGTTCCTCC------AGATCCTCAGCCGACTAATATTCTAGAG--GCTTTAGTAGGTAATCTTCCTAAAACATCTACAATAGAAAAAGTTTTTTATGAACATAGGCACGATGGTTATTATAATTTTTATGTAGA--------AAATTATCGAAATATTTTCTTCTTACCAGATTGGTTA---------TCACAATGGATTCAAATTCAT-------------TTTGATATGTCAGTCGATATTACTATGTTAGAAT------------------------------------------TATTACGCGAATCTATCTTTATTGGATTACTGTTATTTTTAGCTATTCTTCAATTTCGTGTTCAACTTTATTGGTTTTTAACAATTAATCCATATACACGACCCTGGGTTTATCTAATTTCTTTAACTGATTGGATATTTGACGTTATTGCTGGTTTTT------------CTCCAGTTATTTTAGGTTTGGATTTATCTAGTGCTATTATTTCTGGACTTGTTGGAAAATTTGCAGATAGTTTAAATCATCTTGTTTTTACTATGCCTTTTCTTCCAAG------------TGAAGGTCAACC--------------------------AGGAAAATTAAT-------------------------------------GATTGATGGCCAATTAAA--------------AGATGTTATTCTTTATCGTTAT-----------------CTCCCGTCATTATGGTATACTCATCCAATTCCCGATGATTTACGTGAATTTTGGTA------------------------------------------------------------------CACAGAACGTCCAGAAATTCTTA----------------------------------------AGTT---TATGAAAAAAAATTATGGACATCTTGATATTGAATTTTTACC-----------AAATCGAATTTTAAAAGAAATGTAC-
>Chaeto
[truncated: 362,849 more chars]
